# Supplementary material for: Machine Learning-Guided Identification of PET Hydrolases from Natural Diversity
Source: ACS Catal. 2025 Sep 3;15(18):16070–83. doi: 10.1021/acscatal.5c03460 (PMC12455559; doi:10.1021/acscatal.5c03460)
Supplement: Supplementary file 2 [file cs5c03460_si_002.xlsx]

## Sheet: Rounds
round	dataset	plate	well	round_dataset_plate_well	sample_id	expression_mgml	expression_ug	tm_1	tm_2	accession	seq_nuc	seq_aa	mw_da
RND1	DP	plate1	A1	RND1_DP_plate1_A1	DP011	0.11	26			WP_156755831.1	GGCGAATCTCCCGGTGCCGCGGTTGTAGCGTTTGCGGGCCATGCGAAAGGCCCCGCTCCGACCGAGCAGTCGGTGCGAGCCCAACAAGGCCCGTTTACAACGGATAAGCTTGTTGTTCCAGCACAGGCTGGACGTGGGTTTAACAAAGGAACTATCTATTACCCTGATGATACCAGCCAGGGAACTTTTGGTGCAGTGGCAGTAATTCCAGGGTTCCTGGAAGGGGAGTCAGCTATCTCCTGGCTGGGTCCGACCTTAGCCTCGCATGGCTTCATCACACTTACACTGGCGCCAAATGCAACTACGGATTATCCGGAACCTAGAAGCAATCAGCTGTTGGCAGCTGTGGATTGGCTTGCTAACCAGAGTCCTGTGAAAGATCGGGTGGACCCTAACCGT…	GESPGAAVVAFAGHAKGPAPTEQSVRAQQGPFTTDKLVVPAQAGRGFNKGTIYYPDDTSQGTFGAVAVIPGFLEGESAISWLGPTLASHGFITLTLAPNATTDYPEPRSNQLLAAVDWLANQSPVKDRVDPNRLAVAGHSMGGGGTLIAASKNPALKAAVPLTPWNPHSNFSDVTVPTLIIGADRDFIAPTFMHASPMYNSLKAKQDQAYLKLKNADHFATNRYNATATAYTVSWLKRYVDEDTRYSQFLCPVKSGFQLTCPI	28022.8
RND1	DP	plate1	A2	RND1_DP_plate1_A2	DP019	0.11	28	42.7		WP_068424237.1	GACCCGCCTACGCATGCTAAAGGGGTTAAACCGGGTCCAAGCGAGCTGGCTGCGCCGTCTGCATCCGATCTGGCCGCCGACGGCCCCCACGCCGTCACAACAACAGCTATATCTGGCTCAGTTACCCCAGGCTTTGGTGCAGCTACCATCTACGCCCCTGCCTCTGGCAGCGGTTATGGTGGTGTTGCAATTAGCCCAGGCTATATGTCTACCCAATCGGCCGTATCATGGCTGGGGCCACGTTTAGCATCCCATGGATTCGTGGTGATTACATTCGATACTACGACCATTTGGGATAATCCTGATAGTCGGGGTGTACAGCTGTTGGCGGCACTGGACTACCTTACGGGATCATCGCCGGCTCGCGGACAGGTCGACGCATCGAGATTGGCCGTGATG…	DPPTHAKGVKPGPSELAAPSASDLAADGPHAVTTTAISGSVTPGFGAATIYAPASGSGYGGVAISPGYMSTQSAVSWLGPRLASHGFVVITFDTTTIWDNPDSRGVQLLAALDYLTGSSPARGQVDASRLAVMGHSMGGGGSLAAAKSRPSIDAAIPLTPWHTDKTWPEVSTPTLIVGAENDGIAPVASHAEPFYESLATSTDRAYLELNAATHSAPNSENAQISTYSLAWLKRFVDGDTSVDPILCPGPAASSTVEEYRSSCPF	27084.3
RND1	DP	plate1	A3	RND1_DP_plate1_A3	DP027	0.04	10			WP_099861934.1	CAGATTGGTCCAGATCCAACATCAAGTAGTCTCAACGCGACCTCAGGACCGTTTGCAGTAAGTACCTCAAATGTCGTGTTAGCTCGAGGGTTCGGGGGTGGTACAATCTATTACCCTACCACGACAGGACGGTACGGAGTGGTGGCAATATCACCCGGCTTCACGGCAACCGAATCCAGCGTTGCGTGGCTGGGGCGCCGCTTAGCTACTCATGGTCTGGTGGTAATCACAATTAATACCAATAGCACTTTAGATCAGCCGGCATCTCGTGCGACTCAGCTTATGGCGGCTTTGAACCATGTAGTTAACTCCGCGAGTTCGACGGTGCGGAGCCGTGTAGACTCCACCAGACTCGCGGTCGCCGGACATAGCATGGGTGGCGGTGGCGCTCTGATTGCC…	QIGPDPTSSSLNATSGPFAVSTSNVVLARGFGGGTIYYPTTTGRYGVVAISPGFTATESSVAWLGRRLATHGLVVITINTNSTLDQPASRATQLMAALNHVVNSASSTVRSRVDSTRLAVAGHSMGGGGALIAAENNPTLKAALPLTPWNLSSSFTQVQVPTLIVGADGDSVASVAVHARPFYASLPATTFKAYAELNGASHFTPNSTNTPIGRYGTAWMKRFVDADSRYSPFLCGAPHEAYATALVFDRYNQNCPY	26862.4
RND1	DP	plate1	A4	RND1_DP_plate1_A4	DP035	0.06	15			WP_116021668.1	GCGCCTGCTGAGTCTGCGCAGCGTGCAGCATCACCGTACGAACGGGGCCCCGCGCCGACCGAGCAATCCGTTAGTGCCAAACTGGGCCCGTTTGCCTTTACGCAGGTTCCGGCTCCTGCAAATGCATCCGCCGGCTTCAATCAAGGCACTGTTTATTACCCTAACGACACAGGGCAGGGAACGTTTGGCGCAATTGCCATTACACCGGGGTTTCTTTCGCCTGAAAGTTCTATCGGATGGTTAGGACCACGCCTCGCGAGTAATGGATTTGTCGTCATCACTTTGACCACCAATAGCCCCGTGGACTTCCCAGGTGGTCGTGCCGCACAAATGAGAGCTGCCCTGGATTGGGTTACTAAGCAGGCTCCAGATGCCATCCGTTCACGTATTGATCCGACC…	APAESAQRAASPYERGPAPTEQSVSAKLGPFAFTQVPAPANASAGFNQGTVYYPNDTGQGTFGAIAITPGFLSPESSIGWLGPRLASNGFVVITLTTNSPVDFPGGRAAQMRAALDWVTKQAPDAIRSRIDPTRLGVMGWSMGGGGTLEVANTHPNIQAAVPLAPWHLTNNWSTVKVPTMIIGAQNDLIAGVGAHSEPFYESLKSAPERAYAEIKGGNHFSVTVDTPLVGKLATSWMKRFIDDDTRYDQFLCPKPTDSTLSEYRDSCPNG	28638.4
RND1	DP	plate1	A5	RND1_DP_plate1_A5	DP043	0.37	92	67.3		WP_229068674.1	GCTGCGAATCCATACCAACGCGGGCCTGCCCCTACTGCCGCAAGTGTTGCCGCCGTGACTGGTCCTTTCGCGACTGCGTCTGTTAGCGTACCGCGTGGAAACGGTTTCGGGGGTGGCGTTATCTATTATCCCACCGATACATCGCAAGGTACGTTTGGCGGATTAGCGATATCTCCAGGTTTAAACGGCACGTGGCCGGGCATAGCGTGGTTGGGGTCACGCCTTGCGAGTCAGGGGTTTATTGTGTTTGGTATTGAAACTAATAATCTGAACGATTCACCAACCTCTCGGGGAACGCAGTTGTTAGCGGCACTGGATTATCTTGCCCAGCGATCTTCCGTAAGATCCCGCCTGGATCCAGGTCGCCTCGCAGTCGCAGGCCATAGTATGGGTGGGGGC…	AANPYQRGPAPTAASVAAVTGPFATASVSVPRGNGFGGGVIYYPTDTSQGTFGGLAISPGLNGTWPGIAWLGSRLASQGFIVFGIETNNLNDSPTSRGTQLLAALDYLAQRSSVRSRLDPGRLAVAGHSMGGGGALDAALRRPSLKAAIGNAPYLPSNTLAGNRVPTLIYAMQNDTLVPPSRLTSLYNTIPATTERAYLEITGAGHNYIGQPSTTLARTMIPWLKIFIDNDTRFSQFLCPLADQSGIRQYRSSCPLVPATTRALTAAAG	28025
RND1	DP	plate1	A6	RND1_DP_plate1_A6	DP051	0.1	25			WP_211225652.1	GTTCCAGTAGTTCCGGCGCAGCAGGAAAATCCCTATCAGCGGGGGCCCGACCCGACGCCTGAGTCTGTTGAAGCACCTCGGGGCTCGTTTGCTATCGAGAAAGCAACCATCGCCCGTGGCTCAGTGCAAGGATTCGGTGGGGGTACTATCTATTATCCAACAGATACAGCCGAAGGGACATTTGGTGCAGTAGCTATCTCCCCAGGCTTTACTGAATCACAATCGGCGATTTCATGGTATGGAGAACGCCTCGCTACCCAGGGATTCGTAGTCTTTACCATAGACACCAATGGCGGGCTTGATCAGCCAGATTCTCGAGCAGATCAGTTACTTGCGGCTTTGGACTTTCTCACAGGTTCTAGCGAGGTGAAAGATCGTATTGATGCGAGTAGACTGGGC…	VPVVPAQQENPYQRGPDPTPESVEAPRGSFAIEKATIARGSVQGFGGGTIYYPTDTAEGTFGAVAISPGFTESQSAISWYGERLATQGFVVFTIDTNGGLDQPDSRADQLLAALDFLTGSSEVKDRIDASRLGVLGHSMGGGGSLSAAKKRPALQAAVPLAPWHTNSNWSDVTVPTLIVGAENDAVAPVGMHAEPFYAGLTKAPEKAYLELKGADHFVTNSPNTVIAKSTLSWLKRFIDDDTRYDQFLCPPPKPDNDISEYRDTCPN	28428.9
RND1	DP	plate1	A7	RND1_DP_plate1_A7	DP059	1.04	255	74.2		MGYP001121581011	GCTGATAACCCATATCAGCGTGGCCCGGATCCTACCCCCGCCTTGGTTGCGTCGGTTAACGGACCTTTTGCCACAGCATCTGTTAGTGTGCCGGCAGGATACGGATTTGGGGGTGGGATGATCTATTATCCTACCGATACTTCACAAGGAACGTTTGGTGGTATCGCGATATCGCCAGGCTATACTGCACTGTTTTCAGCTGAGCTTGCGTGGATGGGACCGTGGCTGGCCAGTCATGGGTTCGTAGTAATTGGTATCGAGACCAATAATCGGAATGACTTCGATGAAGCTAGAGGCACTCAGTTATTGGCGGCCCTGGACTACCTTACCCAGCAGTCCCCTGTCCGAAATCGCGTCGATCCTAACCGTTTAGCAGTAGCGGGTCATTCTATGGGTGGC…	ADNPYQRGPDPTPALVASVNGPFATASVSVPAGYGFGGGMIYYPTDTSQGTFGGIAISPGYTALFSAELAWMGPWLASHGFVVIGIETNNRNDFDEARGTQLLAALDYLTQQSPVRNRVDPNRLAVAGHSMGGGGALNAAIRRPSLKAAVGLAPFSPSSNLANDRVPTMVFSGQQDTVVTPSYVTGLYNSLPSTTQSAYLEIAGGDHGFPVGRPNQVMIRTMLPFVKIFVDYDTRYSPFLCPLSDTSGVVTYRSTCPLTPPGLPTTPPTTPPTTVPTSPPTGGPTTPPTTPSQPGGACTATYRTVNSWPGGFQGEVTVTAGNSAINGWTVRWTLDSGQAITQVWNGEVSTSGSTVSVRNAPYNGSLPPSGSTTFGFLSSGSPSSPSLTCTSP	40610.7
RND1	DP	plate1	A8	RND1_DP_plate1_A8	DP067	0	0			MBI5310361.1	GCTAATCCATATGAAAGAGGACCTGCTCCAACGCTGTCCTCAATCCAGGCCACTACAGGTCCTTTTGCCACTGCTACCACTACCGTTCCTAGTGGGAACGGTTTTGGTGGTGGGACCATCTACTACCCTACAGATACTAGTCAGGGTACGTTTGCAGCAATCGCTATGAGCCCTGGTTTTTTTAACACCCAATCCGCAATCAGTTGGTATGGTAAACGTATTGCGAGTCAAGGCTTCGTTTTCCTCACGATTAACACCAATACCATTTTAGATTTTCCGGACTCTCGAGCCACACAGTTACTTGCGGCCCTGGATTATCTTACTCAGTCATCTCCGGTAAGCAGCCTTATTGACTCGTCCCGTCTGGGAGTGATGGGCTATTCAATGGGCGGGGGCGGA…	ANPYERGPAPTLSSIQATTGPFATATTTVPSGNGFGGGTIYYPTDTSQGTFAAIAMSPGFFNTQSAISWYGKRIASQGFVFLTINTNTILDFPDSRATQLLAALDYLTQSSPVSSLIDSSRLGVMGYSMGGGGTLKASKTRPSLEAAVGVAPWHSTKNWSTNTVPSMMLGMQNDTVAPASSHAIPFYNSLPASIHKVYAEVRGASHSTPTSANTPIAQYSIAFLKQELDNDTRYTQFLCPAPAVGGTNPLSAYSSTCPF	27177.7
RND1	DP	plate1	A9	RND1_DP_plate1_A9	DP075	0.14	33	49.3		WP_085753242.1	CAAACCAATCCATATCAGAAAGGTCCAGCTCCCACTGTTGCAAATCTGGAAGCGGCGCGCGGCAGCTTTGCGGTGTCCTCGACATCGATAAGCTCACTTTCTGCTACAGGTTTTGGCGGTGGATCATTGCACTATCCGACAGCCGCGGGAACTTATGGGCTCATTGCAGTGGCACCGCCGTATCTTGCCCAGTCCTCTTCAATCGCCTGGTTGGGACCTCGGTTAGCAAGCCACGGCTTTGTGGTCGTAATGATAGATGTCAACAGCACCTTAGACTTTCCAGAATCCCGTTCACGCCAGCAGTTAGCGGCTATTGATTATGCAATTGCCCAAAATGCTCGACGTACTTCTCCTATCTACGGAAAGGTTGATACCACCAGACGAGGTGTTACCGGTCAT…	QTNPYQKGPAPTVANLEAARGSFAVSSTSISSLSATGFGGGSLHYPTAAGTYGLIAVAPPYLAQSSSIAWLGPRLASHGFVVVMIDVNSTLDFPESRSRQQLAAIDYAIAQNARRTSPIYGKVDTTRRGVTGHSMGGGASILTARNSPANIKGAFPLTPWSSDKNFSNLQVPTGYLACQDDTVAGNADHSLNFYNRMPASTPKGYYELRGETHFCPQSTTNNPVIGKYLVAWMKRFVDNDTRFSPFLSGALPNADLSSGRFSVLRTSGL	28592.3
RND1	DP	plate1	A10	RND1_DP_plate1_A10	DP083	0.02	4			WP_120730621.1	GTTGCGTCACCGTATCAGCGGGGCCCTGATCCCACCGTGGCGAGTATTGAAGCCTCGCGGGGGCCATTTGCGATCGCCCAGACTACTATAGCAGCTTCATCGGTTCGTGGTTTTCGAGGGGGTACAGTTTATTACCCCACATCAACCGCCGAGGGTACCTTTGGGGCAGTGGCAATTAGTCCTGGTTATACGGCTACTCAAAGCTCAGTAGCTTGGCTGGGCCCGCGCTTAGCCTCTCAAGGCTTCGTCGTAGTTACGATCGACACCCTGTCTCGTTATGATCAGCCGGCTAGCCGCGGTACGCAGCTGTTGGCGGCGCTGGATCACCTTACCACTGCGTCCTCTGTAAGAACGCGCATCGACCGTAACAGACTTGCGGTGATGGGCCATTCTATGGGC…	VASPYQRGPDPTVASIEASRGPFAIAQTTIAASSVRGFRGGTVYYPTSTAEGTFGAVAISPGYTATQSSVAWLGPRLASQGFVVVTIDTLSRYDQPASRGTQLLAALDHLTTASSVRTRIDRNRLAVMGHSMGGGGSLSAANTRPTLQAAIPLTGWHTVKNWSGVRVPTLVVGAENDSIAPVTSHSEPFYTSLPSTLDKAYLELNAAGHSAPTSSNVTVAKYSISWLKRFVDDDTRYEQFLCPAPRGTAIQEYRDTCPHS	27549.1
RND1	DP	plate1	A11	RND1_DP_plate1_A11	DP091	0.13	32	53.8		WP_103564847.1	GCGCCGAATGCCGCCATTGCTGCCGCCCCACGGGTAGCGCCTGCTGCTAACCCATATGAGAGAGGCCCTGCTCCTACCGAAGAATCGGTTAAAGCCGAAAAGGGTCCGTTCGACATTGCACAAATGCCAGTCCCTGGCGGAGCTGGTGTGTTTGGTGGCGGGACCATTTGGTACCCAAAAGACGAGGCTGGACCCTTTGGTGCAGTAGTAGTGAGCCCCGGTTTCATGACTCTCGAGCCCCTGATACAGTGGTACGGGCGTACCCTGGCATCTCATGGATTTGTTGTCATGACGATGGCAACTATTACCCCTATCGATCCGCCGTTTTCACGTGGAGACGAATTGCGCTCAGCCCTGGATTATCTGGTTACAAAAAGTACCGTTAAAGATAAGATCGAC…	APNAAIAAAPRVAPAANPYERGPAPTEESVKAEKGPFDIAQMPVPGGAGVFGGGTIWYPKDEAGPFGAVVVSPGFMTLEPLIQWYGRTLASHGFVVMTMATITPIDPPFSRGDELRSALDYLVTKSTVKDKIDPTRTALMGHSMGGGGTLDAASKLPDLKAAIPLAPWNLDYAPPAKIKAPTLIIGADNDPIAPTAAFADPFYAALTTQNRAYLKLKNAGHTFSFLGYNPTITKYTVSWLKRFVDNDTRYDQFLCPIPAASDTVAAYQGTCPLT	29031.5
RND1	DP	plate1	B1	RND1_DP_plate1_B1	DP012	0.05	13			WP_035282635.1	GCACCCGTCGCTGTTGCGCCGGCAGCGGTACCTGTTCATGGAGTAGACCCAACCGACGCAAATCTGCGTCAGCCTGTCGGCGATCTTGCCTTTAGTCAGGTGACGATTGCCGACAGCCAAACTCCTGGTTTCGGCGCCGCAACCATCTACTATCCAGATGATACGACGCACGGTACCTATGGCGGTGTGGCAGTTGTTCCGGGCTATACAAGTCCGCAGAGCGCTGTAGCTTGGCTCGGTCCGCGGCTGGCGTCCCGCGGCTTTGTCGTTATAACCATAGCGACGAACTCTATCTACGATCAGCCCACAACACGAGGTCGCGAACTGCTGTCAGCACTGGATTATCTTACCACTTCTTCCCCAGCGGCCGTACGTCAACGTCTCGATCCTCAGCGCCTT…	APVAVAPAAVPVHGVDPTDANLRQPVGDLAFSQVTIADSQTPGFGAATIYYPDDTTHGTYGGVAVVPGYTSPQSAVAWLGPRLASRGFVVITIATNSIYDQPTTRGRELLSALDYLTTSSPAAVRQRLDPQRLAVMGHSMGGGGALYAVSQRTTIKAAVPLAPYNQDKTWQTVKTPTMLMAGSADNVAGIGTFSRPFYRSMTGARERALVNVQGADHGTFVRENATIGKYATAWLKRFVDEDTRYDQFLCPAPTGDGLTEYTASCPNA	28361.2
RND1	DP	plate1	B2	RND1_DP_plate1_B2	DP020	0.06	15			WP_175870324.1	CAGAGCGCTGGGGGCAATCCCTATGCAATAGGCCCGGATCCAACCGCATCTTCGCTCGAGGCGTCCTCAGGCCCGTTCGGTTATACTAGCACTACCATTCCGAGTAGTGAAGCCACAGGGTATGGGGGCGGAACCGTATACTACCCTGCGAACGTCAACATAGCGACAGGCGGTATTGTTGTCGTGCCAGGATACGGCGCCACTCAGTCCAACATTTCGTGGTGGGGTCCTCGTTTAGCTTCAAATGGGTTTGTAGTGTATACGATCGACACAACTAATATCTATGATTTGCCAGCCCAGCGTGCTAAGGAAATAATGGCGGCAGTAGCCCAACTGAAAACGTTTTCTACCACCACGGGTAATGAAATCTATGGTAAAGTTGATACAAATCGCATTGGG…	QSAGGNPYAIGPDPTASSLEASSGPFGYTSTTIPSSEATGYGGGTVYYPANVNIATGGIVVVPGYGATQSNISWWGPRLASNGFVVYTIDTTNIYDLPAQRAKEIMAAVAQLKTFSTTTGNEIYGKVDTNRIGIMGGSFGGGGTLIAETTHPQLKAAIPFVPKIASGNPDLSKITIPTLIIGCQEDQVAPPKSYAIPYYSAIPEQNHKAYLEISNGQHLCASTQGSDQNKPIIGKYGVAWMKRFIDNDSRYNPYLCGSPHQTDVSNSTVISGYKDTCPY	29453.2
RND1	DP	plate1	B3	RND1_DP_plate1_B3	DP028	0.03	6	57.4		WP_240508704.1	GATAGCCAGAACCCGTATGAACGTGGCCCAGTTCCCACCCTGGAAAGCATTACTGCGGAGTCAGGTCCATTTGCGATAGGTTCTGTCACCGTACCGGCAGGGTCTGGTCAAGGGTTTAATAGTGGAACAGTGTATTACCCGACGGATACTTCCAAAGGTACGTTTGGGGCGATCGCTATTATGCCGGGATTCCTGGCGTCGCAGAGCGATATTGCCTGGTACGGCCCGCGGTTAGCAAGTCATGGTTTCGTGGTCATGACCCTGAACACCTCGGCCCTGTGGGACTTTCCAGCAGATCGCTCCAGACAGCAGCTGGCCGCATTAACCTATCTTACAGCCCAAAGTACAGTGAAAAATCGTATTGATCCTGGCCGATTAGCAGTCATGGGATGGTCCATG…	DSQNPYERGPVPTLESITAESGPFAIGSVTVPAGSGQGFNSGTVYYPTDTSKGTFGAIAIMPGFLASQSDIAWYGPRLASHGFVVMTLNTSALWDFPADRSRQQLAALTYLTAQSTVKNRIDPGRLAVMGWSMGGGGSLQSAASTPSLKAAIPLAPWDLSNVSSRITVPTMIFGADGDTVASVDDFARPFYNGLANAPDKSLIVLKGTDHFTFAKPNTTIARYSVSWLKRFVDNDTRYDQFLCPTPNDPNTVVLQITCPL	27724.5
RND1	DP	plate1	B4	RND1_DP_plate1_B4	DP036	0.09	23			TSI19839.1	GCAGAGACATCCTATGAGAACGGACCAGATCCCACTAGCTCAAGCATCGAAGCCGTCAAAGGCCCGTTTGAAGTTTCGACCCAGACTGTCTCAAGCTATTCAGTGCGCGATTTCGGTGGCGGGACCATCTACTATCCGGCGAGCTCAGTTGAAGGGGGTTATGGCGCGGTTGCCATTTCGCCTGGTTACACGGCGCGTAAAAGTTCTATTGCGTGGCTGGGTTCACGTCTGGCCTCTCAAGGGTTTGTCGTTTTTACAATTGATACAAAAACGACCTCTGATCGACCCGCAAGTCGCGGAGACCAGTTGCTGGCCAGTCTGGACTATCTTACTGAAAATTCCCGTATTAAAGATCAGGTGGATCCGAACCGATTAGCCGTAATGGGTCATTCTATGGGC…	AETSYENGPDPTSSSIEAVKGPFEVSTQTVSSYSVRDFGGGTIYYPASSVEGGYGAVAISPGYTARKSSIAWLGSRLASQGFVVFTIDTKTTSDRPASRGDQLLASLDYLTENSRIKDQVDPNRLAVMGHSMGGGGVFEAAKDRPELQGAIAMTPWNTNKTFSEVSTPTLIFGAQDDTVAPVSRHSIPLYSGLPSTTPRTYLELRGASHFAPNRSNTTIAAQSIAWLKAFLDEDRRYDQFLCPGPTTGIDLSDVRTSCPF	27855.2
RND1	DP	plate1	B5	RND1_DP_plate1_B5	DP044	0.11	28	69.4		RAY11579.1	GCGGCCTCACCGTATGAGCGCGGGCCGGATCCAACAGAACAGACCATTACTGCCGAACGTGGTCCGTTCCAAGTCGCAACCGCAACCGTGCCTGCGAATAGTGCATCTGGCTTTAACCGTGGAACAATCTATTACCCTACCGACACTTCTCAGGGTACATTTGGTGCTGTTGCGATTATTCCCGGCTTCATTGAACCAGAGAGCACAATGTCATGGTATGGCCCCCGTTTAGCTTCACAGGGATTCGTTGTTTTTACGTTGGAACCATTTTCCGTCTTAAACTTCCCGGATGATCGAGCCAATCAGCTGCTCGCTGCGCTGGACTACCTTACTGGGTCGAGTAGCGTGCGCTCCCGGGTAGATGCAAGTCGCCTGGCCGTCATGGGCCATAGCATGGGC…	AASPYERGPDPTEQTITAERGPFQVATATVPANSASGFNRGTIYYPTDTSQGTFGAVAIIPGFIEPESTMSWYGPRLASQGFVVFTLEPFSVLNFPDDRANQLLAALDYLTGSSSVRSRVDASRLAVMGHSMGGGGTLRAAEMRPSLQAAIPLAPWHLHGDWRNVRVPTMIQAADNDFIAGVGNHAQPFYQNLTNAPEKAYLLFENYGHMSWISANTPIAKYSIAWLKRYVDDDTRYSKFLCPAPGAPSSTFQEYRHTCPD	28504.2
RND1	DP	plate1	B6	RND1_DP_plate1_B6	DP052	0.15	36			WP_184580713.1	GACACCGGTAGTCATGAACGTGGCCCGGATCCAACGGAGCAGGCACTGGAAGCTAGATCAGGCCCCTTCGATACCGATGATGAGCGCGTGTCATCTTTAGGAGCGAGCGGATTCGGCGGCGGGACTATCTATTACCCTGAAGACACATCGGAAGGTGACTTTGGTGCGGTCGCGCTCGCCCCTGGTTATACAGCGTCAAGCACTAGTTACTCTTCCCTGGCAGAACGTATAGCCAGTCACGGCTTTGTTGTGTTGGCCTTTGATACGAATACACGCTACGACCAACCCAACAGTCGCGGACGACAGATGGAATCAGCTCTGGAGTATCTTACAGAAGATTCGGATGTCACCGACCGAATTGACACCGATCGTCAGGCTGTTAGCGGGCACTCTATGGGT…	DTGSHERGPDPTEQALEARSGPFDTDDERVSSLGASGFGGGTIYYPEDTSEGDFGAVALAPGYTASSTSYSSLAERIASHGFVVLAFDTNTRYDQPNSRGRQMESALEYLTEDSDVTDRIDTDRQAVSGHSMGGGGTLAAADDNPDLQAAVPLTPWHTQKSWSGMQVPTMIIGAENDSIASVRSHSIRFYESLPGSLEKGYAEVDGASHFAPNSNDDTVAKYTITWLKRFVDNDTRYEQFLCPPPDSGGWGDDLSDYRDSCPTG	28375.8
RND1	DP	plate1	B7	RND1_DP_plate1_B7	DP060	0.06	14	73.9		WP_230616214.1	GCTCCGCCGGTAGCAGGTCCGTACCAGCGAGGCCCTGCCCCGACCGAAGAGGTTTTAGTGGCGGCCCGAGGACCATTCGCGGTTACCCAAACGCGTATGGCGGCAGGCCAGGGGACCGGTGCCGGGACGGTCCACCACCCTACAGATGCATCTCAGGGAACCTTTGGAGCCGTCGCCGTGATGCCAGGGTTTATGGGTACTGAAAAGAGTATTCGTTTGTATGGTCCTCTTCTCGCGTCTCATGGTTTTGTGGTCTTGACTCTTTCATCGGTGCGTCGCGCAGATTTCCCTGATCAGCGCGCGGATCAATTACTGGCCGCTCTGGACAGATTAGTTGCCGGGCCAGCCAAAGGACTGATTGATGCGGAACGGCTCGCGGTAGTTGGCCATTCCATGGGC…	APPVAGPYQRGPAPTEEVLVAARGPFAVTQTRMAAGQGTGAGTVHHPTDASQGTFGAVAVMPGFMGTEKSIRLYGPLLASHGFVVLTLSSVRRADFPDQRADQLLAALDRLVAGPAKGLIDAERLAVVGHSMGGGATLRAAARRPGLKAAVPLAPWHVRRDWRSVRVPTLIFGSENDRVAPVDKHAEPFYASLTRAPEKAYVELRDGGHLSFNTANPVIAKYTVSWLKRYVDDDVRYDPFLCPGPAFPSPTIREYRGTCPS	27903.1
RND1	DP	plate1	B8	RND1_DP_plate1_B8	DP068	0.24	60	63.4		MGYP000271253724	ATGGCCGCTGGCCCAGCTGCCGTTGCCGCCGATAATCCTTATCAGAGAGGGCCTGATCCTACTCCGGCGTCCGTGGCAGCGCCTAACGGTCCGTTCGCAACCGCGCAAGTCTCAGTACCGCCGGGATACGGCTTTAATGGGGGTATGATCTATTACCCTACTGATACATCTCAAGGAACGTTTGGCGCAATTGCGATCTCTCCTGGCTATACTGCCCTGTTCTCCGTCGAATTGGCATGGATGGGCCCCCGCCTCGCCAGCCAGGGATTCGTTGTCATTGGGATTGAAACCAATGACCGGAATGACTTTGATACGGCCCGGGGTACCCAGTTATTAGCAGCTTTAGATTATCTTACTGGACAATCATCTGTGCGTTCTCGTGTTGATCCGAATCGCTTG…	MAAGPAAVAADNPYQRGPDPTPASVAAPNGPFATAQVSVPPGYGFNGGMIYYPTDTSQGTFGAIAISPGYTALFSVELAWMGPRLASQGFVVIGIETNDRNDFDTARGTQLLAALDYLTGQSSVRSRVDPNRLAVAGHSMGGGGAFSAALRRPALKAAVGFTPFSPSQNLTNMQVPALLYSGQYDTVTTPSSVSNLYNGLPSTTEGAYIEAAGLDHSFPTRPNTLLMRTMIPWVKIFLDNDLRYTQFLCPLMDSSGVLQYRNTCPLVPPGLPSPSPTTAPPTTAPPTTAPPPTTAPPPTTAPPPTTAPPPTTNPPAGACSVSYTTNQWPGGFTRDVRITNTGGSVSSWTLAFTAGSNVSLSNGWNGDWSQSGSQITVRNAAWNGSLASGATVSIGFQGT…	43311.9
RND1	DP	plate1	B9	RND1_DP_plate1_B9	DP076	0.01	3			WP_106269748.1	GCCGATAATCCGCATGAAAGAGGACCAGATCCGACTGAATCGAGCATTGAAGCACTGCGGGGCTCGTACGCAGTGTCTGAGCGTTCAGTTAGCCGGTGGGTGAGTGGTTTTGGGGGCGGGACAATCTATTATCCTACAACCACGTCTGACGGTGATTTTGGGGCTGTAGTAATCTCTCCTGGTTATACGGGCACCGAAAGTACTGTTGCATGGCTGGGACCGCGCTTGGCGTCCCAGGGTTTCGTGGTCCTGACCATGGCCACGAATAGCATCTATGATCAACCGGATTCACGCGCCCGCCAGTTACAAGCAGCGTTAGATTACCTTACTGCGTCTAGTCCAGTCGCGGATCGTATTGACGCGGACCGCCTCGCCTTGATGGGCCATAGTATGGGTGGC…	ADNPHERGPDPTESSIEALRGSYAVSERSVSRWVSGFGGGTIYYPTTTSDGDFGAVVISPGYTGTESTVAWLGPRLASQGFVVLTMATNSIYDQPDSRARQLQAALDYLTASSPVADRIDADRLALMGHSMGGGGTLRAVDDNPDIKAAIPMTPWHPQKDWSSVSTPTLIFAAENDSVARHETHAEPFYESFEQDLPKAYLELDGASHFAPNTSNTTIAKYSISWLKRFVDDDTRYTPFLCPGPSTGWLSDVEKYESSCPF	28357.6
RND1	DP	plate1	B10	RND1_DP_plate1_B10	DP084	0.37	91	48.7		NUT34383.1	GCTAGCCCGTACGAGCGCGGTCCGAACCCTACTACAGCCATACTCGAGGCTTCAAGCGGCCCATACTCGGTCTCCAGTGTTAGCGTTTCTTCTTTAGTTACCGGATTCGGTGGCGGCCGTATCTATTACCCGACCACAACCGCAGATGGCACGTTTGGTGGCATTGCGATTTCACCGGGTTTCACCGCCCGTTGGTCTTCGCTGGAATGGCTTGGCCCGCGTATTGCATCCCATGGATTTGTCGTAATTGGGATAGAAACGAATAGCATCTATGATCAGCCGACATCACGGGGGCAGCAGCTGTTGGCAGCTCTCGATTATCTTGTCAACTCATCATCCGCAAGAACCCGGGTGGATCGAAACCGCTTGGCCGTGGCGGGTCATTCAATGGGTGGTGGT…	ASPYERGPNPTTAILEASSGPYSVSSVSVSSLVTGFGGGRIYYPTTTADGTFGGIAISPGFTARWSSLEWLGPRIASHGFVVIGIETNSIYDQPTSRGQQLLAALDYLVNSSSARTRVDRNRLAVAGHSMGGGGTLYAANARPSLQAAVPIAPWNTDKTWGGVQVPTMIIGGESDSVAPVATHAIPFYTSIPASSEKAYLELNNASHFFPQTVNTTMAKSMVSWLKRYVDDDTRYDPWLCPAPSGLSISDYRDTCPA	27261.7
RND1	DP	plate1	B11	RND1_DP_plate1_B11	DP092	0.8	197	68.5		WP_139580723.1	GCAGGGAATCCCTATGAACGGGGCCCTTCGCCCACAGCAGCGAGCATAGCAGCCGACCGCGGACCGTTTGCCACCGCCCAGGTGACAGTGCCGCGGGGTAATGGCTTCGGTGGGGGAGTGATCTACTATCCAACCGACACTTCTCAGGGCACGTTTGGTGCGATAGCCATCGCTCCAGGTTTTAATACCGCGTGGAGCTATTATGCCTGGCAAGGTCCACGTCTGGCTTCATTCGGATTTGTCGTCATTGGCATCGAGACCAATACCCTCAACGACTACGCTGATGCGCGAGCTACACAGTTACTCGCGGCGTTAGACTATCTTGTCAATTCCTCTCCGGTGCGCGACCGTGTTGATAGAGATCGCCTGGCCGTAGGTGGCCATAGTATGGGTGGGGGC…	AGNPYERGPSPTAASIAADRGPFATAQVTVPRGNGFGGGVIYYPTDTSQGTFGAIAIAPGFNTAWSYYAWQGPRLASFGFVVIGIETNTLNDYADARATQLLAALDYLVNSSPVRDRVDRDRLAVGGHSMGGGGALLAATQRPSLLTAVGQAPYVPNGNLSGIKSPTIIFAGQADGTVTPQYAQNAYNTIPADVERAYVEIANEGHGFPAGGGGGNSGAFARTMMVWLKLFIDKDTRYAPFLCPTLSNANGISKYMASCPLDPPGGGPTASPTASPTATPSSTPTGPPPATSALKGVASGRCLDVNGASQANGAQAQIWDCNGQNNQQWTTTSAGELRVYGNKCLDVNGGSTADGTSVIIWDCNGQNNQKWRLNSDGTITAVGANKCLDVSGAGTANGT…	42994
RND1	DP	plate1	C1	RND1_DP_plate1_C1	DP013	0.04	9			WP_165232443.1	GCGGAAGATAATCCACATGAGCGCGGCCCAGCGCCCACTCAGCAATCAATCGAAGCAGAAAAAGGTCCATTTGAAGTTGATAAAGTGACAGTGCCCGGGGGTGATGGTTTTGCGGGCGGCACAATCTACTTTCCAAAAGATACCTCTAAAGGAAAGTTTGGCGGTGTTGCTATCAGCCCTGGGTTTATGTCTTTCGAGGCAATGGTTTCCTGGTATGGCCCGCGGCTTGCTAGTCAGGGTTTTGTGGTTTTTACAATTGGTACCTTCACCCCAATGGATATTCCTAGTAGCCGTGCCGATCAATTACTGGCATCGTTGAAGTTCCTGGTAGAAAAATCGCCGGCCAAGGACCGCGTCGATGGAACTAGACTGGCCTTGATGGGGCACAGCATGGGTGGT…	AEDNPHERGPAPTQQSIEAEKGPFEVDKVTVPGGDGFAGGTIYFPKDTSKGKFGGVAISPGFMSFEAMVSWYGPRLASQGFVVFTIGTFTPMDIPSSRADQLLASLKFLVEKSPAKDRVDGTRLALMGHSMGGGGTLHAAARTPGLQAAIPLTPWELTSDFSKVQVPTLVFTGQADFVAPASMGKSFYQSIPDSTEKGYVELAGGSHFDPLFPNVTYAKYSISWLKRFVDNDTRYDQFLCPVPKDPKLSAIEETCPLG	27695.6
RND1	DP	plate1	C2	RND1_DP_plate1_C2	DP021	0.69	170	47.5		MBT8227529.1	GCCGATAACCCCTACCAGCGCGGGCCAGCCCCAACGGCAGCTTCTATATCAGCCGATACCGGCCCGTTTGCGACTGCAACAACAGTCGCTGAAGGAACCGGGTTCGGCGGCGCAACAATCTATTATCCGACTGATACTTCCCAAGGAACCTTTGGAGCTATTGGTATGCTGCCCGGCTGGACAGCCCCTTGGAGCGCATATGCGTGGTTAGGTCCCAGATTGGCAAGCCAGGGCTTCGTTGTAATTGGTGTCGACACGAATGACCCGAACGATTATCCAGCTGCACGCGCCACTCAAGTTCTGGCTGCTCTGGATCACCTGACCGAGAGCAGCGCTGTCCGTGATCGCGTGGATCCTGATAGACTGGCTGTAGCAGGTCATAGTATGGGCGGCGGCGGA…	ADNPYQRGPAPTAASISADTGPFATATTVAEGTGFGGATIYYPTDTSQGTFGAIGMLPGWTAPWSAYAWLGPRLASQGFVVIGVDTNDPNDYPAARATQVLAALDHLTESSAVRDRVDPDRLAVAGHSMGGGGSLEAALSRPSLKAVYGIEPYDDITSDFSNLTVPTFIQAGQDDTLVTPSYLESLYATLPSTSEHAYLEIAGADHMFVGSPNVILARTLISWMKIFVDDDTRYTQFLCPLSDDSGVSQYRNTCPLTPGGSTGSPTATAPSPPASSSNPPGTPSSPAPTDGTCRVTYTTNAWDSGLTASVTIANTGTTASTGWSLAFTLPDGQTITSGWNATYSPSSGQVTATGVSHNATIPAGESINIGFQATHTGDTGAPTTFALNGQTCTIT	40647.1
RND1	DP	plate1	C3	RND1_DP_plate1_C3	DP029	0.02	6	59.2		MGYP001097842225	GCTGACAACCCCTACCAGCGCGGCCCGGATCCAACAGAACGCTCGGTTACGGCACGCCGGGGTCCGTTTGCCATAGACGAGATTTCAGTCAATGGTGGAATCGGCGCCGGATTCAACAGAGGTACGATTTTCTATCCTACAGATCGTAGCCAAGGGACGTTTGGGGCCGTAGCGGTTATACCGGGTTTCCTGTCACCAGAGAGCTTGGTCCGATGGTTTGGTCCCCGTCTGGCTAGTCAGGGTTTTGTGGTGATGACGCTGACCACCAACGGCTTGACAGACACCCCTGAATCTAGATCTGAACAACTGTTGGCGGCGCTGGATTATCTTACCACACGTTCACAGGTGCGGGATCGAATCGACCCAAGTCGCCTGGCTGTGATGGGCCATTCCATGGGC…	ADNPYQRGPDPTERSVTARRGPFAIDEISVNGGIGAGFNRGTIFYPTDRSQGTFGAVAVIPGFLSPESLVRWFGPRLASQGFVVMTLTTNGLTDTPESRSEQLLAALDYLTTRSQVRDRIDPSRLAVMGHSMGGGGSLAAAAKRPTLRAAIPLAPWSLTKNWSNLTVPTLIIGAENDNVAPVAGHSERFYDSMTNVPEKAYLEMAGGNHVDPTAESDLVAKFTISWLKRFVDDDTRYDQFLCPAPRPNRQISEYRDTCPHS	28415.2
RND1	DP	plate1	C4	RND1_DP_plate1_C4	DP037	0.09	22	69.1		WP_242883606.1	TGTTCTGGCTCAACTCCTACGGCGCCAGCCGCACCGGCACCTAAAGCTACTGCGGCCCCGAATGACCGACCCGCACCCACGGCGCAAGTGCCACGCTCGTTCGAACGTGGGCCAGCTCCATCTGAAAAATCCGTGACAGCCAAACGAGGGCCTTTTGCATTTGAAAAAATAGAGGTGCCGGCAGGGAGCGGTCCTGGCTTTAACAAGGGTACCATCTACGCGCCGACCGACACCTCGCGTGGCACATTCGGTGCAGTAGTGATGTCTCCGGGATTCGCCAGCCCGCATACGTGGATTGATTGGTATGGCCCTCGGTTGGCTTCCCAAGGATTTGTGGTCATGATGTTAGAGACCAACACCCTGTTTGATGTGCCCCTGCTCCGCGGTAGACAGATCGTG…	CSGSTPTAPAAPAPKATAAPNDRPAPTAQVPRSFERGPAPSEKSVTAKRGPFAFEKIEVPAGSGPGFNKGTIYAPTDTSRGTFGAVVMSPGFASPHTWIDWYGPRLASQGFVVMMLETNTLFDVPLLRGRQIVAALDYLTARSVVRGRVDPSRTAVMGHSMGGGGTLEAARQRPGLKAAVPLAPWNPDYNWGGVVVPTMIIGAQRDVIAPTALMSEAYYNRLTAAPEKAYLVLRGAGHLTFMSPNATIAKYVISWMKRFVDNDSRYDRFLCPPPKPRGLLTVYRGTCPTG	30977.9
RND1	DP	plate1	C5	RND1_DP_plate1_C5	DP045	0.15	37	45.7		WP_231775152.1	GCCACATATGAACGCGGACCAGCGCCCACCGCGCAGTCAATTGTCGCGGATGGTCCGTTCTCTTATGCTACAGTTGCAGTGCCTACCCAGAGTTCGTTTGGTGGGGGCACGATCTACTATCCTACGGATACTAATCAGGGAACTTTCGGCGCCGTTGCTGTGATACCGGGTTTTGTGGGCAGCCTGGATAATGTGGCTTGGATTGGGAGTCGGCTGGCATCCCATGGTTTCGTAGTTTTTACCGTTGCAACGACCAACCCCTTTGCATTTCCAGGTGATCGTGCTGCACAATTACAGGCAGCCTTAACATACTTGACACAGTCTTCTAGCGTCCGTGACAGAGTCGATCCAAACCGTCTTGCCGTGGCTGGGCATAGCATGGGCGGTGGTGGAGCCCTG…	ATYERGPAPTAQSIVADGPFSYATVAVPTQSSFGGGTIYYPTDTNQGTFGAVAVIPGFVGSLDNVAWIGSRLASHGFVVFTVATTNPFAFPGDRAAQLQAALTYLTQSSSVRDRVDPNRLAVAGHSMGGGGALEAVRNNPALKAAVALQPWDFGQNFSAIAVPSMIVGAQNDQVATVTSHSEPFYDQIPAGAEKAYLELAGAGHDAGQSVSNATQAGSMLSWLKRYVDEDTRYEQFLCPAPSGPSVAEYRDTCPA	26571.7
RND1	DP	plate1	C6	RND1_DP_plate1_C6	DP053	0.96	235	42.7		WP_231443412.1	GAGGAGCCAGCCTCTGGCTATCAACGCGGACCGGCGCCCACCACCAGTTCGATCGAAAGCTCACGGGGGCCTTTCTCGACGTCCCAGGTGTCTATTAGTGGACTTTCTGCCAATGGGTTCGGCGGGGCAGATGTGTATTATCCCACTGATACCTCTCAGGGTACATTTGGAGCGGTCGCAATTAGCCCGGGTTACACTGCCCGAAAAAGTAGCATGGCCTGGCTGGCTAGTCGTCTCGCGAGTCAAGGTTTTGTAGTTATTAACATCGATACGAACACCACGTCCGACCAACCGGCTTCACGTGGCCGTCAGTTATTAGCAGCACTCGATCAGGTAACCAAGGACTCGAGAGTGGCTAATCGCATAGATCCGACTCGTCTGGCCGTTGTGGGTCATAGC…	EEPASGYQRGPAPTTSSIESSRGPFSTSQVSISGLSANGFGGADVYYPTDTSQGTFGAVAISPGYTARKSSMAWLASRLASQGFVVINIDTNTTSDQPASRGRQLLAALDQVTKDSRVANRIDPTRLAVVGHSMGGGGALEASRSRPSLQAAIPLTPWNTTKSFSGNQVPTLVVGAERDTVASVRSHAEPFYRSLPSAPGKAYLELAGASHFAPNTSNTTIAKHSIAWLKLFVDNDERYRQFVCPGPTSDRAVSDYQNTCSSFTP	27967.2
RND1	DP	plate1	C7	RND1_DP_plate1_C7	DP061	1.08	265	59.8		WP_221382552.1	GCTGACAACCCATTCCAACGCGGCCCCGATCCTACCAGAGCTTCGGTCGCGGCCCAGACAGGTCCGTTCGCCAATGCAAGCGTTTCCGTTCCCACTGGCTATGGCTTTAACGGGGGTCGAATCTATTATCCAACCGACACGAGTCAGGGAACCTTTGGTGCCATTGCGATAAGCCCCGGTTACACGGCACTGTTTTCCGCAGAATTGGCATGGATGGGCCCGTGGCTGGCGAGTCACGGGTTCGTGGTGATTGGTATTGAAACTAACTCACGTAATGATTTCGACACAGCACGTGGCACGCAGTTGTTAGCCGCCCTGGACTACCTTACTCAGCAAAGTCCGGTCCGGGATCGGGTGGATCCAAATAGACTGGCTGTATCAGGCCATTCTATGGGTGGC…	ADNPFQRGPDPTRASVAAQTGPFANASVSVPTGYGFNGGRIYYPTDTSQGTFGAIAISPGYTALFSAELAWMGPWLASHGFVVIGIETNSRNDFDTARGTQLLAALDYLTQQSPVRDRVDPNRLAVSGHSMGGGGALSAASRRSSLKAAVGITPYSPSSNLANDRVPTMIISGQADTVVTPSYALGLYNSLPATTESVYLEVAGGDHGFMVGRSNPVMIRTMLPFVKMFIDNDTRYSQFLCPLADSSGVVTYRSTCPLLPGAPTTPPTTPPTDSPGSAGEIVGTQSGRCIDVPNAARDNGTRVQLYDCNKQPNQSWTYTSNKQLQVYGDRCLDAAGSGNGAAVQIYSCHSQTNQQWNLNSNGTISNVQSGRCLDVWSTANGAQVQLYDCHGQTNQQFRL…	42892
RND1	DP	plate1	C8	RND1_DP_plate1_C8	DP069	-0.02	-5			ADV66860.1	TGTGGTACCACCACGAGTACGCTGACTACCCCGGCGGTCACACCGCAAACATTGAGCGGTGCAGCCACAAACCCATACGAGCGAGGGCCGGCTCCTACCACGGCGTTACTGGAAGCGGCGCGCGGACCTTACGCAACTGCATCAACCACGGTACCGCGCAGTTCGGTTTCAGATTTCGGGGGCGCCACCATCTATTACCCAACTTCGACAGCCGATGGTACTTTTGGCGGTGTGGCAATATCCCCTGGCTATACCGGAACGCAGGCATCCGTTGCCTGGCTTGGCCCCAGATTAGCATCACATGGGTTCGTAGTCATCGTGATTGACACCCTGTCTCGTTATGACTATCCCTCATCTCGGGGCGACCAGCTCCGCGCCGCTTTGAGATATCTGACTACG…	CGTTTSTLTTPAVTPQTLSGAATNPYERGPAPTTALLEAARGPYATASTTVPRSSVSDFGGATIYYPTSTADGTFGGVAISPGYTGTQASVAWLGPRLASHGFVVIVIDTLSRYDYPSSRGDQLRAALRYLTTSSAVRTRVDATRLAVMGHSMGGGGALEAAKDNPALKAAIPLTPWNTDKSWPELTTPTLIFGAQNDSVAPVSSHAIPFYTSLASTLPKAYLELRGASHGAPTSTNTTIAKYAVAWLKRFEDADRRYDPFLCPTPAVSTLLSDARSTCPFN	29515.5
RND1	DP	plate1	C9	RND1_DP_plate1_C9	DP077	0.36	87	60.1		WP_218617243.1	GCTGATAACCCCTATCAACGTGGTCCGGATCCGACTAATGCAAGTATAGAAGCAGCCACGGGGCCATTCGCCGTAGGGACACAGCCGATTGTCGGGGCGTCAGGTTTCGGCGGTGGCCAGATCTATTACCCTACCGACACCTCACAGACTTATGGTGCGGTGGTGATAGTGCCAGGATTCATAAGTGTTTGGGCCCAACTGAACTGGCTGGGCCCGCGATTAGCATCGCAGGGCTTCGTTGTGATCGGAATCGAGACTTCAGTAATTACCGATCTTCCCGATCCCCGAGGAGACCAAGCTCTTGCTGCATTAGATTGGGCGACAACACGCTCGCCTGTCGCGTCCAGAATTGACCGGACACGTCTGGCCGCCGCCGGTTGGTCCATGGGTGGTGGGGGT…	ADNPYQRGPDPTNASIEAATGPFAVGTQPIVGASGFGGGQIYYPTDTSQTYGAVVIVPGFISVWAQLNWLGPRLASQGFVVIGIETSVITDLPDPRGDQALAALDWATTRSPVASRIDRTRLAAAGWSMGGGGLRRAALQRPSLKAIVGMAPWNGERNWSAVTVPTLFFGGSSDAVASPNDHAKPFYNSITRAEKDYIELRNADHFFPTSANTTMAKYFISWLKRWVDNDTRYTQFLCPGPSTGLFAPVSASMNTCPF	27669.4
RND1	DP	plate1	C10	RND1_DP_plate1_C10	DP085	0.23	56	43		OAA20861.1	GCTGATAACCCATATGCTAAGGGACCGAATCCTACGGAAAGTTCTGTGACGGCGACTACCGGTCCATTTGCTGTAACTACATCCAACATCTCACCATTCGTTAGCGGTTTCGGTGGTGGGACGCTGTACTATCCCACCGCAACTAATCAGGGAACATATGGCGCTATCGCGCTGTCTCCTGGTTACACAGCGGGATGGAGCTCTATATCATGGTTAGGGCCTCGGCTTGCAAGCTTTGGCTTCGTGGTCGTCGGAATTGAAACAAATAGTCGCTATGATTATCCGGACTCAAGAGGTGATCAGTTACTGGCAGCACTTGACTGGGCGGTACAGAGCAGTCCGGCCGCAAGTCGGATTGACCCTACCCGTCTCGCCGTCGGCGGCCATTCAATGGGCGGC…	ADNPYAKGPNPTESSVTATTGPFAVTTSNISPFVSGFGGGTLYYPTATNQGXYGAIALSPGYTAGWSSISWLGPRLASFGFVVVGIETNSRYDYPDSRGDQLLAALDWAVQSSPAASRIDPTRLAVGGHSMGGGGSLEAASDRPSLXAVLPLAPWNSDKTWNEVGVPTLIIGGESDXVAPMSSHSTPXYNSLGGEKALLELNNASHFFPQTSNSLVAKLMISWAKRWVDNDTRYSQFLCPGPAASTFGEVQEYRQTCPF	26881.1
RND1	DP	plate1	C11	RND1_DP_plate1_C11	DP093	0.92	225	46.6		WP_019629726.1	GCTGGTTTTGAAAAAGGACCAGATCCCACTACGGCTTCTGTGACAGCTGATCGGGGGTCATACGATATAGCCCAGGTTGACGTACCGAAAGGTTCAGGTACTGGCTTTGCAGACGGGACAATCTACTATCCGAAGAGTACCGCCGACGGCACGTTTGGTGCAGTGGCCGTTATCCCCGGGTTTTTAGAGCCGAAAAGTGCCATCGATTGGTATGGACCTCGATTAGCTTCCCAGGGTTTCGTGGTCATGACCTTGGATACAACATCCGTGTTCGATACCCCAGATTCCCGGGGTGGACAGCTGCTGGCAGCCCTTGATTATCTTACCAGCAAGAGCACGGTGAAAGACCGCATTGATCCGAATCGCCTCGCCGTCGTTGGACATAGTATGGGCGGTGGG…	AGFEKGPDPTTASVTADRGSYDIAQVDVPKGSGTGFADGTIYYPKSTADGTFGAVAVIPGFLEPKSAIDWYGPRLASQGFVVMTLDTTSVFDTPDSRGGQLLAALDYLTSKSTVKDRIDPNRLAVVGHSMGGGGTLSAAANRPNLKAAVALAPWHVSAPLTSVKTPTMIFGSDNDFIAPDGTFAKPFYDGISNAPEKAYVRLKNAGHMAYVFPDKRIAEYTLSWLKRYVDDDTRYTQFLCPGPTNESTIAAYKSTCPM	27457.2
RND1	DP	plate1	C12	RND1_DP_plate1_C12	DP001	0.02	6			WP_020666066	GCCGGTAATCCGCACCAACGTGGCCCAGATCCCACCCCTCAGAGTATAGTAGCTGAGAAGGGTCCTTTTGAGGTAGCGACCGCGCCCGCTCCCGCTGGCAACGGGTTCGGCGGTGGAACCATATATTATCCGACGGATACATCACAAGGTACCTTCGCCGGCATAGCAATCAGCCCGGGCTTCTTCGGACCACAATTCAGTATAGACTGGTATGGCCCTCGCCTCGCGTCCCAAGGATTCGTGGTGATCGCCATTACCACTAATGCACTGTGGGATTTCCCATCCCAACGTGCGGACCAACTTCTGGCTGCGCTTAAGTACCTTAAACAAGATAGTCCCGCGAAGGACCGTTTAGACGGTGGAAGATTAGGCGTGATGGGCCACTCCATGGGCGGCGGT…	AGNPHQRGPDPTPQSIVAEKGPFEVATAPAPAGNGFGGGTIYYPTDTSQGTFAGIAISPGFFGPQFSIDWYGPRLASQGFVVIAITTNALWDFPSQRADQLLAALKYLKQDSPAKDRLDGGRLGVMGHSMGGGGTMEAVLKDHSLKAAIPLTGWGITADYSGVQTPTMIIGAQFDVVAPDESYSIPFYKSLRPDLDKQFLQLAGGTHFSPNLPNTTIAKYSISWLKRFLDDDTRYQQFLCPVQPDPELSAHEATCHS	27550.2
RND1	DP	plate1	D1	RND1_DP_plate1_D1	DP014	0.06	14			RAY12582.1	GCCCAATCACCGTATGAGCGGGGGCCAGCGCCTACTGAGACATCTGTCCGAGCTAGCACTGGGCCTTTCCAATATGCCCAGGTTAGTGTGCCTGGTGCTGGGTTTGGCTCTGGCACTATCTATTACCCTACGGACACCGGCCAGGGGACCTTTGGTGGCGTTGCGGTTAGCCCAGGATTTCTTTCACCCGAAATACTGATCGCATGGTTAGGACCGAAACTGGCAAGTAATGGTTTCGTAGTGATCACGATCAGCACGAATAATCCGGGGGATCAGCCGGACTCCCGCGGCGAACAGCTGCTGGCAGCTTTGAACTATCTTGCAACACAGTCGCCGGCCGCGGTTCGTCAAAGACTGGATCCCGGTCGTCTGAGCGTCATTGGACACTCAATGGGCGGC…	AQSPYERGPAPTETSVRASTGPFQYAQVSVPGAGFGSGTIYYPTDTGQGTFGGVAVSPGFLSPEILIAWLGPKLASNGFVVITISTNNPGDQPDSRGEQLLAALNYLATQSPAAVRQRLDPGRLSVIGHSMGGGGALRAADSRPDLQAAIPLGGWHTNKNWSNIRVPTMVIGAQNDFIAPNDQHSQRFYTSITQAPEKAYLRPVGTGHVNVGTGTPVVGKFVLSWLKRFVDDDTRYDQFLCPTPSGSDLVEYHSTCPHT	27497.9
RND1	DP	plate1	D2	RND1_DP_plate1_D2	DP022	0.88	215	35.8		KAA1376628.1	GCGGACAATCCTTATCAGCGTGGTCCAGCGCCGACTAATACCAGCATCGAGGCCACTCGAGGCACCTACGCCGTGTCAACAAAAACCATCTCGGCACTGTCAGCAAGAGGTTTTGGGGGTGGGACGATCTATTACCCGACCTCTACCGCGGACGGCACTTTCGGTGTTGTCGCCATTTCTCCCGGGTATACGGCATCGCAGAGCACAATTGCCTGGCTCGGACCGCGGCTTGCTAGCTTTGGTTTTGTGGTTGTTACTATCGACACTACCACACGCTACGATCAGCCAACGTCGCGTGGAAGTCAGTTATTGGCCGCTCTGGATCAAGCAATTGGTGACTCTACTGTCGGCCCTCGGATTGATGCAACACGCCAGGCTGTGGTGGGCCATTCCATGGGT…	ADNPYQRGPAPTNTSIEATRGTYAVSTKTISALSARGFGGGTIYYPTSTADGTFGVVAISPGYTASQSTIAWLGPRLASFGFVVVTIDTTTRYDQPTSRGSQLLAALDQAIGDSTVGPRIDATRQAVVGHSMGGGGTLEAAKTRRSLEAAVPLTGWNLDKTWPEVEAATLVIGAQNDTVAPTTSHSIPFYNSLSGAERKAYLELRGASHFAPVTSNTTIAKHTLSWLKRYVDDDTRYEQFISPGPSTAIGSPVSDYRVN	27325.6
RND1	DP	plate1	D3	RND1_DP_plate1_D3	DP030	0.04	9			WP_196780986.1	GATGGGTATGAACGCGGTCCTGATCCGACGCCTACTCGGTTATTGGGAAACGGGTCTTTTAGTGTTAGTACGACATCCGTGTCGTCCCTGGTGCTGGGCTTTGGCGGTGGGACAATCTACTACCCAACCTCAACTTCTGAAGGTACCTTCGGCGGGGTTGTCCTGTCACCGGGGTTTACGGCTACCTCTGGAAGCTATGCTGGAGTCGCGCGGAGAGTTGCTTCCCATGGCTTCGTTGTACTGGTGATTGATACAAATACAATCTATGATCAGCCTGATAGCCGTGGCCGCCAAATTTTGGACGCCGTAGACTATCTTACCGAAGACGCACCATCAGCAGTGGCAAGTCGTTTAGATGAAAGCCGCATCGCGGTCTCGGGTCACTCGATGGGTGGCGGT…	DGYERGPDPTPTRLLGNGSFSVSTTSVSSLVLGFGGGTIYYPTSTSEGTFGGVVLSPGFTATSGSYAGVARRVASHGFVVLVIDTNTIYDQPDSRGRQILDAVDYLTEDAPSAVASRLDESRIAVSGHSMGGGGTLYAADNRTSVIKTAVALQPWHTDKTWPGVDIPTMIIGAENDAIAPVSSHSIPFYASLSGAPEKAYGEVNNAGHLIANTNDDWQGRLFVSWLKRYLDEDLRYEAFLCPAPSSISLSDYRDTCPG	27309.5
RND1	DP	plate1	D4	RND1_DP_plate1_D4	DP038	0.22	54	56.2		MBX3624429.1	CAGTACCAAAAAGGTCCCGATCCTACTGTGGCGGGGCTGGAACGGGACGGAACCTTCGCCATCCGCACAACTACGGTGTCACGTTTAAGTGCTTCCGGTTTTGGTGGTGGTACTATCTATTACCCGACCGCAACCGGCTCATATGGGGTCGTTGCGGTGTCTCCAGGTTTTACAGCATATCAGTCCTCTATAAGCTGGATTGGCTCACGTCTCGCCTCACATGGCTTTGTTGTAATTACCATTGACACGAACACGACTTCTGATCAGCCTGACTCTAGAGCACGCCAACTGAAGGCCGCCCTGGACAAAGTCGTTTCGCTGGCATCAAGTCGTACAAATGTACTTTATGGAAAAGTAGATAGCAGCCGATTGGCGGTCGCTGGACACTCGATGGGCGGT…	QYQKGPDPTVAGLERDGTFAIRTTTVSRLSASGFGGGTIYYPTATGSYGVVAVSPGFTAYQSSISWIGSRLASHGFVVITIDTNTTSDQPDSRARQLKAALDKVVSLASSRTNVLYGKVDSSRLAVAGHSMGGGGSLAAARDYPSLKASVPLAPWHTTKSFSTVRVPTLIVGADGDTVASVTSHSIPFYTSIPSSTPKGYLELNNEDHFFPQDSGEYGLVGKYMISWFKRFVDSDTRYSPFLCGAPHQTQIANTLRVSDSRTNCPY	28371.9
RND1	DP	plate1	D5	RND1_DP_plate1_D5	DP046	0.08	19			WP_225992762.1	GTCGCCAATCCTTACCAGCGCGGACCGGCACCGACCGAGGCCAGCGTCACAGCTAAACTGGGTCCTTTCGCAATAGCTTCTAAAAAAGTTGGGGCGTTTAGTCACCCTGGCATTCGGGAAGGAACCGTGTATTACCCTACAGATACGAGCCAGGGCACTTTTGGCGCAATTGCGGTGGCTCCTGGATTCGTGAGCCCAGAAGCCTTAGTTTCCTGGTATGGTCCAAGATTAGCGTCACAGGGGTTTGTCGTAATGACGCTGGAGATAACCACTGGTTTTGATCTTCCCGAAGCTCGTGCCGCACAGCTGCTCTCTGCACTGGACTTCATGAAAAAGGATAACACTATTAAAAATCGCATTGATCCCAATCGCTTGGCGGTAATGGGTTGGTCCATGGGC…	VANPYQRGPAPTEASVTAKLGPFAIASKKVGAFSHPGIREGTVYYPTDTSQGTFGAIAVAPGFVSPEALVSWYGPRLASQGFVVMTLEITTGFDLPEARAAQLLSALDFMKKDNTIKNRIDPNRLAVMGWSMGGGGTLRAAQQSASLKAAIPLAPWDLGMDWSNVRVPTMIIGGDNDFVASPGFHAEPFYTQLADEKAYLELENAGHFTFTSDNNTIAKYAISWMKRWVDEDTRYTQFLCPPPPAPSPTIQKYRQTCPY	28160.2
RND1	DP	plate1	D6	RND1_DP_plate1_D6	DP054	0.16	39			WP_161104454.1	GATACCAATCCATTCCAGCGTGGACCTGCCCCAACTGAGGCTTCCGTATCAGCGCAAAAAGGCCCTTTCGCAACAGCCCAGGTCAACGTTCCGGCGAACAGTGGTGAAGGGTTTAACGACGGTACTATCTATTATCCGACCGACACCAGCCAAGGAACGTTTGGAGCCATAGCCGTCATGCCAGGTTTTTTGTCTCCCCAGGATTGGATTCGTTGGTATGGCCCCACACTGGCTAGCCAGGGCTTTGTTGTGATGACACTCGATTCCAAGGGGTTTATTGATTCTCCTACAGCACGCGGGAATCAACTGTTAGCCGCGTTGGATTACCTTACGACCAAAAGTAAAGTGGTTGATCGGATTGACACCTCGCGCCTCGGTGTAGTCGGGTGGTCAATGGGC…	DTNPFQRGPAPTEASVSAQKGPFATAQVNVPANSGEGFNDGTIYYPTDTSQGTFGAIAVMPGFLSPQDWIRWYGPTLASQGFVVMTLDSKGFIDSPTARGNQLLAALDYLTTKSKVVDRIDTSRLGVVGWSMGGGGALESTYNRPSLKADVALAPWHVGLDQSKITVPSLILADDNDWLAPTGSFAKPFYAGIPESTNKAFIELKNANHFTFTGYNKNIAKYAVSWLKRFVDDDTRYDQFLCPKPATNNEISQSEETCPLH	28299.9
RND1	DP	plate1	D7	RND1_DP_plate1_D7	DP062	0.06	16	68.8		MGYP001149455765	CAACAAATCGGTCCCAATCCGACATCAGCTCAGCTGAACGCCACCTCAGGGCCATTTGCGGTGTCGAGTAGCAATGTCCTCATTGCCAGTGGATTCGGTGGCGGGACCATCTATTATCCGACCCAATCAGGGAGTTACGGTGTGATAGCAGTTTGTCCTGGTTTTACAGGGACTTCATCCAGCATATCTTGGTTCGCCCGGCGTCTGGCGACGCATGGATTTGTTACTATTGCAATGGATACTAATACCCTGTTGGATCAGCCCGACTCGCGCGCGACACAGCTGCGTGCCGCTCTGAACTACCTGATCAATAATTCGTCAAGCACCATTCGGTCCAGAATTAACCCAAACCTTCGCGGAGTGGCAGGACACTCTATGGGCGGTGGCGGCACCCTGATT…	QQIGPNPTSAQLNATSGPFAVSSSNVLIASGFGGGTIYYPTQSGSYGVIAVCPGFTGTSSSISWFARRLATHGFVTIAMDTNTLLDQPDSRATQLRAALNYLINNSSSTIRSRINPNLRGVAGHSMGGGGTLIASASDSTLKVGIPLTPWNLSSLPFYSIRVPQLVFGADGDTIAPYAVHARPFYNAIPSTTKKAYALLQSASHFTPNTTDERIGRYGVAFAKRWVYNDTRYSTFLTGAEHNAYNNILRFQTYLHNGPY	27787.4
RND1	DP	plate1	D8	RND1_DP_plate1_D8	DP070	0.01	3			MBL4611384.1	ATGTTTTCCGCAAGTACATTTGCTTATAATCCGGCTCCGCCGCCGCCCTCACCTACGCCGACCCCTACGCCCGGTCCACTCCCAGGCCAGCCAAACGACGGTTTCCAGCGCGGCCCAAACCCGTCAGTCTCTCTCTTAGAAGCCGAACGGGGTCCGTTCTCAGTAAGAAATGCACGTGTTTCATCATCAGTCCGTGGCTTCGGTGGTGGGACCATCTATTATCCTACTGGGACAACCGGGACTATGGGAGCCATTGTTGTGATTCCTGGATACGTTAGTCCCGAGTCTAGTATTGCATGGTGGGGTCCCAAAATGGCCTCGCATGGTTTCGTTGTGATGACTATTGCAACCAATCGTACTACGGACCAGCCTAGCTCCCGCGCGACACAGATCAACGCA…	MFSASTFAYNPAPPPPSPTPTPTPGPLPGQPNDGFQRGPNPSVSLLEAERGPFSVRNARVSSSVRGFGGGTIYYPTGTTGTMGAIVVIPGYVSPESSIAWWGPKMASHGFVVMTIATNRTTDQPSSRATQINAALDYLISQNSTSGSPVRNMIDTDRLGVMGWSMGGGGTLRVASQNRLKAAIPLAPYDTISFRNVDAPTLIFGCESDTVAPVRNHASPFYNQIPAGTDKAFVELNGGSHTCANGGNQYNDVLSRLGVSWMKRHLDNDTRYSQFLCGPNHTSDRDISEYRGNCPY	31496.4
RND1	DP	plate1	D9	RND1_DP_plate1_D9	DP078	0.12	29	59.5		WP_184682765.1	GCGACCGGGCCGAGCTCTCCGTGTAGCAACTGTACGCGTGGCCCGGACCCTACCGTTGCATCTCTGAAATCAGCGACTGGCCCTTATACGACAGCAAAGTTTAGTGTTTCAGGTTATCTGAAAGGATTTGGTGATTCCACTGTTTACTACCCGACCAATGCATCCGGGAAAATGGGCGCGATTGCCGTGATTCCAGGCTACGTTAGTTATGAAGACAGTATTAAGTGGTGGGGACCGCGCCTCGCTTCCCATGGCTTCGTAGTCATGACCATGAACACGAGTACAATCTATGATCAACCTGATTCAAGAGCTACACAGTTGTCGAAAGCACTTGATTATATGATCGCCCAATCAGGCTCCTCTAGCTCGCCCATCTACAACAAAGTAGATAGCACTCGT…	ATGPSSPCSNCTRGPDPTVASLKSATGPYTTAKFSVSGYLKGFGDSTVYYPTNASGKMGAIAVIPGYVSYEDSIKWWGPRLASHGFVVMTMNTSTIYDQPDSRATQLSKALDYMIAQSGSSSSPIYNKVDSTRLGVIGWSMGGGGTLKLSTQRSINAIIPQAPYYAGSNSFNTIKTPALILACGADAVAPVGVHASPFYNRIPGTTPKAYLEIYGGSHFCANSGYPNEDLLGMYGIAWMKRFIDFDSRYSKFLCGPNHTADLNISEYRQNCNY	29249.2
RND1	DP	plate1	D10	RND1_DP_plate1_D10	DP086	0.37	90	39.1		MBB5966108.1	GCAGCCGGATATGAACGGGGCCCAAATCCGACTTCTAGCGCTCTGGAAGCAACTCGCGGTCCCTTTTCCGTCGCATCCACTAACGTATCCAGTCTGTCAGCTTCCGGTTTTGGGGGTGGGACCATCTATTATCCGACGGACACGAGCCAGGGAACGTTCGGCGGCGTCGTTATTGCCCCAGGTTATACGGCCTCAAAAAGTTCGATGGCATGGCTGGCAGAACGCCTGGCGTCGCATGGCTTTGTGGTTTTCAATATTGACACCATAACCAGATCTGACCAGCCAGACAGTCGTGGCCGCCAAATCTTAGCTGCGGCGGATCATCTTGCCGAAGAGAGTTCATCAACAGTGCGCCGGAGATTAGATGCGTCTCGTATAGGCGTTATGGGGCACAGCATG…	AAGYERGPNPTSSALEATRGPFSVASTNVSSLSASGFGGGTIYYPTDTSQGTFGGVVIAPGYTASKSSMAWLAERLASHGFVVFNIDTITRSDQPDSRGRQILAAADHLAEESSSTVRRRLDASRIGVMGHSMGGGGTLAAADSRPSLKAAVPLTPWHLDKSWGNVRVPTMIIGAENDTIAAVGSHSEPFYNSLSAAPEKAYLELNGASHFAPNSDNDTIAKYGISWMKRFVDEDTRYDQFLCPAPGRSTTIEEYRSSCPHS	27756
RND1	DP	plate1	D11	RND1_DP_plate1_D11	DP094	0.03	7	45.7		WP_077315388.1	GCCACAGTTGCTTGTTCTGATTGCAGTAATGGGTTTCAACGTGGAACCCTTCCCCGCGTCGATCAGTTAGAAAGTTCACGCGGCCCTTATTCAGTTAAAACATCCAACGTCTCTGTATTCGCGCGCGGATTCGGTGGCGGGACGATACATTACTCTACGGATTCGGGCGGTCAACAAGGGATTATTGCAGTTATACCGGGTTATGTGAGCTATGAGAGTAGTATTAAGTGGTGGGGCCCAAGACTGGCTAGCTGGGGTTTTACTGTGATAACAATCAATACGAACACCATCTACGACCAGCCAAATTCACGCGCTAACCAGCTCAGCGCCGCTATTGATTATGTGATAGACAAAGGTAATGATCGGTCAAGCCCTATCTATGGCTTAGTGGATCCAGAA…	ATVACSDCSNGFQRGTLPRVDQLESSRGPYSVKTSNVSVFARGFGGGTIHYSTDSGGQQGIIAVIPGYVSYESSIKWWGPRLASWGFTVITINTNTIYDQPNSRANQLSAAIDYVIDKGNDRSSPIYGLVDPERVGVIGWSMGGGGTLKLATDRDIDAIIPQAPWYSGLNSFSRITTPTMVIACQADAVAPVALHASIFYNQIPRSTPKAFFEIAAGSHFCGNSGYPNEDILGRNGVAWMKRFIDNDTRYNQFLCGQNFDRSLRVSDYKDTCNTY	29948.7
RND1	DP	plate1	D12	RND1_DP_plate1_D12	DP003	0.76	185	42.4		ACV09511	GCCGATACGCCTTACGAGCGAGGGCCTAATCCTTCTGAATCGCTTATTGAGCAGCGACGTGGTAATTATGACATCGCTCAGCGAAGTATCTCACGTTTCTCCTCAGATGGTTTTAGAAACGGTACGATTTACTACCCTACTGACACTTCAGACGGAAAGTTCGGAGTAATAGCGATAAGTCCGGGCTATACTGCAGGCGAGAGCTCCATTGCTTGGTTGGGCAGTCGCATAGCATCATTCGGTTTTGTAGTGGTGACCATCAACACTACTACTAGATACGACCAACCTCGCCAACGAAGCACACAATTGCTGGCTGCGCTTGACCACGCAATGAACGATAGTGTGGTTGGACCTCTGATCGACCCGGAGCGCCAAGCTGTAATGGGGCATAGCATGGGT…	ADTPYERGPNPSESLIEQRRGNYDIAQRSISRFSSDGFRNGTIYYPTDTSDGKFGVIAISPGYTAGESSIAWLGSRIASFGFVVVTINTTTRYDQPRQRSTQLLAALDHAMNDSVVGPLIDPERQAVMGHSMGGGGALQAAESRPEIDAVVALTPWNLKKNWDGVDAATLIIGAERDTVASVRTHSIPFYESLTQAEQRGYLELRGASHFAPNVSNTTIAKYSIAWMKRYLDNDDRYDQFLNPGPAVGYASGVSDYRLQ	28336.7
RND1	DP	plate1	E1	RND1_DP_plate1_E1	DP015	0.06	14			WP_151010296.1	GCACCACAGGCACCTGAAAATCCATATCAGCGGGGCCCTGCACCAACGGAACAATCTATAGTAGCAGACCGCGGCAGCTTTGAGGTAGAACGCATCTCGGTCGGTTCCTGGTCGGGTCCAGGGTTCAACAAAGGCACTATCTATGCGCCTAAAGACCGAAGTCAAGGTACATTTGGAGCGATTGCGGTTTCACCGGGTTTCGTGTCTCCGGAATATCTTATCTCCTGGTACGGGGAGCGCTTAGCATCGCGTGGGTTTGTTGTTATGACCATTGAAACAACCACACTCTATGACCAGCCTGCTCAGCGTGGTGATCAGTTGCTGGCCGCGCTGGATTATGTGGTCAGCGATGATTCCCCTGTGCGTGATCGGGTTGACCCGAACCGTCTGGCCGTCATG…	APQAPENPYQRGPAPTEQSIVADRGSFEVERISVGSWSGPGFNKGTIYAPKDRSQGTFGAIAVSPGFVSPEYLISWYGERLASRGFVVMTIETTTLYDQPAQRGDQLLAALDYVVSDDSPVRDRVDPNRLAVMGHSMGGGGTLHAVKERKSLKAAVPLMPWNLFTDWGDVQTPTMIIGAQNDLIASVGLHSEPFYNSLRSAREKAYLEMDGAGHLVANSPNDTIAKYTIAWMKRYVDNDTRYEQFLCPAPSRDRNISEYRDTCPGS	29226
RND1	DP	plate1	E2	RND1_DP_plate1_E2	DP023	0.13	33			MBQ6641225.1	GCGGAGCCAGCTACTATCCATGGGCCGGCACCCACGGAAGAATCGATTACTGCACCGACGGGCCCTTTTGAGATTGACCGCGAAACAGTTCCACGCTCTACCGTGGAAGGCTTCGGTGGTGGTACCATCTACTACCCAACGGACACATCCGAAGGAACCTTCAGCGCGGTGGCAATCGCACCGGGCTATACAGCAGGGCAGGAGACCCTTGCTTGGTTGGGCCCGCGGCTGGCGAGCCAAGGATTTGTAGTCTTCACTATCGATACAATTACTACGTCGGACCGTCCGGACGCTCGTGCTGAACAGCTGGCAGCCAGTTTAGATTATCTTACGGGTTCATCAGAAGTACAAGATCGTATAGACCCGGCCAGACTGGGTGTTATGGGTCACTCCATGGGC…	AEPATIHGPAPTEESITAPTGPFEIDRETVPRSTVEGFGGGTIYYPTDTSEGTFSAVAIAPGYTAGQETLAWLGPRLASQGFVVFTIDTITTSDRPDARAEQLAASLDYLTGSSEVQDRIDPARLGVMGHSMGGGGALQAALDDPGLKAAIPMTPWNTVKDFSGVRTPTMIIGAQNDTVAPVAQHSEPFYESLPDDPGKAYLELAGASHFAPNRDDTTIAKSSIAWLKRFLDDDTRYDRFLCPPPQDPEISDYRATCPY	27642
RND1	DP	plate1	E3	RND1_DP_plate1_E3	DP031	0.02	6			WP_059013591.1	GCCGGCGAGCAAGAGTATCGTCGTGGTCCAGATCCAACATTAGCCTCTCTGCAGGCGCAAGAGGGGCCCTTCGCGTATGCAACCGTGACCGTTCCGGATCAAGCGACGTATGACGGTGGAACCATCTATTACCCCACTGATACGTCACAAGGCACGTTCGGGGCTATCGCTATATCTCCTGGTTATACAGGTTACCAGAACTCGATTGCCTGGTATGGACGGCTGCTTGCATCCAACGGTTTCGTCGTTTTTACTATCGATGTTGAAAATACAAATTATGATCAGCCAAATGCCAGAGGAGAACAATTATTGGATGCACTCGACTATCTGACTCAGACCAGTAGCGTTCGCAGCCGCATTGATCCGAATCGTTTGGCTGTAGCCGGACACTCGATGGGT…	AGEQEYRRGPDPTLASLQAQEGPFAYATVTVPDQATYDGGTIYYPTDTSQGTFGAIAISPGYTGYQNSIAWYGRLLASNGFVVFTIDVENTNYDQPNARGEQLLDALDYLTQTSSVRSRIDPNRLAVAGHSMGGGGALRASYLRPSLQASIPLTPYHTWKNWSWVTVPTMIFGAENDTVTEVEDHAEPFYNTLTSAQERFYIELNAPADHLTPTSYDPTIGQYPRAFAKRYIDTDTRYEQFLCPPPAPSSAVEESRRACLGS	28836.1
RND1	DP	plate1	E4	RND1_DP_plate1_E4	DP039	0.23	57	47.8		WP_085750434.1	CAATACCAGAAAGGCCCAGACCCAACCACATCCTCACTCGAGCGTGCAGGCTCTTTTGCGACTCGCACGATTAGCGTGAGCTCGCTGGCTGCTTCAGGGTTTGGTGGCGGACGCATCTATTATCCCACTGCCAGCGGCTCTTATGGCGTTATTGCCGTGTCACCGGGATATACTGGGACGGCATCTACTATGTACTTTTGGGGTGAACGGTTGTCCTCTCATGGATTCGTTGTAATTGTTATTGAAACCAACACACTGTTGGATCAACCGGGATCTCGCGCGAATCAGCTGATGGCGGCGTTAAACTACACGGTGTCGCAGGGCAATTCAAGAACATCAGCATTATATGGTAAAGTCGATGGTAACCGCCGTGGGGTAGCCGGGCACTCTATGGGTGGT…	QYQKGPDPTTSSLERAGSFATRTISVSSLAASGFGGGRIYYPTASGSYGVIAVSPGYTGTASTMYFWGERLSSHGFVVIVIETNTLLDQPGSRANQLMAALNYTVSQGNSRTSALYGKVDGNRRGVAGHSMGGGGTLIAAADNASLKAAVPMAPWNLSSLSFRGIRVPTMIFGCQSDAIAPVNTHAVPFYNAIPSSTKKGYVEMRLDDHFCVMNGGGHYETLGKLGISWFKRFIDEDTRYSKFLCGTEYNATVRSTEVSDSKNNCPY	28502.2
RND1	DP	plate1	E5	RND1_DP_plate1_E5	DP047	1.27	311	49.9		WP_166054040.1	GCAGATAACCCGTATCAGCGCGGACCAAATCCTACGCAAGCTTCAATAGCAGCCAACAGAGGTACGTTTGCGACTGCGGAGACCAGCGTTGGGGGCGGTAATGGCTTCGGCGGGGCGAAAATCTATTATCCGACGGATACGTCACAGGGTACCTTCGGCGCAATTGCAGTAAGCCCTGGGTATACAGCGACATGGGCCGCCGAAGGTGCATGGATGGGTCACTGGCTGGCTTCATTTGGATTCGTGGTAATTGGTATTGATACCATTAATCGCAATGACCGTGAATACGCTCGCGGGACGCAGCTGCTGGCCGCGTTAGATTACCTTACCCAGCGTTCCAGCGTGAGAACTCGGGTGGACCCAAATCGACTGGCGGTGATGGGACATTCGATGGGTGGC…	ADNPYQRGPNPTQASIAANRGTFATAETSVGGGNGFGGAKIYYPTDTSQGTFGAIAVSPGYTATWAAEGAWMGHWLASFGFVVIGIDTINRNDREYARGTQLLAALDYLTQRSSVRTRVDPNRLAVMGHSMGGGGTISAALRRPTLKAAIGLAPYYPSQSTSGMQVPTMLLAGQNDGTSTPASIVTFYNDIPASTEKVYLELTGAGHGFPTSNNSVVTRKVIPWMKIFIDQDTRYTQFLCPLQDLTGIRTYRNSCPLLPNDPGTTFSLAGSASGKCADVPGRVQTNGTGLIIWTCNNAGNQQWTQTPAGELRIYGNTKCMDANASGQGARVTINTCNGGNSQKWTVNTNGTVTNAASGRCLDAGGTADNSPVVVNTCNAASGQTWTKRP	40906
RND1	DP	plate1	E6	RND1_DP_plate1_E6	DP055	0.08	19			ONI80083.1	GATCCCACGGCGTTTGCGGTTCACGGACCGGATCCGACAGCTCAGTCTGTCCAGGCACAGAGAGGTCCGTATGCTACCAGCCGCACTACCGTCTCTTCCGGAACGGGTTTTAATCGAGGCACCATCTATTATCCTACTACTACAAGTGAGGGCACATTCAGCGCAGTTGCCGTGATTCCCGGCTTTACCGAAAGCGAATCTACCATGTCGTGGTACGGGACGACCCTGTCGAGTCATGGTTTTGTGGTTTTTACGCTCGAGGCTGAAGGCGGCTTGGATTTTCCTGACGCGCGTGCAGATCAACTGTTAGCCGCATTAGACTATCTTGTGAACAGTAGCTCCGTTCGTGATCGTGTAGACCGAAACCGCCTCGGAGTTATGGGACACTCAATGGGTGGG…	DPTAFAVHGPDPTAQSVQAQRGPYATSRTTVSSGTGFNRGTIYYPTTTSEGTFSAVAVIPGFTESESTMSWYGTTLSSHGFVVFTLEAEGGLDFPDARADQLLAALDYLVNSSSVRDRVDRNRLGVMGHSMGGGGTLEAANERPSLRAAIPLAAWHNTKNFPQVQAATLVISAEGDSVASPASHSEPFYQGLRSAEKAYLELNNGNHFTTNSYTPTVTKYAVSWLKRFLDDDTRYSQFLCPPPPPDSNINEYRHTCPV	27852
RND1	DP	plate1	E7	RND1_DP_plate1_E7	DP063	0	0			MBX2848042.1	GGTGGTGGTGGGGGGGGTGGTGGCGGCGGAAATTCGGGAGACTTACCAGCCCCAAACCCCTGTACTGCAAATTGCGGCTTTGAGATAGGCCCCAATCCAAGTCTCTCCTTCCTGAGAAACGGGCCAGGCCCATTACCAGTTTCGACGACTACGGTCCCTCGATCCGTGGACGGGTTCGGTGGTGGTACGATTTATTACCCGTCCAATGTATCCAGAGAAATGGCCGCAATAACAATTTCTCCGGGCTTCACTGCGCGACAAGGTGGCGTCGCATGGTGGGGTAGTGCGCTTGCTAGCCACGGTTTCGTGGTGATGACCATAGACACCAACTCTCGGTTTGACCAACCCGCATCAAGAGGCCGTCAACTTGATAGTGCCTTGAGCTACCTGATATCTGAG…	GGGGGGGGGGNSGDLPAPNPCTANCGFEIGPNPSLSFLRNGPGPLPVSTTTVPRSVDGFGGGTIYYPSNVSREMAAITISPGFTARQGGVAWWGSALASHGFVVMTIDTNSRFDQPASRGRQLDSALSYLISESDRRNSPISGLVDESRLATMGHSMGGGGSLHSASRNRISAAMPLAPWNQSGSGAFNNINVPTMILACESDTTARVGTHAIPFYNRIPNSTDKVYLEINNGNHSCSTGRSGNDRALLRTYGVSWMKRFLDKDGRYNQFLCGPNHTANSSISDFRDTCVF	30575.1
RND1	DP	plate1	E8	RND1_DP_plate1_E8	DP071	0	0			WP_203732331.1	GCTACTGCGAGTTTTCAGCGGGGTCCGGCTCCGTCTGCAGCATCCATTCGTGCAACGGATGGTCCATTCGCCATAACCCGCACGAATGTCGCCCGGGCCGCAGTCAGCGGATTCGGTGGCGGAGATATCTATGCCCCCGACGATACCAGTCAGGGCACCTTTGGCGCTGTGGCGATTGCACCGGGGTTTACTGCTACTCGTAGCAGCATGGCTTGGCTGGCGCCCCGCATCGCGTCTCAGGGTTTTGTTGTTTTTAACATCGATACACTCACAACGTCTGACCAGCCCGCAACACGTGGCAGAGAATTGCTGGCGGCTCTTGACTTCCTGACAGCCCAATCGACCGCCAGAGCAAAGATTGATAAAAATCGACTGGCTGTGATGGGCCATAGCATGGGC…	ATASFQRGPAPSAASIRATDGPFAITRTNVARAAVSGFGGGDIYAPDDTSQGTFGAVAIAPGFTATRSSMAWLAPRIASQGFVVFNIDTLTTSDQPATRGRELLAALDFLTAQSTARAKIDKNRLAVMGHSMGGGGTLEAAKSRPALKAAVPLTPWDLTKNFAGVTVPTMIIGAQSDTIAPVRQHSERFFASLPSGADTGYLELAGASHFAPNIPNTTIASTSVAWLKRFVDEDTRFEQFLCPGPATGATVSEYETNCPHQG	27278.9
RND1	DP	plate1	E9	RND1_DP_plate1_E9	DP079	1.15	281	60.4		WP_042734330.1	TCGACGAGAAATCAAGAGCCCACTTTACAATCGATTGAAGCCGCGCGTGGCCCATATGAGATAGCAACTCAGTCTGTTCCGCCGGCGGTTAACACCGGTTTCGGTGGGGGTACGATCTATTATCCGGCAACTACAGGGGCGGGCAAGTTTGGCGCAGTGGCGCTGAGCCCTGGCTACATGGAAAAAGAATACAGCTTCAGCTGGCTTGGTACACGGCTGGCATCCCAGGGATTTGTGGTCTTTATTATTAATACGCAGAATTCTGAAGAATTTCCTTCGGCTAGAACAGACGAGCTCCTGGCTTCATTGAACTATCTGACACAAACGAGTGAAGTCCGCGATCGAGTAGATCCTAATCGCCTCGCAGTAATGGGCCATTCTATGGGTGGGGGAGCAGCC…	STRNQEPTLQSIEAARGPYEIATQSVPPAVNTGFGGGTIYYPATTGAGKFGAVALSPGYMEKEYSFSWLGTRLASQGFVVFIINTQNSEEFPSARTDELLASLNYLTQTSEVRDRVDPNRLAVMGHSMGGGAALEAAEKNQSLRAVISMTPWNIKTTYSDIKTPTLIIGAQYDNIAPVHDHAQPSYASLPNDLAKSYLELRNGNHFSPNMENTAIARSSTVWLKRFVDGDTRYNKFICPGPTVGDEFNIVQSNCPIL	27992.6
RND1	DP	plate1	E10	RND1_DP_plate1_E10	DP087	0.85	208	44.2		WP_203674568.1	GCAGGATTTGAACGAGGCCCCGATCCTAGTACTTCCACCCTGGATGCCGCTAGAGGCCCATTTGCCGTGGCCGAAGAACGTGTGTATAGCTGGCGCGCTAGCGGTTTTGGGGGTGGTGATATCTATTATCCTACCACAACGTCTGAGGGTACCTTCGGCGTTGTAGCGGTAGCTCCCGGTTACACGGCAGGGAGAAGTTCTATGGCATGGCTGGCGTCCCGTATAGCCAGCCATGGGTTTGTAGTCATTAATATAGACACATTAACTCGGAGTGACCAACCGGCATCACGTGGACGCCAGCTGCTGGCGGCATTAGATCATGTCACATCGAGCTCAGGCGTCCGGGATCGAGTAGATGCCTCTCGGCAGGCGGTGGTGGGTCACTCCATGGGCGGCGGG…	AGFERGPDPSTSTLDAARGPFAVAEERVYSWRASGFGGGDIYYPTTTSEGTFGVVAVAPGYTAGRSSMAWLASRIASHGFVVINIDTLTRSDQPASRGRQLLAALDHVTSSSGVRDRVDASRQAVVGHSMGGGGALEAASSRPALQAAVPLTPWNLTKRWSSLQVPTFIVGAENDSVASVRTHAEPFYESLPAALPKAYLELNNASHFAPNTTNSTIGRYTVAWLKRYVDDDLRYSQFLCPPPPPSSAIEEFRATC	27296.7
RND1	DP	plate1	E11	RND1_DP_plate1_E11	DP095	0.05	13	68.8		WP_084693247.1	TGTGGGGACAGAGACGCGGGAGACCCCGCTCCTACGGAATCATCATTAACCGCACCCTTGGGCCCGGAAAAGTATCGGACTGAGGTAGTCCCACGTGCGTACGTCGAAGCGTTTGGTGGTGGGACTATCTATTACCCAGCTGGGCGTCCGCCGGGTGAGCGCTTGGGTGCGGTTACCATAGTCCCGGGCAGCCGAGGATATCAAAGTGGCATGGCGTGGTACGGTCCTCTGCTGGCTTCTCGTGGCTTTATTGTTTTTACAATTGATACACTCCACCTTAAAGATCAACCCGCAAAGCGATCCCTCGAGTTGGAAGCGGCACTTACTTATCTGGCAACGCGTTCGGCGGTAGCCAGCCATGTTGATGCCGAACGTCTGGCAGTGATGGGCCATTCGCTG…	CGDRDAGDPAPTESSLTAPLGPEKYRTEVVPRAYVEAFGGGTIYYPAGRPPGERLGAVTIVPGSRGYQSGMAWYGPLLASRGFIVFTIDTLHLKDQPAKRSLELEAALTYLATRSAVASHVDAERLAVMGHSLGGGGTLDLAATRPNLKAAIPLMPYDKAKDFSNVRVPTLVVAAQHDKIAPVGKHAEVFYRSIPASQPKAYLEIAGATHSFPKRRDATLAKYVIAWLKRYVDGDKRYDRFLCPGPQNDPHVARYASDCTPR	28335.6
RND1	DP	plate1	E12	RND1_DP_plate1_E12	DP006	0.11	28	46.9		TDP67440	GCAATTGAGCACCGCCGTGGGCCTGCGCCGTCTGAGCAATCTGTCCTTGCAGCCAATGGACCATTCTCCCACAGTACATTCGCCGTTTCAGATGCGGCCTCAGCGAAGTTCGGAAAGGGAACAATCTACTACCCAAACGACACGAGTCAGGGAACATTCGGCGGAGTAGCAATTAGCCCGGGGTACACCTCAACGGAACCGCACATCGCGTGGTTAGGTACGCGCCTGGCTGCACATGGTTTCGTAACAATTACTATCACAACCAATTCCTTGTACGACAACCCAACCGAAAGAGGCCAACAACTGTTGGCAGCACTCGACTACTTAGCCAACAACGCGCCGCTGGCGATCCGTCAGAGACTGGACACCAGCCGGATGGGTGTAGTCGGGCACAGTATG…	AIEHRRGPAPSEQSVLAANGPFSHSTFAVSDAASAKFGKGTIYYPNDTSQGTFGGVAISPGYTSTEPHIAWLGTRLAAHGFVTITITTNSLYDNPTERGQQLLAALDYLANNAPLAIRQRLDTSRMGVVGHSMGGGGSLYAVWNRPALKAAVPLAPYHTIKNWSGIKTPTMIIGGSADGVAPVEEHSERFYSSMTYARERAYAELEGANHSGSFLFEDHPIIGKFTVAWLKRFIDGDTRYDQFLCPPPTGAYLTEYRASCPHA	28355.1
RND1	DP	plate1	F1	RND1_DP_plate1_F1	DP016	0.34	83			WP_151597653.1	GCTACACCAGCGCGACCTGCATCAGTAGCCGCCGCACCGGCGGCCGTGCAGCGCGCTGCCGATAATCCATATCAGCGGGGGCCAGCTCCGACCGAGGCTTCAATTACTGCAGAAAAGGGTCCTTTTGCAGTAGAGACTATCCCTGTTCCGGCGGGATCTGGCACTGGATTCAACAAAGGTACGGTGTATGCACCTACCGATACAAGCGAAGGGACATTTGGAGCAATCGTGGTCTCACCGGGCTTTGTTTCGCCGGAAGCATGGATTAGCTGGTATGGTCCCCGCCTGGCGTCTCAGGGTTTTGTGGTTATGACATTAGAGACAAACAGTCTCGTTGATGTGCCTGCCTCTAGAGGGGATCAATTGCTGGCCGCTCTGGATTGGCTCACTGGGAAGAGT…	ATPARPASVAAAPAAVQRAADNPYQRGPAPTEASITAEKGPFAVETIPVPAGSGTGFNKGTVYAPTDTSEGTFGAIVVSPGFVSPEAWISWYGPRLASQGFVVMTLETNSLVDVPASRGDQLLAALDWLTGKSSVKNRIDASRTAVMGHSMGGGGTLEAANKRPSLKADIPLAPWDTNYNFPNIKTPTLIMGADNDLIAPASSMAESYYNNITTAPEKAYLLLKNAGHMTFVSPNTTIAKYSIAWMKRFVDNDTRYDQFLCPAPKPDANIAKYLDTCPNG	29602.7
RND1	DP	plate1	F2	RND1_DP_plate1_F2	DP024	0.04	10			MBU1194958.1	GCGCAGCAAACCATCTTGCAAGAAAGCTTTAATTCGTCGCTGGGTTCTTTCACGTCTGCAGGCTCCGTTTCTGTTGGAAGTAGCGGCGCTCTGATGCGTGGGTCAGCCTATTCTACGGATGGAAGAATTACATCCGCCGCGGTAAGTACTCAGGGTCTGACTAATATAGTCCTGAGTTTTACCTCAGCGACCTCAGGACTGGACCTTGGGGAAGCGGCAATAGTTTCCTACAGTACGAACGGCAGCTCCTACACAACAGTGTCATCGGAACGGTATGCCACCGGTTCCTTCACCTTCAACCTTGGGACCGCGGCAGCTAACCAGTCTCAGCTGTTCTTACGCTTTGCAATCGACGCCAGTTCAACCTACGAGACATATGCAGTAGATAACATTATTCTG…	AQQTILQESFNSSLGSFTSAGSVSVGSSGALMRGSAYSTDGRITSAAVSTQGLTNIVLSFTSATSGLDLGEAAIVSYSTNGSSYTTVSSERYATGSFTFNLGTAAANQSQLFLRFAIDASSTYETYAVDNIILTGDGEGGGTTCTTCIGPDPTVAALEAARGPFNTSSFGLSSWSVSGFGGGDIFYPTNAPAGPLAAIAICPGFLGTSETVDWWGPRLASHGFVVIVMDPNSVFDQPAQRATQLMACLDELEDQNNDSGSPIYGMVDSNRVGLMGHSMGGGGTLIATEDNPSVIKAAIPMAPWNMLSSNFSDITTPTLVIACEADLIAPVAQHARPFYDSIPSTVPKAFLEINNGDHLAVMNGDVFEDMLGKYGVAWMKVFLDNDQRYMQFLCGPDHES…	43265.4
RND1	DP	plate1	F3	RND1_DP_plate1_F3	DP032	0.16	38	44.5		WP_201805840.1	CAGACAAATCCGTTTCAGCGAGGCCCAGCCCCCACCGAAGCGACACTTGAAGCTACACGTGGCCCTATGGCGACCAGTCAATTCACCGTCTCCCGTCCCAGCGGTTACCGGGCTGGCACTGTATATTATCCAACCAATGCGGGTGGTACGGTAGGCGGTATAGTGGTGGTTCCAGGGTATACGGCCTATCAATCAGACATTAATTGGTGGGGCCCGCGTCTGGCTTCTTGGGGTTTTATCGTAATGACAATCGATACCAATTCAACCCTGGATCAGCCTGCCAGCCGCTCTAGACAGCAGTTGGCTGCACTCGACCAACTGGCGACTTTAAGTAGAACGTCTAGCTCTCCCATCTACAACAAACTTGATACAAACCGCATGGGTGTGATGGGATGGTCC…	QTNPFQRGPAPTEATLEATRGPMATSQFTVSRPSGYRAGTVYYPTNAGGTVGGIVVVPGYTAYQSDINWWGPRLASWGFIVMTIDTNSTLDQPASRSRQQLAALDQLATLSRTSSSPIYNKLDTNRMGVMGWSMGGGGSLISTENRPSLKASIPFAPWNSTENFSSVTVPTLIIACQDDSIAPVYSHASPFYNSMTRNPKQFLEVRGEGHYCANSSNSDKDFLGKKGVAWMKRFMDNDTRFTTFACTNQESSLDVSDFRTARCS	28797.4
RND1	DP	plate1	F4	RND1_DP_plate1_F4	DP040	0.11	28	40.3		WP_233427406.1	GGTCAGGCTGCAGTGCCGGTGGCAGTGGCGGGTACCAGTGCCTTTGCCAAGGGCCCTGATCCTACGGAACAGAGCATCCAAGCGCAGCGCGGACCATTCGCTACTGCACAACGCACTGTACCCAGCGAAGCAGGCCGAGCCTTTAATCGTGGTACCGTCCATTATCCTACCGACACGTCACACGGCACTTACGGAGCTGTGGTCGTATCGCCGGGTTTTTTCGGGCCCGAGTTCAGTGTTGCCTGGTATGGGTCAACCCTCGCTTCGCATGGGTTTGTTGTTTTAACTTTAGAAACTAATTTTCTGTTTGACCAGCCGGATGCGCGTGCAACACAGTTGTTGGCTGGACTGGATTGGTTAGCCGCACGTAGTCCAGTTAAGGATCGTGTTGACCCTAAC…	GQAAVPVAVAGTSAFAKGPDPTEQSIQAQRGPFATAQRTVPSEAGRAFNRGTVHYPTDTSHGTYGAVVVSPGFFGPEFSVAWYGSTLASHGFVVLTLETNFLFDQPDARATQLLAGLDWLAARSPVKDRVDPNRLAVMGHSMGGGGTLIAASRNPALKAAIPLTPWNTSPDFSTVTVPTLVLGTDNDTVAPVARHADPMYASLRDKPDEGYVKLRGDHFTPIRYTAAATRFIVPWLKRYVDEDTRYSRFLCPLPAPDATLVSFELRCPV	28858.9
RND1	DP	plate1	F5	RND1_DP_plate1_F5	DP048	0.23	56			WP_220809760.1	CAAGTTGCGATTTTTCAGGAGTCTTTTTCAAGTGGTCTTGGCGGTTTTACTGCCACAGGAACAGTCGGTACGAGCACCGGCGCCGCTAGAATGGAAGGCTGTTATGGTTGTACTGATGGTGCGATTACCAGCGGGGCGATTTCCACGCAAGGATTCACAGGCCTCAGCCTGTCCTTCGACCGTGTCACCTCGGGCCTTGACAGTGGCGAAGCAGGCATAGCCGAATATTCGACAAACGGTTCAACATGGACTGCGGTGGAAAGCACCCGGGTTACCACAAACGGGCGTGTAACTTTCTCGCTGCCGGACACTGCAGCCGGACAAGCAGCTCTTCGGCTGCGTTTCCGTATTGATGCCTCGTTGAGTTCCGAAACATATACTGTTGATAACGTGCAGTTA…	QVAIFQESFSSGLGGFTATGTVGTSTGAARMEGCYGCTDGAITSGAISTQGFTGLSLSFDRVTSGLDSGEAGIAEYSTNGSTWTAVESTRVTTNGRVTFSLPDTAAGQAALRLRFRIDASLSSETYTVDNVQLTGIPGDTGTNPYAKGPNPTTSMLESSTGPFTYATTNVSEFSASGYGGGTIYHPTNVAGPFAAIAISPGYTGTKSTMSWWGERLASHGFVVITIDTNSIYDQPYERAPQLMAALRQLVTFSNTSSHPIYRKVDPNRLGVMGHSMGGGGTLIAARDNPTLKAAIPLAPWNTSTDFSSVRVPTLVVACESDTIAPVSQHASPFYNSIPASATKKAFMEMNNGDHFCVMTGNDYTRIMGKYGVAWMKRFMDNDTRYSPFLCGAPHQADLS…	43696.1
RND1	DP	plate1	F6	RND1_DP_plate1_F6	DP056	0.15	36	56.2		MGYP001489421514	CAGTCCAGTAACCCTTATCAACGGGGACCCGCACCTACAGAGCGCTCTATTGAAGCGTCTAGAGGACCGTTCGCGGTAGCCCAAACTACAGTGTCACGTCTGTCTGCAACGGGTTTCGGTGGCGGTACCATCTATTACCCGACCGATACTTCGCAAGGACGTTTCGGGGGTGTTGCTATTAGCCCGGGCTTTACGGCTTTACAGAGCTCCATAGCGTGGCTGGGACCACGCATCGCGAGTCAGGGGTTTATCGTGTTTACGATTGACACCATTACAACCTTAGATCAGCCTGCGCAGCGGGGTGATCAGTTGCTGGCTGCTCTGGACTATCTCGTTCAACGTAGTCCCGCGGCAGTCAGAGATCGGCTCGACCCTACGCGACTGGCCGTTATGGGCCAC…	QSSNPYQRGPAPTERSIEASRGPFAVAQTTVSRLSATGFGGGTIYYPTDTSQGRFGGVAISPGFTALQSSIAWLGPRIASQGFIVFTIDTITTLDQPAQRGDQLLAALDYLVQRSPAAVRDRLDPTRLAVMGHSMGGGGTLEAAKKRPSLKAAIPLTGWNLDTIWNDLRVPTLVVGAQLDLIAPILTFSLPFYNTIPASTEKVYLELAGASHFAPNLPDTNIAKYSIAWLKRWVDNDTRYTQFLCPGPRFELAISNYMSSCPM	28412.7
RND1	DP	plate1	F7	RND1_DP_plate1_F7	DP064	0.05	12			TVP56607.1	TTTAACCCGGGGTCTGGCGGCGGATCGGGCGGTGCAAATACTTGTGAAACCAATTGCGGTTTCGAACGTGGACCTGACCCAACGTTAAGCGGTCTGCGCTCGGGAACCGGTCCATATTCGGTTTCTACCGTGGACGTACCTTATGGCAGCGCGGGATTTGGTGGCGGGACCATCCATTACCCGACTAATACATCCGGTGGCAAAATGGGCGCTATTGCCGTGATTCCCGGCTTCGTCTCCCCGGAATCCTCAATAGGATGGTGGGGTCCTGCTCTGGCATCACAGGGGTTTGTTGTTCTGACCATGGGGACGCAGACGCCGTTAGATTCTCCGAGCGCGCGGGCAAGACAACTGACCGCAGGCTTGGATCATCTTGTCGAGCAGTCTAACTCCTCTTCC…	FNPGSGGGSGGANTCETNCGFERGPDPTLSGLRSGTGPYSVSTVDVPYGSAGFGGGTIHYPTNTSGGKMGAIAVIPGFVSPESSIGWWGPALASQGFVVLTMGTQTPLDSPSARARQLTAGLDHLVEQSNSSSSAISGLVDPSRVAMVGWSMGGGGTLKNAAGDRLSAAIPLAPFDMDMSSYKNIETPTMILGCESDIIAAADLFAVPSYEHIPESTDKAYFEFAGQGHWCANGNNDNNELLSILGVSWMKRYLDKDTRYDQFLCGTNHSSNSAFSQVRDTCN	29445.8
RND1	DP	plate1	F8	RND1_DP_plate1_F8	DP072	0.36	89	58		OKI36454.1	GCCGATAATCCTTACCAGCGTGGTCCCGATCCGACACAAAGCAGCGTATCTGCTAGTCGCGGAACGTTCGCCACTGCGCAGGTTGGTGTACCGGCCGGTAATGGTTTTGGTGGCGGGGTTATCTATCATCCTACGGACACCTCACAGGGGACTTTCGGCGCAGTGGCCATCGTCCCTGGGTACACCGCCACTTGGGCTGCTGAAGGTGCCTGGATGGGACATTGGTTGGCCTCGTTTGGCTTTGTGGTCATTGGTATCGACACAAACAATCGGAACGACTGGGATACGGCGCGTGGTACCCAGCTGTTAGCGGCGCTGGATTACCTTACCCAGCGGTCTTCAGTCCGTGATCGCGTGGATCCGTCGCGCACAGCGGTAATGGGCCATTCGATGGGCGGG…	ADNPYQRGPDPTQSSVSASRGTFATAQVGVPAGNGFGGGVIYHPTDTSQGTFGAVAIVPGYTATWAAEGAWMGHWLASFGFVVIGIDTNNRNDWDTARGTQLLAALDYLTQRSSVRDRVDPSRTAVMGHSMGGGGAMYAALQRPSLKTAVGLAPFSPSQNLTTTRVPTMLLSGQNDTTTTPASIVNLYNGIPSSVEKAYLELTGAGHGFPTSNNSTMMRNVIPWLKIFVDSDTRYTQFLCPLSDSNGIRTYQNTCPLVPSPVPTTTSTTSSTSTTTTSTTTTTTTSVPVGACSATYRTTNAWSGGYQGEVTVAAGDSAVNGWTVRWTLDSGQTISQVWNGTLSATGSAVSVRNASYNGSLRPGTSTTFGFIAGGAPSTPVLSCTSP	40126.8
RND1	DP	plate1	F9	RND1_DP_plate1_F9	DP080	1.19	291	63.1		MBJ7347705.1	GCAAATCCGTACGAGCGCGGTCCGGACCCGACCTTAGCAAGTGTGGAAGCGACCAGTGGCACGTTCGCGTATGCATCCTTGTCTGTCTCATCGGGTAACGGCTTCGGCGGTGGTACCATCTATTATCCTACATCCACTACTGACGGTACTTTTGCTGGTATAGTCACGTGTCCAGGGTTTACAAATTCTGGTAGTTCAATGGCGTGGTTTGGAAAGGTATTGGCTTCACAGGGATTCGTTACACTGGTGATGAACCCTAAAAGTAATCTTGATTTTCCTGACGCGCGAGCAACTCAGATGCTGGCGGCACTCGATTGGTTAACTAACTCAAGCAGCGTTAAAACACGGATTGATGCTACGCGCTTGGGGGTACTCGGACAGTCCATGGGCGGCGGCGCA…	ANPYERGPDPTLASVEATSGTFAYASLSVSSGNGFGGGTIYYPTSTTDGTFAGIVTCPGFTNSGSSMAWFGKVLASQGFVTLVMNPKSNLDFPDARATQMLAALDWLTNSSSVKTRIDATRLGVLGQSMGGGATLKASKTRPSLKASFATAPYNSDKDWSTNTVPQFLFGMQNDTTAAVTNHALKFYNSLPATTPKIYAELRGAGHSTATSPNTSIRRYAVSFMKRNLDNDTRYSQFLCPGPTITSSSPLSAFMSNCLF	27414
RND1	DP	plate1	F10	RND1_DP_plate1_F10	DP088	0.28	70	43.9		WP_119729924.1	GCCGATAACCCGTATGAACGTGGCCCAGATCCTACCGAACGTAGTATCGAAGCCGCGCGCGGTCCCTTCGGGGTTTCTACTGAACGAGTAGGATCGTTAGGCGTCTCAGACTTTGGGGGCGCGACCATCTATCACCCGACTGATCGCTCACAGACATATGGCGCCATCGCGATAAGTCCTGGTTTTACCGCAGGCTGGACATCTCTTTCATGGCTGGGAGAACGACTGGCGTCGCAGGGTTTTGTTGTGATTGGGATTGATACGATTACACGCCTGGATCAGCCAGGCAGCCGTGGGAGACAATTGCTGGCAGCCCTTGACTATGCAACTACAAGATCCAATGCCCGGGCTTTAATAGACGCTCAGCGGCTGGCGGTGGCTGGTCACTCCATGGGCGGG…	ADNPYERGPDPTERSIEAARGPFGVSTERVGSLGVSDFGGATIYHPTDRSQTYGAIAISPGFTAGWTSLSWLGERLASQGFVVIGIDTITRLDQPGSRGRQLLAALDYATTRSNARALIDAQRLAVAGHSMGGGGTLEAAAERPSLKAAIPLAPWNLDKSWAEVRTPTLIIGGESDNIAAVNTHSIPFYNSLSNAREKAYMEIDNGTHFFPNTANTLMAKYMISWMKRYIDDDTRYEQFLCPPPDDRGISEYRHTCPGS	28087.6
RND1	DP	plate1	F11	RND1_DP_plate1_F11	DP096	0.05	12			MGYP000013951007	TGGACACCAGATCCTGAACCGCCTGGCCCTGTTCCTGAGCCGTGTAACACGGACTGCTCTCAGGGCCCCTATCCGACCACCGGCAGTGTCGAGGCAAATATGGGCCCATTCTCTATCAGCAGCGTCAGTGTGCCGTGGACAGTGTCCGGCTTTGGCGGCGGGACTATCTATTACCCATCTAGCGGAACCACCGGATCGCTGGGGGCGATAGCTTTAATCCCCGGTTTTCTGGGACCCGAATGGACGATTTCTGCATGGGGCGAACGTTTAGCGTCACATGGTTTTATTGTGATAACAGTCGCCACGAATGCCGTGACAGATCAGCCGGATTCGCGAGCGACGCAGTTAAGCCGTGCTTTGGATCATGTTATAATTGAATCTGGTTCCACTAGCTCACCG…	WTPDPEPPGPVPEPCNTDCSQGPYPTTGSVEANMGPFSISSVSVPWTVSGFGGGTIYYPSSGTTGSLGAIALIPGFLGPEWTISAWGERLASHGFIVITVATNAVTDQPDSRATQLSRALDHVIIESGSTSSPIYGMVDPNRLGAMGISMGGGGTLKLTSDRTLSAAVPMVPWYLGFNDFESIDTPTLIIGCENDTIAPVALHSIPFYNAISDDVDKAYLEMNNGSHGCVAGLTNVDILGKYAVSWMKRFIDNDQRYDQFLCGPNHTAPFSVSDYRDNCDY	29888.7
RND1	DP	plate1	F12	RND1_DP_plate1_F12	DP007	0.19	46	51.7		WP_035284691	GCGCAAACGAGCCAAGTAGTCACTGCTAACCCGCACCAGAGAGGTCCCGATCCCACGCCCGAGACCGTTCGTGCGCCTCAAGGCACGTTTGCGTTTAGCACGTATAGCGTGCCTGCGTCGGTAACGGGCTTCGGACAGGGCACAATATACTACCCAGACGACACTACTCAAGGAACATTTGCTGGAGTTGCTATTAGCCCCGGTTACACGGGCCCGGAAGCTAGCGTCGCCTGGCTGGGTCCCCGTCTCGCCTCTCGTGGATTCGTGGTTATAACCATTACCACCAACAGCCGCTACGATCAACCTACGAGCAGAGGGAAGCAATTGTTAGCCGCGTTAGACTACCTCACGAAACAGTCACCGACAGAAGTACGCCAACGTCTCGACGCCACGCGTCTT…	AQTSQVVTANPHQRGPDPTPETVRAPQGTFAFSTYSVPASVTGFGQGTIYYPDDTTQGTFAGVAISPGYTGPEASVAWLGPRLASRGFVVITITTNSRYDQPTSRGKQLLAALDYLTKQSPTEVRQRLDATRLGVMGHSMGGGGALYAAYKRPSLKAAVPLAPWNLIKNWSGIRVPTLVVAGTADKTASAGAHSLPFYSSMTGARERAFADVTGADHLTFVREDPVIGALAVSWLKRFLDDDTRYAPFITEPVGLSRFLCSCPYAG	28306.3
RND1	DP	plate1	G1	RND1_DP_plate1_G1	DP017	0.12	30	49.6		WP_187224800.1	GCAGAGAACCCTCACCAACGGGGACCGAACCCAACGGTTGCTGCGCTGGAAGCGGCAGCTGGTCCGTTTGCGGTTGCAAAAGTCTCTGTACCCGGGGGACATGGTTTCGGGGGTGGTACGATTACCTATCCGACTGATACCTCACAGGGGACTTTTGGTGCTGTGGCAGTCTCACCGGGTTTTATCGAGTCCGAAGGCGCCATTGCCTGGTTTGGACCGCGTCTTGCAAGTCATGGATTTGTAGTGATAACGATTTCCACAAATGGTCTCTTCGATCAACCGGATGCGCGAGGCGCTCAGTTGCTGGCCGCCCTGGATTATGTTACGAAAAGTTCAGCGGTACGCGACCGGGTCGACCCAGCAAGACTGGCCGTAATGGGTCACTCCATGGGCGGTGGC…	AENPHQRGPNPTVAALEAAAGPFAVAKVSVPGGHGFGGGTITYPTDTSQGTFGAVAVSPGFIESEGAIAWFGPRLASHGFVVITISTNGLFDQPDARGAQLLAALDYVTKSSAVRDRVDPARLAVMGHSMGGGGALYATAQRPALKASIPLLAWSNTKSWGSVRVPTMVIGAENDFIASVGSHSEPFYQSLGGEKAYLEMNDADHFVTNSPTPTVGKLTVSWLKRFMDNDTRYDQFLCPAPPVGGPISEYRDTCPYI	26986.6
RND1	DP	plate1	G2	RND1_DP_plate1_G2	DP025	0.06	15			GGK61105.1	GGTCCGACCGACTTCCAGCGGGGGCCAGCGCCGACAGAACAGTCTATCACCGCCGAACGTGGCCCGTTCGCGACAGCACAGACCACGGTAGATGGACCAAACTTTAACAAAGGCACCGCGTACTACCCAACGGATACTAGTCAAGGTACTTTCGGTGCCGTTGCGATTTCTCCAGGTTTTGCTAGTCCGGAAGCTGTTGTCTCTTGGTACGGCCCTAGATTAGCAAGCCAAGGATTTGTAGTGCTGACTCTGGAGACCAATTCAGGATCAGATCTGCCCGATTCGAGAGCAACTCAATTAGTCAATGCGTTGGACTTCTTAGTGCAGTCAAGTAGCGTAAAAGACCGCATTGATCCAAACCGTCTCGCTGTCATGGGCCACTCGATGGGTGGCGGTGGG…	GPTDFQRGPAPTEQSITAERGPFATAQTTVDGPNFNKGTAYYPTDTSQGTFGAVAISPGFASPEAVVSWYGPRLASQGFVVLTLETNSGSDLPDSRATQLVNALDFLVQSSSVKDRIDPNRLAVMGHSMGGGGSLKASELRPSLKAAIPLMPWNNDKTWQGDRVPTMIMGAQNDAIASPASHAKPFYDSLTSAPEKAYLELRSEGHLVAVSPNVTIAKYSIAWLKRFVDEDVRYEQFLCPAPTANLQISEYRNTCPTG	27672.2
RND1	DP	plate1	G3	RND1_DP_plate1_G3	DP033	0.12	31			NYJ35656.1	GATAGTCCGTATGAGCGTGGGCCGGATCCCACCACATCCAGCATAGAAGCAAGCTCTGGGCCATTTGATGTCGATGAGGATTCCGTGAGCAGTTGGTCCGTAAGCGGATTCGGTGGCGGGACGGTCTATTACCCCGAGGATGACGGTCAAACTTACGGGGGTGTGGTTATCGCGCCTGGATACACAGAATCATCGTCTGCCATGGCCTGGCTGGGCGAATATCTTGCTAGCCACGGTTTCGTGGCTTTTAATATCGACACCAACACTCGCTATGATCAGCCTGATTCAAGAGGACGCCAGATAGAAGCAGCCCTCGACTATCTTGCCGAGGATAGTGACGTTTCAGATCTGGTCGACCCAAATCGTTTGGCAGCGATGGGCCATTCAATGGGCGGTGGT…	DSPYERGPDPTTSSIEASSGPFDVDEDSVSSWSVSGFGGGTVYYPEDDGQTYGGVVIAPGYTESSSAMAWLGEYLASHGFVAFNIDTNTRYDQPDSRGRQIEAALDYLAEDSDVSDLVDPNRLAAMGHSMGGGGTLAAAEDRPELKAAIPLTPWHTDKTWGGVTVPTMIIGAENDTIAPNSSHSIPFYNSLSTSTERAYVELDGEGHLVTSSRNTELASNSVSWLKVFVDEDDRYEQFLCPAPSTGWGSPYSDYRDSCPYI	28072.6
RND1	DP	plate1	G4	RND1_DP_plate1_G4	DP041	0.04	10			GHD24218.1	GAAAATCCTCATGAACGCGGACCAGATCCGACCGAAGAAAGTGTCACAGCTCCAACGGGACCCTTTGATACCGATACAGAGAATGTTTCTAGCCTGGTGTCCGGCTTTGGTGGCGGGACAATCTATTACCCTACCGATGACTCGGAAGGTACCTTCGGTGGCGTGGTCGTTGCCCCAGGGTATACGGCATCAGAGTCTTCAATGTCCTGGTATGGTGAGCGTATAGCAAGCCAGGGGTTTGTAGTATTCACGATTGATACTAATACTCGCTACGATCAGCCGAATTCTCGAGGGAGACAGATGGAATCGGCCCTGGATTATCTGGTAGAAGATAGTGATGTGGATGATATGGTGGACGGTGATCGTCTCGCGTTGATGGGACACAGCATGGGTGGGGGC…	ENPHERGPDPTEESVTAPTGPFDTDTENVSSLVSGFGGGTIYYPTDDSEGTFGGVVVAPGYTASESSMSWYGERIASQGFVVFTIDTNTRYDQPNSRGRQMESALDYLVEDSDVDDMVDGDRLALMGHSMGGGGTLAAAEDRPELRAAIPLTPWHLSKDWSDVEVPTMIVGAENDSIASTRSHAVPLYESLDEDLDSTYLELRNATHFAPNISNTTIAKYSISWLKRFVDDDVRYEQFLCPAPDTGFGTDFSDYRDSCPHGGSV	28721.5
RND1	DP	plate1	G5	RND1_DP_plate1_G5	DP049	0.08	20			MGYP000114212483	TTTACACCTAGTCCGGACCCTACACCGGATCCTGAGCCGACTCCCGAACCCTGTCAGGGAGATTGTGACTTTACCCGTGGCCCTGATCCAAGTATCTCATACCTTGAAGCGGATAATGGTCCTTATACGGTGCGGACGATTGACGTACCAAGCAGCGCGGGTAGTTTTAATGGCGGAACCATTCATTACCCAAGCGGGACGTCAGGCACGATGGGTGCAATAGCGGTTGCTTCAGGGTTTCTGGCGCCCGAGGGTGATATAATTTGGTGGGGCCCAAGACTCGCCAGTCACGGATTCGTTGTAATTACCATCTCTACCCCGACTTTTGATGGTGAAGATCGTCGCGCTACACAGCTGTCTGAAGCGCTTGACTATGTCATTGCCCAATCTAATTCTAAC…	FTPSPDPTPDPEPTPEPCQGDCDFTRGPDPSISYLEADNGPYTVRTIDVPSSAGSFNGGTIHYPSGTSGTMGAIAVASGFLAPEGDIIWWGPRLASHGFVVITISTPTFDGEDRRATQLSEALDYVIAQSNSNGSDISGMVDGSRLGAMGWSMGGGGTLQLASGTRLSAAIPLAPWNSGSNNFDQIETPTLIIACENDGTAAVGTHASPFYHSIPASTDKAFLEINGGGHSCANGGGTNGGLLGKYGVSWMKLFMDDDSRYSQFLCGPNHAANSAISEYRDTCNY	29646.8
RND1	DP	plate1	G6	RND1_DP_plate1_G6	DP057	0.14	34			MBN2622270.1	CAGAGTAATCCGTACGAACGGGGCCCTGCTCCCACCGAGAGTTCGATTGAGGCAACCCGGGGCTCTTTCAGTGTGAGCGATAAAAATGTTAGCAGTTTTTCTGCGTCAGGATTTGGCGGCGGGACTATCTATTACCCAACCGATACAAGCCAAGGGACCTTTGGTGGCGTCGCGATAAGCCCCGGATTCACGGCCGGAGAATCGTCCATTGCATGGCTGGGCCCGCGCATTGCTTCACAGGGTTTCGTTGTTATAACTATTGATACTAACTCTCGCTATGATCAGCCTAACTCGCGTGCAGACCAGCTCCAAGCGGCACTGGATCATATCGTGGCTGATAGTACAGTCGGATCAAGAATCGATCCGAACCGCCTCGCGGTGATGGGTCACTCGATGGGC…	QSNPYERGPAPTESSIEATRGSFSVSDKNVSSFSASGFGGGTIYYPTDTSQGTFGGVAISPGFTAGESSIAWLGPRIASQGFVVITIDTNSRYDQPNSRADQLQAALDHIVADSTVGSRIDPNRLAVMGHSMGGGGSLKAAEDNADLQAAVPLQPWHTQKNWSDVEVPTLIIGAENDSVASVTTHSKPFYTSLPDDLDKAYLELDGASHFVSNTPDTTTAKYSISWLKRFVDDDTRYEQFLCPAPDDRTISEYRDTCPHSGGGGTTPTTTPTTLPPDDDCAWWQWWC	30827
RND1	DP	plate1	G7	RND1_DP_plate1_G7	DP065	0.01	3			MGYP000719415252	GCGACTACCACACTGCTGGCTGAGTCTTTTGATAATGGTTTTGGGGTATTTTCTGCCCAGGGATACGCATCGACCGATAATGGTGTAGCCGTCTTACGGGGTGGATCGGCCGATGGCACCATTACTTCAGGAGCGGTACCGGCGGCAGGCCAAACCAACCTTACACTGAGCTGGACACAGACCACGTCCCGCTTGGATGCTGGTGAGAGTTTAGTGGTCGAATGGAGTACCGGAAGCTCGTGGTCTTCTCTCTCTAGCGAACGTAGCTCAGGGGTATTGTCTGTCGGTCTCCCTACTGCAGCCGCCAGTAATGCTTTGCAGCTGAGATTTCGCGTCGATGCGTCCAGCTATTATGAACGCGTGGATGTAGATGATGTAGTTCTGACAGCAGGTGATGGC…	ATTTLLAESFDNGFGVFSAQGYASTDNGVAVLRGGSADGTITSGAVPAAGQTNLTLSWTQTTSRLDAGESLVVEWSTGSSWSSLSSERSSGVLSVGLPTAAASNALQLRFRVDASSYYERVDVDDVVLTAGDGGGSGNPYAKGPDPTWNSIEATTGPFEVDDYDISSFAADGFGGADVYYPSDAGSATFGGIAISPGYTASRSTVTWLGPRIASQGFVVIVIDTNSRYDQPASRGDQLLAALDQLVNDSDVSHLVDPNRLAVMGHSMGGGGSLEAADDRPSLRAIVPLQGWNSDKTWSQVQVPALLIGGENDSVAPDSSHSQRFYDSLGGEKVYLQLNNASHFASNSPNTTIASYSIAWLKRWVDEDTRYSQFVCGPDAGQGSAISDYRTTCPV	41169.1
RND1	DP	plate1	G8	RND1_DP_plate1_G8	DP073	0	0			MGYP001185063312	CAGAGTAACCCGTATCAGCGTGGTCCCAACCCTACCCGTGCGGCATTGATGACGGACGGGCCGTATGCCGTGGCCACTGCATCCGTATGGCCGTATATCTACGGCTTCGGCGGCGGGACCATCTATTATCCGACGGGAACAACAGAGACTTTTGGTGGTATCGCAGTCAGCCCGGGCTTTACCGCCGATTCCACTTCGCTGGCGTGGTTCGGGCGTAGACTGGCATCCCATGGATTCGTTGTAATAGTTATTAATACTAATAGCAGATTTGACTTTCCGGATTCCCGCGCTTCTCAGCTGCAAGCGGCGATTGACTACCTGCGCACAAATAGCCCAGCAGCCGTGCGCGCCCGATTAGATGAGAACCGTATTGCGGTCGCAGGCCATTCAATGGGCGGT…	QSNPYQRGPNPTRAALMTDGPYAVATASVWPYIYGFGGGTIYYPTGTTETFGGIAVSPGFTADSTSLAWFGRRLASHGFVVIVINTNSRFDFPDSRASQLQAAIDYLRTNSPAAVRARLDENRIAVAGHSMGGGASLRASERLPWLKASVPLTPWHTDKTFSTSVPQLIIGAEWDTIAPVSSHAIPFYNNLPSSTPKVYLELNNATHFAPNTTNATISLYAISWMKRWVDNDTRYNQFLCGVNHTADPSISDYRTNAWTYCP	28679.3
RND1	DP	plate1	G9	RND1_DP_plate1_G9	DP081	1	244	57.1		MGYP000221121644	CTGTTCGACAATAACGGAAACAAAAAGCAGGCGTACGATGCGACGCTGTCAGCGCTGAACGCAGGCGGCACCCCTGTAAGTCCATCACCAAGCGTTAGTCCTACAGCCGGCCCGTCGCCGTCAACCTCTCCATCGCCGTCACCGCCGCCAGGAGATAATCCATATCAGCGTGGGCCAGATCCAACGCGAGATTCTGTAGCCGCTAACCGCGGTACCTTTGCGACAGCAGAGATGAGCGTCTCGCCGGGTAATGGTTTTAACGGGGGCAGCATCTATTATCCTACCGACACTTCCCAAGGTACCTTTGGTGCGGTCGCAATAGTGCCTGGCTATACAGCAAGATTCGCTGATGAAGAAGCGTGGATGGGCCACTGGCTGGCAAGCTTTGGCTTTGTGGTG…	LFDNNGNKKQAYDATLSALNAGGTPVSPSPSVSPTAGPSPSTSPSPSPPPGDNPYQRGPDPTRDSVAANRGTFATAEMSVSPGNGFNGGSIYYPTDTSQGTFGAVAIVPGYTARFADEEAWMGHWLASFGFVVIGVETNSTNDFDTARGTQLLAALDWLTQSSPVRDRIDASRQSVIGHSMGGGGALHAAGNRSSLKAAVGLTPFMPSGTPANNQVPTLMIAGTNDTVVAPSYVTDLYNALPSSTERAYMEFVGADHLFPTRPNNLEMRILIPWLKTFVDSDSRYTQFLCPLMDSSGIAGYRNSCPLLPDQPTPPPTPTPSPTTPTPDPTTPGPGTCTATMSTGQVWGDRYNTSVTVTGTSNWTVVVAITPPQRISATWNGNPTWDSSGNVMTIRANGN…	44640.9
RND1	DP	plate1	G10	RND1_DP_plate1_G10	DP089	0.1	25	52		WP_129786244.1	GACGATGGATATCAGCGTGGGCCGGATCCGACCGAGGAGTCTATTGAAGCTCCCCGGGGCACCTTCGAAATTGGCATGGCAGTGGTGACACGTGCCAGCGCGGATGGATTCGGTGGGGGTACCGTTTATTATCCCACAGATACGAGTGAGGGTACCTTTGGCGCAGTGGCCGTTTCACCGGGTTATAGCTCATCTCAAGCTGCGATCGCTTGGCTGGGTCCGCGTCTGGCGTCACAGGGTTTTGTGGTTTTCACTATAGATACATTAAGCACTTCGGATAGTCCTACGCGGCGAGGGGATCAGGTGCTCGCCGCTCTGTCGTTTCTCGGAAGAACCGAACTTGCGGACCGTATTGATCCGGACCGCTTAGCCGTTATGGGCCATTCAATGGGTGGCGGT…	DDGYQRGPDPTEESIEAPRGTFEIGMAVVTRASADGFGGGTVYYPTDTSEGTFGAVAVSPGYSSSQAAIAWLGPRLASQGFVVFTIDTLSTSDSPTRRGDQVLAALSFLGRTELADRIDPDRLAVMGHSMGGGGSLEAAKDYPALQAIVPMTPWSVDKTFPEVTAPTLVIGAEDDVVARPRSHAEPIYESLPADGDKAYLELRDASHSAPSAPNTLIARYSLSWLKRYVDDDERYQQFLCPPPAVDDEISEYRSTCA	27488.8
RND1	DP	plate1	G11	RND1_DP_plate1_G11	DP097	0.04	9			WP_035833223.1	GACGAGAACCCGTTAGAGCGCGGTCCCGATCCAACAGAATCCTTTATCGAACAGCGGCGCGGTAACTATGATGTTGCACAGCGTAGTATCAATCGCATGGGATCCGATGGGTTTCGGAACGGCACCATCTATTACCCAACCGATAGCTCCGACGGTCAATTTGGAGTCATTGCCATTTCACCTGGTTATACTGCAGGTGAATCAAGTATTGCCTGGCTGGGAGCCAGAATGGCTTCGTTTGGGTTCGTCGTGGTTACCATCAATACGACGACTCGTTACGACCAACCGAGACAGCGCTCTACCCAACTGCTGGCTGCACTCGATCACGCAATGGAAGATTCTGTCGTTGGTCCTATGATTGATCCTGAACGCCAGGCTGTGATGGGTCATTCGATGGGT…	DENPLERGPDPTESFIEQRRGNYDVAQRSINRMGSDGFRNGTIYYPTDSSDGQFGVIAISPGYTAGESSIAWLGARMASFGFVVVTINTTTRYDQPRQRSTQLLAALDHAMEDSVVGPMIDPERQAVMGHSMGGGGALQAAESRPEIDAVIPLTPWNLKRNWRNIDAATLIIGAERDTIASVRTHSIPFYESLTGADQRGYLELRGASHFAPNFSNTTIAKYSVAWMKRHLDDDERYEKFLTPGPTVGYSSGVSDYRLQ	28574
RND1	DP	plate1	G12	RND1_DP_plate1_G12	DP008	0.27	67	50.5		WP_130342639	GCTCCGGACACAGTAGTTGGTAACCCTTTCGCACGCGGACCTGACCCGACAAAGGAGTCAATTGAAGCGGAACGTGGTCCGTTCGCGGTTGCCACAGAAAAGGTCCCTGGTGGGAAGGGATTTGGCGGTGGGACCATCCATTACCCAACTGACACATCGCAAGGCACATTCGGCGCTATTGCTGTTGCTCCTGGTTTCACAGAGTCAGAAAGCGCAATTGCGTGGTATGGGCCACGTCTGGCCTCTCAGGGCTTCGTGGTAATTACAATTTCAACAAACGGTCTGTGGGATCTTCCTGCGAGTCGGGCAGACCAATTGCTTGCGGCCTTGCGTCATGTGACTGACGCGAGTCAAATAAAATCGAGAGTGGACCGTGACCGGTTGGCGGTGATGGGTCAT…	APDTVVGNPFARGPDPTKESIEAERGPFAVATEKVPGGKGFGGGTIHYPTDTSQGTFGAIAVAPGFTESESAIAWYGPRLASQGFVVITISTNGLWDLPASRADQLLAALRHVTDASQIKSRVDRDRLAVMGHSMGGGGSLIAARNNPALKATIPLTGWNPNTSFSDLKVPTFVVSAQNDFIAPDGSHSRPFYQSLPASLNKAYMRLAGVGHMAPVNPNVTIAKYSISWLKRFVDNDTRYSQFLCPLPTGDPKIAAYEGTCPLS	27946.8
RND1	DP	plate1	H1	RND1_DP_plate1_H1	DP018	0.34	84	66.1		WP_199827708.1	GGGACAACCGCCTCAGCGACCACCGTTAGCGGAACGCAGGCTGCGGCAGCGCAGGAGTATCGTCGCGGTCCGGATCCCACAGCTCAATCCGTCGAGGCTGCGACCGGGCCGTTTGCTATTCAACAAACTAGTGTACCTGCAGGCAATGGTTTCGGTGGTGGTACCATCTATTACCCTACTGATACCAGCCAAGGTACCTTTGGGGCGATTGCTATTTCGCCAGGATGGACTGAAGATCAGAGTGCCATCGCGTGGCTGGGGCCAAAACTTGCCTCTAACGGATTCGTTGTTATGACAATTAACAATAACAACGCTTTTCTTGATTTTCCCGATGCACGGGGAACCCAGCTCTTGGCTGCCCTGGATTCTCTCACAGGCCAGAGTCCTGTCGCAGGGAGA…	GTTASATTVSGTQAAAAQEYRRGPDPTAQSVEAATGPFAIQQTSVPAGNGFGGGTIYYPTDTSQGTFGAIAISPGWTEDQSAIAWLGPKLASNGFVVMTINNNNAFLDFPDARGTQLLAALDSLTGQSPVAGRIDKNRLAVAGHSMGGGGALRAAATRPEIQAAIPLTPWHLNQDWSSVRVPTLIVGGETDIIASVGAHSEPFYESLTNAPERAYLEMEGQGHFVTNSANPTVGRYVLSWLKRYVDNDTRYEQFLCPAPAPSSVISEYRDSCPGS	28837.2
RND1	DP	plate1	H2	RND1_DP_plate1_H2	DP026	0.67	164	66.1		WP_228771581.1	GCAACAACGTCCTATCAAAGAGGCCCAAATCCAACGGAACAGTCTGTGCGGGCTGCCAATGGACCTTTTGCCTATAGTCAATTCGCTATTCCGGACGCAGAAGCGACCGGCTTTGGAGAGGGTACGATCTACTATCCAAACAATACCTCGGTTGGTACATTTGGTGGGGTGGTCATTGCCCCCGGCTTTAACGCCGATCAGAATAGTACTGTTTGGCTGGGTAAGAGATTAGCTTCACATGGCTTTGTGGCGGTCACTATAACCACTCATGAGCTGAACGATCAGCCCTATGAACGTGGTAAACAAATCCTGGCTGCACTGGATTATCTTACCGGACAGAGCCCTGCATTCGTTCGCAGCCGCCTTGATCCTGCCCGTTTGGCAGCGGTGGGGCATAGC…	ATTSYQRGPNPTEQSVRAANGPFAYSQFAIPDAEATGFGEGTIYYPNNTSVGTFGGVVIAPGFNADQNSTVWLGKRLASHGFVAVTITTHELNDQPYERGKQILAALDYLTGQSPAFVRSRLDPARLAAVGHSMGGGGTLFAAAQRPSLKAIVPLAPWALAKNWSNVQVPTMILSGAQDASAPPAEHAEKFYASLTSAPEKAYAKLDVNHVRFAWEHPLIGKLVVSWLKRFVDEDTRYTQFLCPTATGAVLLEYRATCPLG	27997.9
RND1	DP	plate1	H3	RND1_DP_plate1_H3	DP034	0.73	180	47.5		WP_194636445.1	GCGACAAATCCGTACCAGCGGGGACCCGCGCCAACTGCAGAGAGTATTTCTGCAGAACGTGGCTCGTTTGCTGTTGCCGATAGCGCCGTCTCAGCAGACAGTGTCTCAGGCTTCGGTGGTGGAACCGTATATTATCCGACAGACACCAGCGCAGGGAAGTTTGGTGCAGTGGCTATTGCCCCGGGGTTTACGGCCAATGAATGGTCCTTAGCATGGTTGGGCCCTCGACTCGCAAGTCATGGCTTCGTTGTGTTCATAATCGATACGATCACCACTGGTGATCAGCCTGCGCAACGTGGTGATGAGCTGCGCGCCGCTTTGAGCTATCTTACCACGAGCTCACCCGTGAGAGATCGTGTAGATCCAGCTCGTTTAGGTGTTATGGGGCATTCCATGGGC…	ATNPYQRGPAPTAESISAERGSFAVADSAVSADSVSGFGGGTVYYPTDTSAGKFGAVAIAPGFTANEWSLAWLGPRLASHGFVVFIIDTITTGDQPAQRGDELRAALSYLTTSSPVRDRVDPARLGVMGHSMGGGGALQAAEDDPSIRAVIPMTPYDLDSPSPKVTAPTLIIGAQDDTIAPVAYHARPFYESLTSARAKEYIELRNQSHFAPNYPNATIASASIAWLKRYIDDDQRYQPFACPAQVGSWLISDFRSAC	27365.8
RND1	DP	plate1	H4	RND1_DP_plate1_H4	DP042	0.1	25			WP_086602500.1	ATGCGTTCATCTGTTACGCAGGTCCCAGCTTGTAAAGGAGCTGAGACGTCCGAAGCTCGCCCTAGAACGGGCAGTCGACCGGTCGGTCTGCGTGCAGTGGTGGTAGCGGTCGTTGCTGGTCTGATTGCAGCCCTGGTATCCGCGCAACCAGTATCCGCACGCCCGGCGCCTGCTCGGCCAGGAGCAGCCCAGGATAACCCATATGAAAGAGGACCGGATCCGACAGTGGGGAGTGTGGCAGCCCAACGCGGCACGTTTGCGACTGCGGAAATGAATGTGTCACCTGGCAATGGGTTCAACGGGGGCAAAATCTATTATCCGACCGACACTTCTCAGGGCACCTGGGGAGCCGTGGCGGCTGTACCGGGCTTTACAGCACGTTGGGCCGCCGAAGGTGCA…	MRSSVTQVPACKGAETSEARPRTGSRPVGLRAVVVAVVAGLIAALVSAQPVSARPAPARPGAAQDNPYERGPDPTVGSVAAQRGTFATAEMNVSPGNGFNGGKIYYPTDTSQGTWGAVAAVPGFTARWAAEGAWMGHWLASFGFVVIGIDTNSPNDYDTARGTQLLAALDYLTQKSPVRDRVDPDRLGVIGHSMGGGGAISAAVRRPSLKAAVPLAPFSPSQDLSTLRVPTMIMGARDDGTVTPSYLDGLYARTPAATQSAFIELTSGGHGFPTWGNSHVTRRMIPWLKIFIDNDTRYTQFLCPSPADRSNISRWQTKCPYVPPGGTTPPPSGGQVVGAGSARCLDVPSQTNGTQVRLWDCLDRAGQKWTRTEAAELRVHGGKCLDAEASGTSPGTRVV…	48225.5
RND1	DP	plate1	H5	RND1_DP_plate1_H5	DP050	0.08	20	65.8		WP_114422580.1	GCTTCGCCGTATGAACGAGGTCCTGATCCAAGTCGTACAAGCATAGAGGCCCGGCGAGGCCCATTTGCTGTGACGAGTACGTCAGTTTCCGACCTCAGCACTCCGGGGTTTGGAAGCGCAACGATTACGTATCCAACATCTACTGCAGAAGGTACATATGGCGCCGTAGCTGTAAGCCCCGGGTTCACCGCAAGTGAGAGTACCATTGCGTGGCTCGGTCCGCGGTTAGCCTCACAGGGCTTTGTTGTGATCACCTTTAACACCCAATCGCGTCTGGATCAGCCGGCGGCTCGCGGAGATCAATTGTTGGCGGCGTTAGACTACCTTACTCAGAGATCATCCACCACGATTCGGTCACGTATTGACCCTACACGCCTTGCTGTTATCGGACATAGTATG…	ASPYERGPDPSRTSIEARRGPFAVTSTSVSDLSTPGFGSATITYPTSTAEGTYGAVAVSPGFTASESTIAWLGPRLASQGFVVITFNTQSRLDQPAARGDQLLAALDYLTQRSSTTIRSRIDPTRLAVIGHSMGGGGTLEAAKDRPSLQATVGLTPWNLDKSWPEIRTPSLVIGAESDTVAPVGSHAVPFYQSIPSSTAKAYLELNNASHFAPNTENTTIASSTISWLKLYVDDDDRYRQFLCPGPQSSVTGSVSDYRNTCTS	27902.2
RND1	DP	plate1	H6	RND1_DP_plate1_H6	DP058	0.21	52			WP_131761319.1	GCGACAACGGCCGCCGCACCAGCCGCTGCAGTGCGAGCCGACTCGCCGTACCAGCGAGGGCCAGCTCCAACCGAAGCGTCGGTAACGGCTGCGAGAGGGCCTTTTGCGATTGCGCAGGTCACTGTTCCGGCCGGATCTGGTACTGGTTTCAATAAAGGCACTATCTATTATCCTACAGACACAGGGCAGGGCACATTCGGTGGTGTAGCCGTTATGCCGGGTTTTACGAGTCCGCAGTCAGTTATACAGTGGTTAGGTCCCCGTCTGGCATCTCAAGGATTCCTGGTTTTTACTCTGGATAGCTTATCCTTGGTCGATTTTCCGACAGCTAGATCTCAGCAACTTCTCGCCGCCCTGGATTACCTTGCAACCCGTTCCACGGTGCGTACTCGGCTGGAT…	ATTAAAPAAAVRADSPYQRGPAPTEASVTAARGPFAIAQVTVPAGSGTGFNKGTIYYPTDTGQGTFGGVAVMPGFTSPQSVIQWLGPRLASQGFLVFTLDSLSLVDFPTARSQQLLAALDYLATRSTVRTRLDPNRLAVMGHSMGGGASLWAAQNRPSLKASVPLAPWETDTTWQGVRVPTMIIGGQADTVAPPATMAIPDYTSMTSAPEKAYLELRNGGHGAPATESPTVAKYALSWLKRFVDLDTRYDQFLCPAPAPTTAISQYRDTCPNG	28650.7
RND1	DP	plate1	H7	RND1_DP_plate1_H7	DP066	0.04	10			MBC7701646.1	CAAAGTTATGTTCATGGACCTGATCCCACCACTGCGGCACTTGAAACAACAGGTCCCTACGCCGTCAGTAACACTAAAATTGCCGCGCCATCTGGTTATGGGGGCGGGACCGTTTATTACCCGACCACGAATACTGAGGGCGCATTTGCCGTCGTGTCGGTTACACCTGGTTTTACAGAGAAACAATCAGCTATTAACTGGTTAGGACCGCTGTTAGCCAGCCACGGTTTTGTGGTAGTGACCATAGACACCAAAACGGCCCTGGATGCACCATCGAGCCGTGCCAAACAGATGATTGCTGCACTTAAACAGGTTTCTGGCCTCTCCGCGAATTCTACTAGTCCGTTTGCTGGTCGGGTGGATGGCACTCGCCAGGCTGTGATGGGTCACAGCATGGGC…	QSYVHGPDPTTAALETTGPYAVSNTKIAAPSGYGGGTVYYPTTNTEGAFAVVSVTPGFTEKQSAINWLGPLLASHGFVVVTIDTKTALDAPSSRAKQMIAALKQVSGLSANSTSPFAGRVDGTRQAVMGHSMGGGGSLDAARDNPTLKASIPMAPWETVKNYSTMTVPTLIVSCESDTIAPVASHANKFYDSFTPTLNKALLEMKGVGHSCTNSTTSAALKAVIGKYSISWLKRFADNDNRYSDFLCGASHQADVSGSLISTYKENCPY	28177.9
RND1	DP	plate1	H8	RND1_DP_plate1_H8	DP074	0.05	13			MGYP001112093093	GCCGATAATCCTTATCAGCGGGGACCGAACCCTACTTTATCCTCTGTCCGGGCCGGCTCCGGGCCTTATGCAACCACATCAACAACCGTTGCTAGATCGGCCGTTTCTGGTTTTGGTGGCGGGACTGTTTATTACCCGACAAGTACGTCGGACGGCACTTTCGGTGCAGTAGCGATGTGTCCGGGGTATACCGCGACTAAAGAAAGTCTCGCGTGGTTTGGACCGCGTGTAGCCAGCCACGGTTTTGTAGTTTTTATCATTGATACCGTGACGACCAGCGACCAACCCGCACAGCGTGGGGACGAGCTGTTGGCAGCTCTGGATCATCTTACGCGTACTTCAAGTGTGCGCTCACGAATCGATGCAAGCCGCTTAGCTGTCGCCGGACATAGTATGGGC…	ADNPYQRGPNPTLSSVRAGSGPYATTSTTVARSAVSGFGGGTVYYPTSTSDGTFGAVAMCPGYTATKESLAWFGPRVASHGFVVFIIDTVTTSDQPAQRGDELLAALDHLTRTSSVRSRIDASRLAVAGHSMGGGGTLEAAKDRPGLRAAVPLAPWNTTKNWSGNRVPTLIIGGQSDTIAAVSSHAVPFYTSLPTTPDKAYLE	21034.6
RND1	DP	plate1	H9	RND1_DP_plate1_H9	DP082	0.36	88	61.9		WP_203733135.1	GCAAACCCTTATGAGCGCGGCCCGGCACCTACGAAAGCGAGCATTGAAGCCACCACCGGATATTTCGCCACAGCCAAAGTGACGGTGGCCAAAAGTTCAGTATCCGGTTTCGGTGGCGGAACCATCTATTACCCAACCTCAACGACATCCGGTACTTTTGGCGCAATTGCGTTGGTCCCTGGTTTTACCAATGTACAGAGCGCGGTGGCATGGTTAGGACCGCGTGTTGCAAGTCAGGGATTCGTTGTTTTTATCATAGATACTAATAGTGTGTATGATTCACCTGACAGTCGTGGCACTCAACTGCTCGCTGCACTTGACTACCTTACTAATACGTCCACAGTTAAGTCCAGAGTCGATGCTACCCGGCTGGGTGTTATGGGGTACTCAATGGGCGGT…	ANPYERGPAPTKASIEATTGYFATAKVTVAKSSVSGFGGGTIYYPTSTTSGTFGAIALVPGFTNVQSAVAWLGPRVASQGFVVFIIDTNSVYDSPDSRGTQLLAALDYLTNTSTVKSRVDATRLGVMGYSMGGGGALSATKTRTSIKASVPMAPYHSTKTWTTVKTPTLIVTGQSDTTAPPASHGLAFYNSLSTSIDKAYMELKGAGHSAPTSANTTIAKYSISWFKRFIDDDTRYDQFLCPNPTDTTISSYKSTCNYS	27300.9
RND1	DP	plate1	H10	RND1_DP_plate1_H10	DP090	1.72	423	51.4		WP_233872418.1	GGTGAGACAGCTCAGACAACTGATGTGTCAGCACAGTCTCAGTTCCAACGCGGACCTAACCCGACGGTGTCAAGTATAGAAGCGCGCACCGGGCATTACCGAACGTCCACGACACGGGTCAGCTCCTTTGCCTCTGGCTTTGGGGGTGGTACCATCTATTATCCAACCACGACCAGCGATGGGACCTTCGGTGGCGTTGCGGTCGCCCCAGGCTATACAGCATCGTCGAGCACGATGGACTGGCTGGGACCTAGAATTGCCTCTCAAGGTTTTGTCGTGTTTGTGATCGATACTAATACTCGCCTTGATCAGCCCTCTTCTCGGGGACGCCAACTGCTCGCGGCATTGGATTACCTTACTGAACGTTCCAGCGAACGTCATAGAGTTGACTCCAATCGA…	GETAQTTDVSAQSQFQRGPNPTVSSIEARTGHYRTSTTRVSSFASGFGGGTIYYPTTTSDGTFGGVAVAPGYTASSSTMDWLGPRIASQGFVVFVIDTNTRLDQPSSRGRQLLAALDYLTERSSERHRVDSNRLAVMGHSMGGGGALEATISRPSLKASIPLTPWNLTKNWSRVTTPTLIVGAENDSVASVRSHSIPFYTSLSSSTDRMYVELDGASHFAPNVSNTTIAKYSISWLKRFVDDDTRYDQFLCPLPNERAISDIRGNCPR	29005.5
RND1	DP	plate1	H11	RND1_DP_plate1_H11	DP098	0.08	20			WP_204135693.1	GACTCTCCGTATGAGCGGGGTCCTGACCCAACGGAACGTTCTATTGAGGCAACCCGGGGTCCCTTTTCCGTGTCGACCATTTCGGTGTCTGATTTCAGCACACCGGGCTTTGGTGCTGCTAACATAACTTATCCCACTAGTCGCAGCGAAGGGACTTTCGGAGTTGTGGCGATCAGCCCGGGATATACGGCGGGTGAATCGACCATTGCTTGGCTCCGCCCTAGAATCGCGTCACAAGGATTTGTAGTCATTAGCTTTGATACAAATAGCCGAACTGATTTCCCAAGTTCACGCGGTGATCAGTTACTGGCGGCATTAGACTACGTGATCGAAGATAGTAGTGTACGCGATCGAGTTGACGGCTCACGTCAGGCCGTTATGGGTCACTCAATGGGCGGT…	DSPYERGPDPTERSIEATRGPFSVSTISVSDFSTPGFGAANITYPTSRSEGTFGVVAISPGYTAGESTIAWLRPRIASQGFVVISFDTNSRTDFPSSRGDQLLAALDYVIEDSSVRDRVDGSRQAVMGHSMGGGGSLEAASDRRSIEAVVGLTPWNSDKTWSEVDAASLMIGAENDSVAPARTHAIPFYNSLTGAEDRAYLELDGASHLAPTFSNTEIAKYSISWLKRFVDDDDRYDQFLCPAPSTGFGSPLSDSRVSCPLG	27986
RND1	DP	plate1	H12	RND1_DP_plate1_H12	DP009	0.67	165	46.9		WP_103564314	TCCGCACAAGTCACTCGTCAGGCTGCAGGATCATATGCGAGAGGACCCGCACCAACACTCGCCGGCATCCGCGCGGCACTCGGTCCTTTTGCATATTCTACAGTAACCGTCACAGCCGCTCAGGCGGGTGGTGCATTTGGCGGCGGTACCATTTACTACCCTGATGATACGTCGCAGGGGACGTTCGGCGGGGTTGCTGCTGTGCCAGGATACCAGTCAGCAGAGAAAGCCGTGGCGTGGCTGGGTCCAAGATTGGCTAGCCAGGGGTTCGTGGTGATTACCATCGCAACCAATGGATTGACTGACCAACCTACGGCGCGCGGGAAACAACTCCTCGGCGCGCTGGACTACCTTACTGCGCAGAGCCCAGCCGCCGTAAGACAGAGATTGGATCCTAAC…	SAQVTRQAAGSYARGPAPTLAGIRAALGPFAYSTVTVTAAQAGGAFGGGTIYYPDDTSQGTFGGVAAVPGYQSAEKAVAWLGPRLASQGFVVITIATNGLTDQPTARGKQLLGALDYLTAQSPAAVRQRLDPNRLAVTGHSMGGGGTLYAAWTRPSLKAAVPLAPWHTIKNWSGITVPTLVQGGTQDTTAQVGTFAEPIYQSLTGARERAYAEIADAAHGTFVRENPLIGALEVAWLKRFVDDDGRYEQFLCPAPADSELTEYRDSCPSS	28163.8
RND2	TEP	plate1	A1	RND2_TEP_plate1_A1	TEP001	0.0455259	11.1538			MGYP001400980237	AGCGCTGCGGGGAATAACATTGGTCATAGACAAGGGGGCGATACCTTTGCGAGTGCAACAGTGATTGAGGCCTTACCATTTTCCGACTCGGGTACTACATCGGGGTTCAATAACGATTATGGCCCGTACAGTAATCAGAGTTCTTATAATATTTGTCAGTGGCAAGGCTATTATGATAATACCAATACAGGCGCGGGACCGGACGTGGTATACTCACTGGCGTTGTCCGAGGAAAAAACTGTGAAAATATCTCTGTGCGGCTCAGATTATGATACCGGTCTGGGTGTATTTGATGGTTCAGGTGTCCAGGTTTTGGGAAATGATGATGCTTGTTCATTACAGTCCGAGGTCGTATGTGCACTGCCGGAAGGGCTGTATTATATTGTAGTCGACGGATAT…	SAAGNNIGHRQGGDTFASATVIEALPFSDSGTTSGFNNDYGPYSNQSSYNICQWQGYYDNTNTGAGPDVVYSLALSEEKTVKISLCGSDYDTGLGVFDGSGVQVLGNDDACSLQSEVVCALPEGLYYIVVDGYSTSSGNYVLNVSIEEDLFGPYSVGTITEDDGLRDGPDYCCGIVYYPTDAVGYLPAIVYIPGYAGTISSNENWGPYLASHGIVTMFVNANFSLASNETRAEALLDGLVTIQDENQRPGSPLYGNLNLNQLAVAGHSRGGGAALLAAAAEPSVNAVLALAPWLEDQFINSTTLDQDVPVLFLSGQLDESAPNDVHTNLFYAYTPETTDKLLYEISGGDHFIVKDPSNNSAMAMKALYWLEKYLTNDPTHC	40591.9
RND2	TEP	plate1	A2	RND2_TEP_plate1_A2	TEP009	0.116046	28.4314	49.3		WP_103935912.1	ACAGCAGATTCGTCTTATCAACGCGGCCCAGCACCTACTGAAGCGAGTGTACGTGCGGATCGGGGTCCGTTCCAGGTAGCGCGTGTGAATGTGCCCGGAGCTGGTTTTGGAAGTGGCACAATCTATTATCCGACTGATACCAGCCAAGGGACCTTTGGTGGGGTGGCGGTTTCGCCTGGTTTTTTATCTCCGGAGATTCTGATTGCCTGGCTTGGGCCACGCCTCGCTTCACATGGTTTCGTGGTTATTACGTTCACCACGAATACCCCGACGGACCAACCGGACTCCCGGGGCTCTCAGCTCTTAGCCGCACTGGATTATCTGACAACCCAGAGTCCAACAGCCGTTCGCCAGCGGTTGGACAATACAAGACTGTCTGTAATAGGCCATAGCATGGGC…	TADSSYQRGPAPTEASVRADRGPFQVARVNVPGAGFGSGTIYYPTDTSQGTFGGVAVSPGFLSPEILIAWLGPRLASHGFVVITFTTNTPTDQPDSRGSQLLAALDYLTTQSPTAVRQRLDNTRLSVIGHSMGGGGALRAANDRPDLQAAVPLGPYHTTKDWSGVRVPTMIIGGQYDSIAPNDQHSERFYNSLDSAPEKAYLRVTGTTHITVGTGTPGVGKYVLSWLKRFVDDDTRYDQFLCPTPSGPDVVEYHSTCPHA	27771.2
RND2	TEP	plate1	A3	RND2_TEP_plate1_A3	TEP018	0.267799	65.6108	40.6		SCE72613.1	GCTGCCAATCCGTATGAGCGCGGCCCAGCACCCACGGATGCTGTGTTGGAAGCCTCTCGCGGTCCGTTTGCTACTACCTCATATTCTGTCTCCGGCCTGTCTGTTACGGGCTTCGGGGGTGGCGTCGTGTATTATCCCACATCAACAAGCGAAGGCACGTTTGGAGCAATTGCTATTTCTCCGGGGTACACCGCTACATGGTCTAGCTTAAGTTGGCTTGGTCCGCGTATCGCAAGCCATGGATTTGTTGTAATTGGCATTGAAACCAATACGCTCCTGGATCAGCCTGATAGCCGCGGTCGGCAGTTACTGGCGGCATTGGACTACCTTGTCCAACGAAGCTCGGTCCGTGGGCGTATCGATGCAGGACGGCTGGCTGTTGCGGGTCATAGTATGGGC…	AANPYERGPAPTDAVLEASRGPFATTSYSVSGLSVTGFGGGVVYYPTSTSEGTFGAIAISPGYTATWSSLSWLGPRIASHGFVVIGIETNTLLDQPDSRGRQLLAALDYLVQRSSVRGRIDAGRLAVAGHSMGGGGTLEAAAARPSLQAAVPLAPWNLDKTWSGVTVPTLIVGGESDSVAPVASHSVPFYNSIPASSEKAYLELNGASHFFPQSVNTPTAKQMVAWLKRFVDNDTRYEQFLCPGPSGLAIEEYRNTCPSS	27257.8
RND2	TEP	plate1	A4	RND2_TEP_plate1_A4	TEP026	0.00714132	1.74962			WP_086517782.1	CACGCGCCGGTTCATCAACCCGCCGTAGCCCACCATCATGCCCCTTTTGCCGTGCGCACCACTGCTGTGCCGAAAACCGCAGTAACCACATTTGGTGGCGGGGTGATCTACACACCCCAGGACACTGGTAAAGCAGTTCTGGGGGCGGTGGTGATCACTCCAGGTTTCACGGATACTAACGCTGATGAGAAGGAAATGGCTGAACTCGTCGCATCCCAAGGCTTCGTTGCTTTCGCGATCGATACATTGGATACCTCGGATCTTCCAGCCCAGAGAAGTACGGAAATTCTGGCAGCGGCGGATTATCTGACGGGCCAGAGCGCCGTTAAGAGTCAGGTTTCTGCTAAAGATGTGGGCTTAATAGGTTATTCCTTCGGTGGTGGTGGAACCATGGAAGCG…	HAPVHQPAVAHHHAPFAVRTTAVPKTAVTTFGGGVIYTPQDTGKAVLGAVVITPGFTDTNADEKEMAELVASQGFVAFAIDTLDTSDLPAQRSTEILAAADYLTGQSAVKSQVSAKDVGLIGYSFGGGGTMEAAQARPSIKAAIGLMPFDFPDANDPNAQYATYPKLTTPTLVITGEKDDVATPKDYGKPAYDSIPAGTPKQYLELKGLGHGAGEHVPVPTIRNAVTAFLKRYLDGNSAYAKFICPAPKVGGPISVSLSSCPKG	27354.2
RND2	TEP	plate1	A5	RND2_TEP_plate1_A5	TEP034	0.0178533	4.37406			MGYP000863909684	TCGCCGCCAATTGTGCGCTATGATTACGCTCCAGGCAAGTATAGCGGTAACGGTCCGTATTCGTACTCCACCTATCAACTGCCCGGCTGGTCTCCGGGCGCCACCGTTTATTACCCCACCAATGCTTCACCGCCCTTTAGTGGAATTGTGTTTTGTCCGCCTTATACAGGCACACAAAGTAACTTTGCAGCATGGGGCCCGTTTTTTGCATCACATGGTATTGTACTCGTTACTATGGACACGTCTAGCACTCTCATCTCTGTAGACCAACGTGCTATAGAACAGCGGATGGTCCTGGATCTTTTGAAAGCTGAACGCAATAGACCTGGCTCCCCTTTATACAATAAAATTGATCCTGAGCGAGTCGGAGCGATGGGATGGAGTATGGGTGGGGGCGCA…	SPPIVRYDYAPGKYSGNGPYSYSTYQLPGWSPGATVYYPTNASPPFSGIVFCPPYTGTQSNFAAWGPFFASHGIVLVTMDTSSTLISVDQRAIEQRMVLDLLKAERNRPGSPLYNKIDPERVGAMGWSMGGGASWINSAEYPGLKTAMSLAGHHLTAINPNAKGYGTQCPTIIFCGLLDQTILGGMLQSETVYYNIPSGIPKVFYEVSTAGHFVWYSPTAANSHVAELALAFQKTFLDGDTRWEQYIEEPLFD	27623.4
RND2	TEP	plate1	A6	RND2_TEP_plate1_A6	TEP042	0.0258873	6.34238			WP_233600132.1	CGGGATCTTCCGCCATCAGCTCCTCTGGCAGCGAATCCCTATGAACGTGGACCTGCGCCAACGGTGGCCAGTATAGAAGCTACCCTGGGTCCGTTTGCTACTGCTCAAACTACCGTAGCCGCCGGCTCAGTATCTGGCTTTGGTGGTGGCACAATCTATTATCCGACATCTACCGCTGAGGGAACCTTCGGCGCGGTTGCGATTTCTCCCGGTTTCACAGCACGGCAAACGTCCGTCGCGTGGCTCGGACCCCGCCTGGCATCCCAAGGGTTTGTTGTTATCACGATTGATACTCGGTCTGTGTACGATCAGCCGGCGTCTCGAGGGACCCAGCTGTTAGCCGCACTCGATTATCTTACCAATACGTCAACAGTCCGCACTCGAATTGACCGTAATCGT…	RDLPPSAPLAANPYERGPAPTVASIEATLGPFATAQTTVAAGSVSGFGGGTIYYPTSTAEGTFGAVAISPGFTARQTSVAWLGPRLASQGFVVITIDTRSVYDQPASRGTQLLAALDYLTNTSTVRTRIDRNRLAVMGHSMGGGGSLSAASTRPALQAAIPLTGWHTQKSWSSVRVPTLVIGAENDTVAPVSSHSEPFYTSLPATLDKAYLELNAASHSAPTSSNVTVAKYSISWLKRFVDDDTRYEQFLCPAPRGSAIEEYRDTCPHS	28325
RND2	TEP	plate1	A7	RND2_TEP_plate1_A7	TEP050	0.247171	60.557	46.3		WP_261809161.1	GAGAACGCGATTATCAACGGGACTTATTCACTGATTGTGACACAGTCAGGTAAAGCGTTGGATACGAGCCAATGGGGTACGATTGACGGCACGAACATCACCCTGAACGACTACTGGGGTGGCGAGTCTCAGAAATTCATCATAACTCCGGTTGATGGTATTTGGCATCGTATAACCCCAGTGATCGCGCCTGACCAAGCATTTGATGTTTCAAAGTGCTCTCCCAATGTGGGGGCCAATATACAGACGTGGAGTTATGAAGGGGGAGCCTGCCAACAGTTCAGATTTGCTGAAACCGGAAACGGCACCTATCAGATTATAACTCGAGGTACAGATATGTCTCTGAACGTCAACAATCTTAGTGAAGAAAATGACACAAATGTTATGCAGTCGACAAGT…	ENAIINGTYSLIVTQSGKALDTSQWGTIDGTNITLNDYWGGESQKFIITPVDGIWHRITPVIAPDQAFDVSKCSPNVGANIQTWSYEGGACQQFRFAETGNGTYQIITRGTDMSLNVNNLSEENDTNVMQSTSTGKENQIFTLRRHAESHISGNCPDGAICRDEEAPGLYDGKGPYNVRSYELPGAYVTLPATARVYYPANAEPPYSGIVFCPPFMTKQIAFAAWGPWFASHGMVLVTMDTTTIFDQVTARDNQQWRVVKALRRENTRLGSPLRGKLDTDKIGIMGWSMGGGASWINAGKHRDELKTVISLAGHNMTAWYNTDIYSWYSPEELLDAAYASGRLIKIPALIINGALDTTILGGLGQSDGVYRSISNTPKVLAVLGLAGHFAWGYPTQAGR…	48098.5
RND2	TEP	plate1	A8	RND2_TEP_plate1_A8	TEP058	0.0636374	15.5912			WP_015793500.1	AGCGCGTCGGCGTCAGCACCGGCTGCCAGTCGTGTGCAGGCAGCGGCATCAGGTAATACTTATCAGCGGGGACCGGATCCAACGTTATCCTCTGTCGCAGCGAGTACTGGACCATTCGCTACTGCGCAAGTTTCAGTGCCGGCGGGCTACGGTTTTAAAGGTGGTATGATCTATTATCCGACGGATACCAGCCTGGGAACCTGGGGTGCTGTGGCGATTGTTCCCGGTTATACCGCTCTTTTTGCAAACGAAGAAGCCTGGATGGGACCGTGGCTGGCATCTTTTGGTTTTGTAGTGATAGGCGTGGAAACAAACTCAACTACCGACTATGACACCCAACGTGGTACTGAACTGCTGGCTGCACTGAACTATCTTACCACCCAAAGTCCTGTTAGAGAT…	SASASAPAASRVQAAASGNTYQRGPDPTLSSVAASTGPFATAQVSVPAGYGFKGGMIYYPTDTSLGTWGAVAIVPGYTALFANEEAWMGPWLASFGFVVIGVETNSTTDYDTQRGTELLAALNYLTTQSPVRDRVDPTRLGVIGHSMGGGGVVYATEHQPSLKGAVALAPFSPSQSMATDTVPTMVMGGQNDTVVTPSYLAGLYATLPASTQSDFIQIAGADHIYYTHPNPVEMRILIPWLKTFLDEDTRYTQFLCPTLADPSGVSMYQSKCPYVPGGGSTPPPPAGGALHAVGAGKCVDVPNSTTTSGTQVQIYSCNGQANQAFTHNSAGELAVTDAGVTDCLDANGKGTTNGTKVIIYPCNGQPNQQWTINSNGTITGVQSGLCLDVTGASTANGAL…	43007.3
RND2	TEP	plate1	A9	RND2_TEP_plate1_A9	TEP066	0.00645597	1.58171			7CWQ_A	CAGGTCGTAGTGTTTGAAGAAACCTTCTCGACAGGTCTGGGCAAGTTTACTGCCGCGGGTAGCGTGGTTACTTCTTCTGGAGCTGCTAGACTCGATGGCTGCTATGGGTGTACAGATGGTTCTATTACTAGTACTGCTATCTCCACAGTTGATTTTACCGGTCTGCGTCTGAGTTTTGACCGCGTTACATCGGGTCTTGACTCAGGGGAAGCCGGGATCGCGGAATTTTCGACGAATGGTAGTACCTACACCGCAGTAGAGTCGATACGGACGGCATCCGGACGTGTTACCTTTAACCTGCCGACCTCAGCAGAGAATCAGTCAGGATTAAGATTACGCTTTCGTATTAATGCAAGTCTGAGCAGCGAGACATATACAGTGGACAACATTCGTTTGGAA…	QVVVFEETFSTGLGKFTAAGSVVTSSGAARLDGCYGCTDGSITSTAISTVDFTGLRLSFDRVTSGLDSGEAGIAEFSTNGSTYTAVESIRTASGRVTFNLPTSAENQSGLRLRFRINASLSSETYTVDNIRLEGTSGSGGGTTNPFEKGPDPTKTMLEASTGPFTYTTTTVSSTTASGYRQGTIYHPTNVTGPFAAVAVVPGYLASQSSINWWGPRLASHGFVVITIDTNSTSDQPPSRATQLMAALNQLKTFSNTSSHPIYRKVDPNRLGVMGWSMGGGGTLIAARDNPTLKAAIPFAPWNSSTNFSTVSVPTLIIACESDSTAPVNSHASPFYNSLPSTTKKAYLEMNNGSHSCANSGNSNAGLIGKYGVSWMKRFMDNDTRFSPYLCGAPHQADLS…	43511.7
RND2	TEP	plate1	A10	RND2_TEP_plate1_A10	TEP074	0.0221348	5.42301			WP_035286139.1	GTTCCAGCCCCGCCAGCGGTTGAACGTGGCCCTGCTCCGACTCCTGCGAGTGTCACAGCGGCAGTTGGGCCGCATGCTGTTATCACGGCTGCTGTGAGACGCGCGGATGTGGCGGGTTTCGGTGGGGGCACTCTGCTTGCACCAGCCGACGCGGCTGGCGGACCGTATGGAGTGGTTGCGGTCGCTCCGGGTTTTCGAGAAGGGGCCGCGACCTTAGCCTGGCTGGGACCGCGCCTGGCGTCAAGAGGCTTCGTCGTGCTGTTGGTAGACACCCTGGATCCCGATGAATTTCCGACAGCAAGAGCAGCTGAACTCCTTGCCGCGATTGATTGGGTTGTGGCCGATAGCCCAGTCCGCGATCGTGCAGACCCAGCACGCGCGGCCGTACTGGGTCATTCC…	VPAPPAVERGPAPTPASVTAAVGPHAVITAAVRRADVAGFGGGTLLAPADAAGGPYGVVAVAPGFREGAATLAWLGPRLASRGFVVLLVDTLDPDEFPTARAAELLAAIDWVVADSPVRDRADPARAAVLGHSMGGGAALEAALARPGLRAAIPMAPWDPAADFAGVRVPTLVLAAEDDTIAPPAEHAERFYASLTAPARAYALLPGRDHDFSNAPDDVTAGLVLSWLARFVDGDTRYTRLLCRGTLSAAVASQQDTCPAP	26528.4
RND2	TEP	plate1	A11	RND2_TEP_plate1_A11	TEP082	1.14916	281.545	63.1		WP_013736455.1	GCCGATAACCCGTATGAGCGTGGGCCTGATCCTACTCGGACAAGCGTTGCTACCGAACGCGGCCCTTTCGCGAACACAAGTGTGTCGGTTCCAACGGGGTACGGCTTTAACGGCGGGCGAATCTATTACCCTACTGATACATCACAAGGAACGTTTGGAGCAATTGCCATCAGTCCGGGTTACACTGCTCTGTTTTCAGCCGAACTCGCCTGGATGGGCCCATGGTTGGCGAGTCATGGCTTCGTGGTGATTGGGATTGAAACAAATTCACGTAATGATTTTGATACCGCACGGGGTACCCAACTTTTAGCCGCTCTGGATTATCTTACCCAGCAAAGTCCTGTGCGTGACCGTGTAGACGCCTCGCGGCTGGCGGTAGCAGGTCATTCCATGGGCGGG…	ADNPYERGPDPTRTSVATERGPFANTSVSVPTGYGFNGGRIYYPTDTSQGTFGAIAISPGYTALFSAELAWMGPWLASHGFVVIGIETNSRNDFDTARGTQLLAALDYLTQQSPVRDRVDASRLAVAGHSMGGGGALSAATRRPALKAAVGITPFSPSSNLANDRVPTMVISGQADTVVTPSYALDLYNSLPSTTESVYVEVAGGDHGFMVGRSNPVMIRTMLPFLKIFVDNDARYSQFLCPLMDNSGVVTYRSTCPLINTPTTPPPTSPPPTSPPPTSPPPTTPPPGSATQIVGVQSNRCIDVPNSSRNNGTRVQLYDCHGQTNQAWTYTANKQLQVYGNMCLDAAGTGNGAAVQIYSCHGGANQQWNVNSNGTISGVQSGRCLDVWSTSNGAQVQLY…	43810.2
RND2	TEP	plate1	A12	RND2_TEP_plate1_A12	TEP090	0.0267462	6.55281			MGYP001318806059	TTTGGCGCCGTTGCAATAAGTCCGGGTTTTACGGCGGCCTGGTCTTCGCTGTCATGGCTGGGGCCGCGTTTGGCAAGCCATGGATTTGTGGTAATTGGCATCGAGACCAACTCCCGCCTGGATCAGCCAGCTAGCCGTGGTGATCAACTGCTGGCAGCACTGGACTGGGCGGTCAATCAGAGCCCGGCCGCTAGCCGAATAGATCGTAACCGGCTTGCCGTGGCCGGTCACTCTATGGGCGGTGGGGGAACTTTAGAGGCTGCAAAAGATCGCCCCTCGCTGAAAGCAGCGATTCCTATCGCGCCTTGGAATCTCGATAAGACCTGGCCAGAGATTCGCACTCCAACATTGATTCTCGGCGGAGAAAACGACCTTATTGCACCCGTTGCTAGTCATGCT…	FGAVAISPGFTAAWSSLSWLGPRLASHGFVVIGIETNSRLDQPASRGDQLLAALDWAVNQSPAASRIDRNRLAVAGHSMGGGGTLEAAKDRPSLKAAIPIAPWNLDKTWPEIRTPTLILGGENDLIAPVASHAEPFYNSIPASAEKAYLELDNESHFFPQFSNTIMAKYMISWLKRFVDNDTRYDQFLCP	20711.6
RND2	TEP	plate1	B1	RND2_TEP_plate1_B1	TEP002	0.0508819	12.4661			WP_176611513.1	GCTGCACCTGCAACCGCACCATCGGTTCAGCGTGCGGCTGCTAACCCACATGAGCGCGGGCCTGCGCCCACGGAAGAGTCTATTACCGCCGAAGAAGGCCCATTTGAATTTGAGACGATAGATGTGCCGGCAGGCTCAGGTGACGGGTTCAATCAAGGTACGATCTATGCGCCGACGGATCTTAGCCAGGGCACCTTCGGTGCCATTGCAGTGAGTCCAGGTTTTGTTTCACCTGAAGCGTTGATATCATGGTACGGCCCGCGTCTCGCCAGTCAGGGGTTCGTCGTAATGACAATCGAAACTAATACTTTATTGGACCAGCCGGCGGCCCGTGGCGACCAGCTCCTTGCTGCCCTGGATTATCTTACTGGTGGAGACAGCCCGGTACGAGACCGCGTA…	AAPATAPSVQRAAANPHERGPAPTEESITAEEGPFEFETIDVPAGSGDGFNQGTIYAPTDLSQGTFGAIAVSPGFVSPEALISWYGPRLASQGFVVMTIETNTLLDQPAARGDQLLAALDYLTGGDSPVRDRVDTGRLAVTGHSMGGGGTLEAARERPGLRAAVPLAPWNLNSDWSAVRTPTMILGAQNDFIAANGLHSEPFYEGLTSAPEKAYAEIANTGHMSFNTPNDVIAKYTIAWMKRYVDDDTRYERFLCPAPSDDPALVEYRDTCPGG	29047.5
RND2	TEP	plate1	B2	RND2_TEP_plate1_B2	TEP010	1.09976	269.442	62.8		WP_164449727.1	GCCGATAATCCGTATCAGAGAGGGCCTGATCCGACCCGTGCAAGCGTTGCGGCAGTGAATGGACCATTTGCAAACACGAGTGTCAGCGTTCCAACCGGTTACGGATTCAATGGGGGCCGCATCTATTATCCCACCGATACCAGCCAGGGGACATTTGGTGCGATAGCCATTAGCCCAGGCTATACCGCCTTATTTTCAGCAGAGCTGGCCTGGATGGGCCCGTGGCTGGCGTCTCATGGTTTCGTCGTTATTGGTATAGAAACTAACTCGCGTAACGATTTTGACACCGCCCGTGGCACACAATTGCTGGCTGCATTGGATTACCTTACCCAACAAAGCCCTGTCCGGGATCGCGTTGACCCTAATCGTCTGGCGGTGAGCGGGCACTCGATGGGCGGC…	ADNPYQRGPDPTRASVAAVNGPFANTSVSVPTGYGFNGGRIYYPTDTSQGTFGAIAISPGYTALFSAELAWMGPWLASHGFVVIGIETNSRNDFDTARGTQLLAALDYLTQQSPVRDRVDPNRLAVSGHSMGGGGALSAAIRRSSLKAAVGITPYSPSQNLANDRVPTMVISGQADTVVTPSYALNLYNSLPASTESVYLEVAGGDHGFMVGRSNPVLIRTMLPFLKMFVDNDSRYSQFLCPLLDSSGVVTYRSTCPLLPTDPTTPPTGSPTPTPTTPPPSGSANEIIGTQSGRCVDVPNASRNNGTRVQLYDCNKQTNQSWTYTSNRQLRVYDNMCLDAAGSGNGAAIQIYTCHSGTNQQWNVNSNGTITGVQSGRCLDVWSSNNGAQIQLYDCHGQP…	43522.8
RND2	TEP	plate1	B3	RND2_TEP_plate1_B3	TEP019	0.018746	4.59276			MGYP001376136518	CAGGACAATTCTCAAGGCCGATATCGCCCAGAAGGAAGACAGGTAGGTTTAGCTATTGGCCGTGAATTTGATGAACGGTTGTATGAAGTGCGTACATACGAACCAGAGGTCGGTGCAGAAGCATTCGCGGGCGCGATGGTTTTTTACCCTCTGACCCTGTCGTTTGATCCGCCTAATGGTGCAGTTGCGTTTGTTCCGGGATTTCGCGCCCCAGCTTCCGTGTATGAATGGTGGGGCCCCGCTTTAGCAAGCTTGGGATATTCGGTTTTTATTTTAGAGACAAACACGCCTACGGACGCATTGGCCGCCAGAGCCGATGCACTCATAGCAGCAGTGGATCTTATCAAAGCTGAGAACCAAAACCCCGATGCTCCAGTGGCTAATAAAATTGATCCGGAA…	QDNSQGRYRPEGRQVGLAIGREFDERLYEVRTYEPEVGAEAFAGAMVFYPLTLSFDPPNGAVAFVPGFRAPASVYEWWGPALASLGYSVFILETNTPTDALAARADALIAAVDLIKAENQNPDAPVANKIDPEKIAIMGHSMGGGASLVAATQMGDSIKAVIPLALYCCEPGQSFSGDYGSLTLPTMIIASAEDEVAPPAEHAKLLYDSIGGSKTYVEFARGDHMFISNSGDQKATLGRFVLAFLKDILDGR	26899.6
RND2	TEP	plate1	B4	RND2_TEP_plate1_B4	TEP027	0.0535599	13.1222			MGYP002629612529	CAGACACCAACTCGAGAATCATTATCCCGGCAGGGTCCTTATCAAGTCGCGTATTATAGTTCGCTGCCTGATGTGCCTGAGTACGCAGGGGCAACCCTGTACTTTCCAGCTAACAAAGGCGATTCTTTTGGCGGGGTGGCAATCGCTCCGGGTTTCATAGAGACCCAGGAAAACATCGCATGGTGGGGAGAGTATCTGGCAAGCTATGGTTTCGCTGTTCTGACTCTCGATACAAATTCGCCTCGTGATATACCGGCTTTACGCGCGGATGCGCTGATGGCGGCCGTGGAGATTATCCGCGGCGAAAATACGCGTATGGGATCTCCCCTTAGAGGCAAAATTGACGTTACACGGATGGCGATTATGGGGCATTCAATGGGCGGCGGTGGGACGCTCTTG…	QTPTRESLSRQGPYQVAYYSSLPDVPEYAGATLYFPANKGDSFGGVAIAPGFIETQENIAWWGEYLASYGFAVLTLDTNSPRDIPALRADALMAAVEIIRGENTRMGSPLRGKIDVTRMAIMGHSMGGGGTLLAANAHSDQLKAAIPFTPWLPDADFSAVAVPTLVIAGEIDRIAAAAGHAWPHFQTLPDNIPKMYLEIKGGNHFIANSVTDNEGLAPNIDVHDLVGSMS	24525.9
RND2	TEP	plate1	B5	RND2_TEP_plate1_B5	TEP035	0.210669	51.6139	52.3		MXX05622.1	CAGGACAATTCTCAAGGTCGCTATCGGCCAGAAGGTCGTCAGATTGGCGTTGCCGCCGGCCGAGAATTTGGCGAACGCATCTACGAAGTACGTACTTACGAGACCAACCCCGGGATTGCTGAATTTGCAGACGTGATGGTGTTTTATCCGTTGACACTGTCATTCGACCGTCCTAACGGCGCAATAGCCTTTAGCCCGGGTTTTAGAGCAGCAGCTGACAATTATGAGTGGTGGGGTCCGGCGTTGGCAAGCCTGGGCTACAATGTTTTTATCTTAAACACCAATGAGCCAACGGATGATCTTGATGCACGCGCCGACGCGCTTGCAGCGCTCGTGGATTTCATAAAAGCTGAAAATGCAAACCCCGATTCTCCTGTTGCTAATAAGATTGATGAAGAA…	QDNSQGRYRPEGRQIGVAAGREFGERIYEVRTYETNPGIAEFADVMVFYPLTLSFDRPNGAIAFSPGFRAAADNYEWWGPALASLGYNVFILNTNEPTDDLDARADALAALVDFIKAENANPDSPVANKIDEEKIALMGHSMGGGAALAAADRLGDAVGAVIPLALYCCNPGGSFEGDYGSLSAAALVIASAEDTVAPPEAHARLLYDSLGSENKIYMEFAAGDHMFPANGGPELATMGRFTLAFLKAYLDGVAGLEQHVTSPSDEYAERFSTYLAP	29507.1
RND2	TEP	plate1	B6	RND2_TEP_plate1_B6	TEP043	0.0321359	7.8733	69.1		MGYP002620941758	CATGGATTCAACGGGGGTTATATCTACTATCCAACCGACACCTCACAGACGTTTGGTGCAGTCGCTATTGTGCCCGCTTATACTGCCCTGTTCGCGGATGAGGAAGCATGGATGGGACCTCGACTGGCAAGTTTTGGCTTTGTTGTGATTGGCATTGAAACTAATTCCCGGGAAGATTGGGACCGTGCGCGCGGCGCACAGCTGTTGGCTGGTCTGGATTATCTTACACAGCACTCAGCCGTACGTACCAGAATCGACGCTCGTCGTCTTGCCGTCATCGGGCATAGCATGGGTGGTGGCGGCGCGTTTGCGGCTGCAGCTCGGCGGCCGAGTCTGCGTGCCGTTGTGGGGTTAACACCGTACTTTCCAAGCGGAGATCTTGCCACCATTAGAGTTCCG…	HGFNGGYIYYPTDTSQTFGAVAIVPAYTALFADEEAWMGPRLASFGFVVIGIETNSREDWDRARGAQLLAGLDYLTQHSAVRTRIDARRLAVIGHSMGGGGAFAAAARRPSLRAVVGLTPYFPSGDLATIRVPTLIIGGQNDTTVTPSYLERLYASLPTRTPSAYVMLADADHLFPTKPNPDQMRVLVPWLKIFVDKDVRYTRFLCPLADRSGISQYQVTCPLVPTV	24812.6
RND2	TEP	plate1	B7	RND2_TEP_plate1_B7	TEP051	0.0322798	7.90856			MGYP001410797457	ATGGCAAGCATTACAAATCCTGGTCCTTACTCGGTGTCACTGTTGATAGAAGGTGTGGATGATATTCGGAATGGACCAGATTATGATGGTGCGACCATCTATTATCCGTCCAATGGAGTACCGCCATACGCCGGGATTGCCATTATACCGGGCTACTGTGGGGTTGAGACGGACATCGAAAATTGGGGCCCTTTTTATGCAAGCCATGGAATCATTGCAATTACGTTAGGCACAAACAATCCGTGTGCCGATTGGCCGGCCGTCCGTGCTTTGGCCCTTCTGGATGCGATTGAGACTATCAAAAGTGAGAATACGCGCGAAGGCTCTCCCCTGAACGGCAAAGTTGACGTGAACAGTTTCGCAGTAAGCGGTTGGTCTATGGGTGGCGGTGGCGCGGAG…	MASITNPGPYSVSLLIEGVDDIRNGPDYDGATIYYPSNGVPPYAGIAIIPGYCGVETDIENWGPFYASHGIIAITLGTNNPCADWPAVRALALLDAIETIKSENTREGSPLNGKVDVNSFAVSGWSMGGGGAELAASIDPSLKAVVGLCPWLDLNGFETSDLIHDVPVLIFTGQNDDIAGSAEYGYMHYTNTPNSTDKLYFEIENEGHEAANAPNMAGGEKGIYALSWLTI	24436.4
RND2	TEP	plate1	B8	RND2_TEP_plate1_B8	TEP059	0.0285907	7.00473			WP_019632802.1	GACGCTAATCCCTATCAACGCGGCCCAGCGCCCACGGAATCATCTGTTGCGGCTGAAAAAGGTCCGTTTGCAGTTGCCCAAACTGATGTGCCCGCCGGTAGCGGTCAGGGGTTCAATGACGGGACCATCTATTATCCGACCGATACTAGCCAGGGAACCTTTGGGGCCGTTGTAGTCATGCCAGGATTTGTGTCACCTCAGGAGTGGATTCGCTGGTACGGCCCTTTGCTGGCTTCCCAGGGTTTCGTGGTCATGACGCTCGATTCGAATACCCTGCTGGATTTTCCGGGTGCCCGTGGCGACCAGATACTGGCAGCCCTCGATTACCTTACGACAAAGAGTAAAGTTGTAGACCGGATCGATACCGGCAGATTGGCTGTCATGGGATGGTCGATGGGC…	DANPYQRGPAPTESSVAAEKGPFAVAQTDVPAGSGQGFNDGTIYYPTDTSQGTFGAVVVMPGFVSPQEWIRWYGPLLASQGFVVMTLDSNTLLDFPGARGDQILAALDYLTTKSKVVDRIDTGRLAVMGWSMGGGGTLEAAAERPSLKADIALAPWDLDNVAAKVKVPSMIIADDTDILAPTGVFAKPFYDAMSTAPDKAFFELKSANHFTFTSYNKTIAKYAVSWLKRFVDDDTRYDQFLCPKPAPSNEITQFEETCPLG	28131
RND2	TEP	plate1	B9	RND2_TEP_plate1_B9	TEP067	0.202902	49.711			WP_149259982.1	GCTGCTCCAGCGGGTCCTGCCGCACTGCCAGCACGTCCACTGGCCGCAGCCCCGGCCGATAGTCCGTACGAACGGGGGCCAGCCCCTACGGAAGCATCAATTACAGCGGAGAGAGGCCCTTTTGCGATAGAAAAAATCGATGTACCAGCAGGCTCTGGGACCGGGTTTAATCGGGGTACAATCTATGCTCCTACCGACACAAGTCAGGGAACCTTTGGCGCAATTGCAGTTTCACCTGGTTTCATGTCCCCGCAGTCCGTCATAGATTGGTACGGACCGCGCCTCGCGTCTCAGGGCTTCGTTGTTATGACTTTAGAGACGAAGAGTCTGTTAGACGCCCCCGCGGCTCGTGGCGACCAATTGCTTGCAGCGCTTGACTACATGACTGGTAAAAGCAAA…	AAPAGPAALPARPLAAAPADSPYERGPAPTEASITAERGPFAIEKIDVPAGSGTGFNRGTIYAPTDTSQGTFGAIAVSPGFMSPQSVIDWYGPRLASQGFVVMTLETKSLLDAPAARGDQLLAALDYMTGKSKAKDRIDASRLAVMGHSMGGGGTLEAANKRASLQAAVPLAPWDTNYDWKNVQAPTMIMGADNDTIAPADSMAERYYGTLTAVPEKAYLELRNAGHTTFNAPNTTIAKYAIAWMKRFVDDDARYEQFLCPEPSPSTTIAQYEGTCPTG	29383.4
RND2	TEP	plate1	B10	RND2_TEP_plate1_B10	TEP075	0.0276684	6.77877			WP_098754496.1	ACCCCGGAAGCACCAGCAGCGCGCGCCGCCGAAAATCCATATGAACGTGGTCCTGACCCTACAGAATCTAGTATTGAGGCTCCGCGGGGATCGTATTCAGTATCCGAACGTAGTGTGAGTTCCTTATCGGTGCGCGGTTTTGGCGGGGGAACGATCTACTATCCCACATCAACGGCTGACGGAACTTTTGGCGCAGTTGCCATATCACCGGGTTTTACCGCGCGCCAGTCATCTATGGCATGGTATGGTGAGCGTCTGGCTTCTCAGGGGTTTGTCGTTTTCACTATTGATACTAACACAACCATGGACCAACCCGCCAGCCGAGGTGATCAGCTCTTGGCAGCCCTGGATTACCTTACCGATGATTCCGCCGTTCGGTCAAGAATTGATAGTAACCGC…	TPEAPAARAAENPYERGPDPTESSIEAPRGSYSVSERSVSSLSVRGFGGGTIYYPTSTADGTFGAVAISPGFTARQSSMAWYGERLASQGFVVFTIDTNTTMDQPASRGDQLLAALDYLTDDSAVRSRIDSNRLAVMGHSMGGGGSLEAAKDRPSLKAAIPLTPWNTDKSWPEVRVPTFIVGADGDSIASVRSHAEPFYESLPSSTDRAYMELRNATHFAPNSADTEIAKYSISWLKRFVDEDTRYEQFLCPIPSSDLQIAEFRGNCPH	29092.5
RND2	TEP	plate1	B11	RND2_TEP_plate1_B11	TEP083	1.45444	356.337	64.3		MBN1171866.1	GCAGATAACCCATACCAGAGAGGACCAGATCCCACGGTTGCTTCTGTCGCGGCCACGAATGGCCCATTTGCAACTGCGCAGCTGAACGTGCCCTCAGGGAATGGCTTTAATGGGGGTACGATCTATTACCCAACTGATACAAGCTTAGGTACTTGGGGCGCTGTTGCTATTGTACCTGGATATACAGCGCGCTTTGCAAATGAGGAAGCCTGGATGGGCCCGCGTCTGGCATCCTTTGGATTCGTCGTAATCGGAGTTGAAACCAATTCAACAACGGATTGGGACACTGCCCGTGGAACTCAGCTGCTGGCAGCGTTAGATTACCTTACCCAAAAAAGTTCTGTTCGGGATCGCGTCGACGCGTCTCGTTTGGCGGTAATTGGCCATTCCATGGGCGGT…	ADNPYQRGPDPTVASVAATNGPFATAQLNVPSGNGFNGGTIYYPTDTSLGTWGAVAIVPGYTARFANEEAWMGPRLASFGFVVIGVETNSTTDWDTARGTQLLAALDYLTQKSSVRDRVDASRLAVIGHSMGGGGVVYAASQRPSLKAAIGLAPYAPSGNLSNVKVPMLIQGGQNDTVVTPSYLDGLYPTLPSSTPGAYVQYSGADHLFWTKANNIELRTQIPWLKIFLDNDTRYTQFMCPTLKDTASVAKYSAKCSLIPSAGSTTAPTTQPATSAPATTSPTTQPPSQPG	30504.4
RND2	TEP	plate1	B12	RND2_TEP_plate1_B12	TEP091	0.147565	36.1534	55.6		MBO9569276.1	GCTGACCAGCGCGGACCCGACCCTACAGTGCAATCCATTGAAGCAGCACGAGGTCCTTTTGCGACCTCTACCAGCCGCGTCTCATCCCTGGTTTCTGGATTCGGCGGCGGGACTATCTACTATCCTACAGATACATCCCAGGGGCGTTTTGGCGGTGTTGTTATTGCGCCGGGATACACGGCAGGGGAGAGCTCAATAGCGTGGTTGGGTCCACGGCTGGCGAGTCAAGGTTTCGTGGTGTTCACCATCGATACGTTAACCCGCGTTGACCAGCCTGCAAGCCGTGGTAGACAGTTGCTGGCCGCTGCTGACTACCTTACTCAGCGTTCAGATGTCGCAGATCGTGTGGATCCAGCGCGTCTCGCGGTCATGGGCCATAGTATGGGCGGGGGCGGTACG…	ADQRGPDPTVQSIEAARGPFATSTSRVSSLVSGFGGGTIYYPTDTSQGRFGGVVIAPGYTAGESSIAWLGPRLASQGFVVFTIDTLTRVDQPASRGRQLLAAADYLTQRSDVADRVDPARLAVMGHSMGGGGTLEAAKSRPGLKAIIPLTPWNLDKTWPEITTPTLIFGAQNDSVASVVTHARPFYQSLPATTPRSYLELRGASHFAPNLSNTTIAKYSIAWLKRFVDDDQRYTQFLCPAPADTALSDVRTSCPF	27256
RND2	TEP	plate1	C1	RND2_TEP_plate1_C1	TEP003	0.621294	152.217	67.6		MGYP001498898836	ATGCCGCCGCCTGATAGTGGGGCAGCAGCACACGAACGTGTCCATGCGGAGCCGAGCGACCCTGCCACGGTCGGGTCTGCCGGCGGTAACCCCTTCGCGCGCGGCCCTGATCCGACCCTGGCGAGCGTGGCCGCGGAGTTCGGACCTTTCGCTACCACACAGTTATCAGTCCCGCCAGGGCATGGTTTTAACGGTGGATACGTTTACTATCCTACTGATGCCTCGCCGACCTTTGGAGCGGTTGCAATCGTGCCAGGCTATACGGCTTTGTTTGCTGATGAGGAAGCTTGGATGGGTCCACGTCTCGCTTCATTTGGATTCGTTGTCATTGGTATTGAAACAAATTCGCGGGAAGACTGGGACCGCGCACGTGGTGCACAGCTGCTGGCCGCTCTGGAT…	MPPPDSGAAAHERVHAEPSDPATVGSAGGNPFARGPDPTLASVAAEFGPFATTQLSVPPGHGFNGGYVYYPTDASPTFGAVAIVPGYTALFADEEAWMGPRLASFGFVVIGIETNSREDWDRARGAQLLAALDYVTQHSTVRTRVDSSRLAVIGHSMGGGGAFAAATRRPSLKAVVGLAPYFPSGDLATVRVPTLIIGGQRDTTVTPSYLDDLYATLPTRTPSAYLMLADADHLFPTRPNPVEMRLLIPWLKIFVDRDTRYVRFLCPLADRSGIAQYRVTCPLVPPA	30555
RND2	TEP	plate1	C2	RND2_TEP_plate1_C2	TEP011	0.124973	30.6184	64.6		MBN1575504.1	ATGGCACAGACAAGTAGTTGCTCACTGATGGGTGATGTGGATGGTTCTGGCGCAATAGACATCGTTGATGCGCTGCTCGTAGCTCAGGCTTACGTAGGGCTTAACCCAGCGAATTATAATGATGCGTGTGCTGATGTTGATTGTTCAGATTCAGCTAATATCGTGGACGCACTCTTAGTGGCTCAACTCTATGTTGGTTTGATTTCGTCCTTTCCGTGCGAAGTCACGCCGGAACCAACTGGCGTATCAACACCAACGCCCGGCGGTGCAATTAGCATTGCTTGTGGTTCTTCGTCAGCAGTTGGCTCATTCCAGGCAGATGAATACTATAGCGGCGGCTCTACGTATAATAATTCAAATACAGTTGATGTCAGCCTGATTACAGACAATCCGCCGCCG…	MAQTSSCSLMGDVDGSGAIDIVDALLVAQAYVGLNPANYNDACADVDCSDSANIVDALLVAQLYVGLISSFPCEVTPEPTGVSTPTPGGAISIACGSSSAVGSFQADEYYSGGSTYNNSNTVDVSLITDNPPPAALFNNERYGEMSYTIPGFTAGGTYAVTLYFAETYLTSSGSRQFNVSINGTAVLSSFDIYAAAGGQNRAVARAFTTTADSGGQIVIQFTSVTENPKINGISIQAGTAPTPGPTATPGPTSENPYERGPDPSLESVAASRGTFATAELTLSPGNGFGGGFIYYPTDTSLGTWAAVAICPGYTAKFANEETWMGHWLASFGFVVIGIETNTTTDSVDARGTQLLAALDYLTQQSAVRDRVDPDRLMVMGHSAGGGGAFTAAVQRSSLK…	53383
RND2	TEP	plate1	C3	RND2_TEP_plate1_C3	TEP020	0.0124973	3.06184			MGYP001346562842	GATGGTCCATACGACGTTGATTGGATCTACGAAAGTGATGGACTGCGGAACGGGCCTTACTATCTCGGTGCAACATTATACTATCCGATCAACACGAGTGAGTCGCTGGCGAGCATTGTAATTGTACCTGGCTGGGGCATGCCCGAATCCTCTATTCAGAATTGGGGCCCGTTTTTTGCATCTTGGGGAATAATTGCCATGACGATAGGGACCAATAATCCATATGATTGGCCGGAAGAAAGAGCCGAGGCATTATTGGATGCGATAGAGACCATCAAGCAAGAGAACGTGCGTTCAGATTCTCCTGTTTATGGGATGGTGGACATTAATTCATTTGCTGTCTGTGGATACAGCATGGGCGGTGGCGGTGCACAGTGGGCGGCTACTATTGATAGCTAT…	DGPYDVDWIYESDGLRNGPYYLGATLYYPINTSESLASIVIVPGWGMPESSIQNWGPFFASWGIIAMTIGTNNPYDWPEERAEALLDAIETIKQENVRSDSPVYGMVDINSFAVCGYSMGGGGAQWAATIDSYLDAVVALNPALAIYDTINCTDPEFDYYCLVPEHLNHSTPVLIITGENEDANGTSATGYNHYEYTPNATDKMFFQVSNSGHEAAYGPYGANGEVGEKSMQWLKFHLFCLEFLNIIKLQRKLKMI	28384.9
RND2	TEP	plate1	C4	RND2_TEP_plate1_C4	TEP028	0.0196386	4.81146			MCR3750069.1	GCCGACAATCCTTATGAGCGGGGCCCGGCCCCAACAAATAGTTCGATTGAGGCATCTCGCGGTCCGTTTGCGGTGTCTGAAACATCAGTGTCAAGCCTGGTTTCTGGATTTGGTGGCGGGACTATCTATTACCCTACCAGTACTAGTGCCGGTACCTTTGGAGCGGTTGCTATCAGCCCGGGATATACGGGGACCCAGTCTACTATGGCATGGCTGGGCCCACGACTGGCTAGCCAAGGTTTCGTGATCTTTACGATAGATACGAACTCTGTATATGACCAACCAGATTCCCGGGCATCCCAACTTTTAGCGGCTCTGGATTATCTTACCCAGCAGTCAACTGTACGTACAAGAATTGACAGCTCACGACTCGGGGTCATGGGCCACAGCATGGGCGGT…	ADNPYERGPAPTNSSIEASRGPFAVSETSVSSLVSGFGGGTIYYPTSTSAGTFGAVAISPGYTGTQSTMAWLGPRLASQGFVIFTIDTNSVYDQPDSRASQLLAALDYLTQQSTVRTRIDSSRLGVMGHSMGGGGTLRAASQRPSLQAAIPLTGWHTTKNWSSVRVPTLVVGAESDSVAPVSSHSEPFYTSLPSTLDKAYLELNNASHFAPNSSNTTIAKYSISWLKRFIDNDTRYEQFLCPAPGRSTLIEEYRDTCPHS	27777.1
RND2	TEP	plate1	C5	RND2_TEP_plate1_C5	TEP036	0.939976	230.294	51.4		GGY18408.1	GCTGATCTTCTCTCTCAAGGGCGACCTGTTACCGCTTCATCTACGGAAAACGCAAGCACCCCGGCATCCGCAGCGGTTGACGGTAATACCGGAACTCGATGGTCCTCAGCATTTTCCGATCCGCAGTGGTTAACTGTTGATCTTGGCACTACTGCTACGATATCTCGTGTTGTGCTGCGCTGGGAGACAGCCTATGCACGCAGATTTCAGATTCAGACGAGTGACGACGGTACAGCTTGGACGACAATACATTCAGCTACCGCAGGTACTGGTGGCGTGCAGACGTTGGATGTTACAGGGAGTGGGCGGTATGTCCGTGTTCACGGAACCCAGCGCGGTACAGCTTATGGCTATTCTCTGTGGGAGTTTCAAGTCTACGGAACACGCGGTACAACGCCG…	ADLLSQGRPVTASSTENASTPASAAVDGNTGTRWSSAFSDPQWLTVDLGTTATISRVVLRWETAYARRFQIQTSDDGTAWTTIHSATAGTGGVQTLDVTGSGRYVRVHGTQRGTAYGYSLWEFQVYGTRGTTPGEGIPDPSTASLEAAAGPLTTATYTVPDPSGYGSGTVTYPTAGGSYPGVVLMPGYQGTQQNLQWLAPRLASWGFVVLNVGTNTLTDDPASRGRQITAAGTQLLALGAATGNPLSGKVNGTLGAVGHSMGGGGVMAALRDDARFRAGVPTAPYYPNGNFSGVTDPTFFLTCQSDPVAHGNSYALPWYNSMSQSEKLYIEVPGDHLCPMTGSGDKAKQGKWIVSFLSHWLRADTRFTPFLCGPAREADKNDPSLVTRWMDTCPL	41582.6
RND2	TEP	plate1	C6	RND2_TEP_plate1_C6	TEP044	0.0151753	3.71795			WP_073801989.1	GCCGCGGATAATCCGTATGAACGGGGCCCGGCACCGACAGTGAGCAGCATTGAAGCTGCCAGAGGCTCATATGCTGTGTCACAGACGTCGGTTTCTTCCCTGTCCGTGTCTGGATTCGGCGGTGGAACCGTTTACTACCCCTCTTCAACTGCGGACGGGACATTTGGTGCGGTAGTGATATCGCCAGGGTTTACTGCTTACCAAAGTAGCATCGCTTGGTTGGGTCCTCGTTTAGCATCCCAGGGGTTTGTCGTATTCACCATTGACACGAATACCACCCTCGATCAGCCAGATTCTCGTGGTCGCCAGCTGTTAGCGGCGCTGGACTATCTTACAAAAAGTAGCAGTGTTAGAGGTCGAGTCGACGCATCTCGCCTCGGAGTCATGGGACACTCAATG…	AADNPYERGPAPTVSSIEAARGSYAVSQTSVSSLSVSGFGGGTVYYPSSTADGTFGAVVISPGFTAYQSSIAWLGPRLASQGFVVFTIDTNTTLDQPDSRGRQLLAALDYLTKSSSVRGRVDASRLGVMGHSMGGGGSLEAAKSRTSLKAAIPLTGWNADKTWPELRTPTLVVGADGDTVAPVSSHSEPFYQSLPSTLDKAYLELNGATHFTPNSSNTTIAKYSISWLKRFIDNDTRYEQFLCPLPRPSLTIEEYRGNCPHGS	27900.3
RND2	TEP	plate1	C7	RND2_TEP_plate1_C7	TEP052	0.0848499	20.7882	33.4		WP_151469820.1	ATGGCAGCTGGGGGACTCGTTGCCGCGCAAGCGGCTGGCGCACAAGCTGCGCCTGCTCAGGCAGCCGCGGCAAATCCATACGAGCGGGGACCGGCGCCGACGGAAGCATCGATTGAAGCCGCACGTGGATCTTATGCGGTGTCGCAGACGACAGTTTCTTCATTAAGCGTTTCAGGATTTGGTGGCGGGACTGTATATTATCCTACATCAACGAGCGATGGGACATTCGGTGCAGTGGTAATCAGTCCGGGTTATACAGCCTATCAGAGTTCTATAGCCTGGTTAGGGCCCAGATTGGCCTCGCAAGGCTTTGTCGTCTTTACCATTGATACCCTGACGACGCTCGATCAGCCCGATAGCCGTGGCCGTCAGCTGTTGGCCGCATTAGATTATCTTACC…	MAAGGLVAAQAAGAQAAPAQAAAANPYERGPAPTEASIEAARGSYAVSQTTVSSLSVSGFGGGTVYYPTSTSDGTFGAVVISPGYTAYQSSIAWLGPRLASQGFVVFTIDTLTTLDQPDSRGRQLLAALDYLTQSSSVRTRIDSSRLGVMGHSMGGGGTLEAAKSRPSLQAAIPLTGWNLDKTWPEIKTPTLIVGADGDTIAPVATHSEPFYESLPSSLDKAYLELNGATHFTPNSSNTTIAKYSISWLKRFIDNDTRYEQFLCPLPRPSLTIDEYRGNCPHTS	29848.6
RND2	TEP	plate1	C8	RND2_TEP_plate1_C8	TEP060	0.059026	14.4614			WP_103561593.1	TGCGCCGACCGGCCGCCGGTTCAGGATGAGGACCCAGCGCCTACCGCCGCTTCTTTGGCAGCGCCTTTAGGCCCATACAGAACATCTACTGCGACTGTCCCGCGGGGACTGACGGAAGCATTTGGGGGCGGGACGATCTACTATCCCAGCGGTCGTCCTCGCGGTGATACATTCGGTGGGGTGATAATTGCTCCCGGTCGTAACGGGAATCAAGGCGGCATGGCTTGGTATGGACCTTTACTGGCCAGTCGAGGTTTTGTAGTCTTCGCCATTGATACACTCCACCTTAAAGATAGACCTGCGGCGCGTGCACATGAGCTCGAGGCCGCAATGACCTATCTTACAGTTCGTAGCCCTGTGGCTACTCTGGTGGATGCAGATCGGTTAGCCGTAATGGGT…	CADRPPVQDEDPAPTAASLAAPLGPYRTSTATVPRGLTEAFGGGTIYYPSGRPRGDTFGGVIIAPGRNGNQGGMAWYGPLLASRGFVVFAIDTLHLKDRPAARAHELEAAMTYLTVRSPVATLVDADRLAVMGHSFGGGAALETAADRPTLRAAIPLMPYDKGREFSNVRVPTLVVAAQNDKIAPVSRHARRFYRSIPASSGKGYLEIAGTTHSSPKKPNTTLAAYVIAWLKRYVDGDERYERFLCPGPIDDPSVALYRNPCS	28112.2
RND2	TEP	plate1	C9	RND2_TEP_plate1_C9	TEP068	0.0156788	3.8413			WP_116181966.1	ATGGAAGCCATTGTGCGCAGAGGGGGCACCCGTGGGCAAGTGACCGGAATACTCGTTGCCGTACTTGCCATGGTCGTGGCTCTGGCTGGTGCTGTGCTGGCTGCTCGTCCTGCCTTAGCCCAACCGCGCGACACAGCTCCAGGCAACCCTTACCAGCGGGGCCCTGATCCCACAGTCGCAATGATCGAGGCGAGTGCGGGGCCCTTTGCGACTGCTTCTACGTCTGTCCCAGCAGGTCACGGGTTTAATGGCGGGACGGTATATTACCCAACAGATACCTCATTAGGCACCTGGGGCGCATTGGCCATCGTGCCCGGCTACTCAGCTCTGTTTGCCAATGAAGAAGCATGGATGGGGCCGTGGCTCGCGAGTTTTGGTTTTGTTGTAATCGGAGTAGAA…	MEAIVRRGGTRGQVTGILVAVLAMVVALAGAVLAARPALAQPRDTAPGNPYQRGPDPTVAMIEASAGPFATASTSVPAGHGFNGGTVYYPTDTSLGTWGALAIVPGYSALFANEEAWMGPWLASFGFVVIGVETTTRTDSADARGTELLAALNYLTTQSPVRDRVDPNRLSVLGHSAGGAGAMLAAERQPTLKAAVGLAPGSPVGNLSLAADTVPTMVIGGQNDAVVTPSYLSGLYATMPASTQSDFAQVAGADHVYYTHPNNVEMKLLIPWLKTFLDNDTRYTPFLCPAPPDPSSISLYTPKCPYVPGGSAPGGGNTGALHAVGAAKCLAAPSTGAPGAQVTIGTCGGQAGQIWTHTAAAQLTVTLGGATLCLDASGQGSSPGTKVIVWSCNGQVNQQ…	45143.2
RND2	TEP	plate1	C10	RND2_TEP_plate1_C10	TEP076	0.0368913	9.03836			SHN28762.1	CGGTCCGCACCGGACGCCGCGGCACCCAGAGCGGCTTCCGGCAATCCATACCAGCGTGGACCCGACCCCACAGTGGCTTCAATCGAAGCAACTCGTGGTCCATTTGCGACGGCTCAGCTCAACGTAGCACCAGGTAACGGGTTTAACGGTGGGGTCGTATCATATCCAACCGATACCAGCTTGGGTACGTGGGGCGCACTGGCCATCGTACCTGGCTATTCAGCACTCTGCGCCGATGAAGAGGCTTGGATGGGCCCGTGGTTGTCAAGCTTCGGTTTTGTGGTTATCTGCGTTGAAACAAATACTCGTACGGATAGTGCAGACGCGAGAGCTGCTGAGCTGCTGGCAGCTTTAAACTGGCTTACAACTCAGTCGCCGGTTAAAGGGCAAATTGACCCT…	RSAPDAAAPRAASGNPYQRGPDPTVASIEATRGPFATAQLNVAPGNGFNGGVVSYPTDTSLGTWGALAIVPGYSALCADEEAWMGPWLSSFGFVVICVETNTRTDSADARAAELLAALNWLTTQSPVKGQIDPGRLSVLGHSAGGAGAILAAERQPSLKAMIGLAPGFPGNGLSMATDTVPTLVIGGQNDTVVTPSYLSGLYATLPGTTQSGFAQIAGADHVYYTRPNNVEMKLLIPWLKLFVDSDTRYSPFLCPALPDPSAVSIYQPKCPYTPPGGSTPPPSTSSGPPMSPAGGRPVHAVGAGKCLDVPGLSATAGTQTDIRTCDGGAGQLWTRASAGRLTVQTGGSTMCLDAAGRGASPGTKVQIWPCNGGSNQQWNVNANGTITGTQSGLCLDVTG…	43180.8
RND2	TEP	plate1	C11	RND2_TEP_plate1_C11	TEP084	0.0175233	4.29322			TWP45633.1	GCTGCTAACCCGTATGAACGCGGGCCGGCCCCCACTACCGCCGTCCTGGAAGCCGCGCGAGGTCCTTTTGCAACCACTTCGGCTGCAATCGCGCGAACGAGTTCGTTTGGCGGTGGGACAGTGTATTACCCTACCGACACATCCCAGGGGACCTTTGGGGCGGTAGCCATCTCTCCTGGATTCTCGGCAACGCAGAGCAGCGTGGCGTGGTACGGCCCTAGATTAGCATCACATGGTTTCGTAGTCGTTACGATTAACACTCTGAGCGGATGGGACGATCCCGATAGCCGGGCCCGTCAACTGCTGGCCGCGTTAGATTATCTTACTAATACGCATGCGGTTAGAACCCGCATAGACAAAACGCGGCTTGGCGTAATGGGCCATAGTATGGGTGGCGGC…	AANPYERGPAPTTAVLEAARGPFATTSAAIARTSSFGGGTVYYPTDTSQGTFGAVAISPGFSATQSSVAWYGPRLASHGFVVVTINTLSGWDDPDSRARQLLAALDYLTNTHAVRTRIDKTRLGVMGHSMGGGGALRASVSRPSLQAAIPLAPWHNTKNWSSDGVPTLIVGAENDTVAPVNQHAEPFYTSITGAPDKAYLELNNAGHSAPSSEGPNVTVGKFSVAWLKRFIDNDTRYEQFLCPAPRPDTRINEYRDTCPHS	27720.1
RND2	TEP	plate1	C12	RND2_TEP_plate1_C12	TEP092	0.628996	154.104	60.4		GIG90696.1	GCTGATAATCCTTACCAGCGCGGCCCGGATCCTAGCAGAACATCCGTCGCAACCGAAACTGGGCCCTTTGCCAACGCATCCGTTAGTGTGCCGACCGGCTATGGTTTTAATGGCGGCCGGATCTATTATCCAACCGATAGCTCTCAGGGTACCTTTGGTGCGATTGCTATCTCGCCTGGGTACACGGCCTTGTTCTCCGCGGAATTAGCTTGGATGGGTCCGTGGTTAGCCAGCCACGGCTTCGTTGTAATTGGTATTGAGACAAACTCTCGCAATGACTTTGACACTGCCCGTGGAACCCAACTTTTAGCGGCGTTGGACTATCTGACCCAGCAAAGTCCTGTTCGGGATAGAGTAGACCCTAATCGGCTGGCCGTTGCAGGCCATAGCATGGGTGGT…	ADNPYQRGPDPSRTSVATETGPFANASVSVPTGYGFNGGRIYYPTDSSQGTFGAIAISPGYTALFSAELAWMGPWLASHGFVVIGIETNSRNDFDTARGTQLLAALDYLTQQSPVRDRVDPNRLAVAGHSMGGGGALSAAVRRSSLKAAVGIAPYSPSSNLANDRVPTMVFSGQADTVVTPSYAIGLYNSLPTTTESVYLEVAGADHGFMVGRSNPVMIRTMLPFVKMFIDNDTRYSQFLCPLLDSSGVVTYRSTCPLLPTTPTTPPVNPTTPPVNPTVSPTGAPGSASEIVGVQSGRCVDVPNASRTNGTRVQLYDCNRQSQQSWTYTSGRQLRVYGDMCLDAAGSGNGAAVQIYACHSQTNQQWNVNSNGTISGVQSGRCLDVWSTANGAQVQLYDC…	43922.4
RND2	TEP	plate1	D1	RND2_TEP_plate1_D1	TEP004	0.315111	77.2021	73.9		WCH76321.1	GGGTCTCTTGCACACATTGTGATGGTCGATGCGTATAAACCCACGAAAGGGAGTGGCGCGTCACAGACTAACCCGTACGCTCGCGGTCCGAACCCTACAGCCGCCAGTTTAGAAGCTAGCGCTGGACCTTTTACTGTGCGTAGTTTCACAGTGAGCCGACCATCAGGTTACGGAGCCGGGACGGTATATTATCCGACTAACGCGGGTGGGACGGTCGGCGCGATAGCGATTGTACCTGGATACACAGCAAGACAATCCTCTATTAAGTGGTGGGGCCCACGCCTCGCCAGCCATGGCTTTGTTGTTATAACAATTGACACTAATAGCACCTTCGATTATCCGTCAAGCCGGTCTTCGCAGCAGATGGCGGCATTGCGCCAAGTTGCATCTTTGAACGGC…	GSLAHIVMVDAYKPTKGSGASQTNPYARGPNPTAASLEASAGPFTVRSFTVSRPSGYGAGTVYYPTNAGGTVGAIAIVPGYTARQSSIKWWGPRLASHGFVVITIDTNSTFDYPSSRSSQQMAALRQVASLNGDSSSPIYGKVDTARMGVMGHSMGGGASLRSAANNPSLKAAIPQAPWDSQTNFSSVTVPTLIFACENDSIAPVNSHALPIYDSMSRNAKQFLEINGGSHSCANSGNSNQALIGKKGVAWMKRFMDNDTRYSTFACENPNSTAVSDFRTANCSLEGSGGSGAHIVMVDAYKPTK	31868.8
RND2	TEP	plate1	D2	RND2_TEP_plate1_D2	TEP013	0.718595	176.056	64		WP_132265752.1	GCGGACAACCCTTATCAGCGTGGCCCAGATCCCACTCCGGCTAGTGTCGGGGCCTCGCGCGGCACATTTGCAACCGCCCAGGTGAGTGTACCTGCGGGGAATGGCTTCGGCGGTGGAGTGATCTACTATCCAACAGATACAAGTCAGGGACGATTTGGAGCTGTTGCGGTTGTACCGGGTTATACGGCTACATGGGCCGCAGAGGGAGCATGGATGGGACCCTGGCTCGCGTCCTTTGGCTTTGTCGTGATTGGCATTGATACAAATTCACGGAATGATTGGGACACAGCCAGAGGGACGCAGCTGTTAGCTGCCCTGGACTACCTTACTCAACGTTCATCTGTCCGTGATCGCGTAGACGCCTCTCGAGCGGCGGTGATGGGACACAGTATGGGTGGC…	ADNPYQRGPDPTPASVGASRGTFATAQVSVPAGNGFGGGVIYYPTDTSQGRFGAVAVVPGYTATWAAEGAWMGPWLASFGFVVIGIDTNSRNDWDTARGTQLLAALDYLTQRSSVRDRVDASRAAVMGHSMGGGGAIYAALQRPSLKTTVGLAPFSASQTLNNMRVPTMLLAGQNDGTTTPASIRNYYGQVPSGVEKAYLELTGAGHGFPTSNNPTMMRNVIPWLKIFVDSDTRYTQFLCPLSNTNGIRSYESTCPLVPSPVPTDPPTSAPPTSTPPTTPPPTTPPPTTPAPGGPCAASYRTVNSWSGGFQGEVTVRAGGAPINGWTVRWTLGGGQSISQVWNGTLSTSGSTATVRNAPYNGSLPASGSTTFGFIANGSPSAPTLTCASP	40290.3
RND2	TEP	plate1	D3	RND2_TEP_plate1_D3	TEP021	0.312433	76.546	30.7		MGYP001195032839	GATCAAGGTCCGCCGCCTACAATAGCCAGTTTATCTGTTGACGGAGCTTACGCGGTAATGACTTACACCGATATCCCGGATGTCCCGGAATTCGGTGATGCTACGGTCTATTATCCAGTCGACACGGCAATGCCAATTGGGGGTGTTGCTATTTCTCCAGGCTGGACTGAATTGCAGCGTCATATTGAATGGTGGGGACCACGCCTGGCGTCTCATGGTTACGCAGTATTGATTCTGGATACAAACGATGCTATGGCTGATCAGCCCGAGCAGCGTGCAGAGGCGCTCATCGCGGCCGTGCGAATTTTAAGAGGTGAAAACGATCGGGCCGGATCCCCTCTGAGCGGGCGCATTGACACAGAAAAAATGGCGATTATGGGTCATAGCATGGGCGGCGGC…	DQGPPPTIASLSVDGAYAVMTYTDIPDVPEFGDATVYYPVDTAMPIGGVAISPGWTELQRHIEWWGPRLASHGYAVLILDTNDAMADQPEQRAEALIAAVRILRGENDRAGSPLSGRIDTEKMAIMGHSMGGGGVLIAANNYPAEIQAAIPFTPWQPAGDFSQVVAPTLVMAGSADRVASVSDHAWPHYQSIPESTIKVFLEIDGGSHFIADTSRGEDLGTIGRYGIAWLKLYLDGDERYRGFIYGDEAASDSEKFSRYVTSP	28319.9
RND2	TEP	plate1	D4	RND2_TEP_plate1_D4	TEP029	1.15243	282.345	57.7		WP_109639600.1	GCAGACAACCCTTATCAACGTGGCCCGAACCCAACCCGAGAGTCTGTGGCCGCCTCTAGAGGAACGTTCGCCACGGCTGAGACTAGTGTCGGTGGCGGGAACGGGTTTGCCGCAGCTAAAATCTATTATCCAACGGATACGGGCCAAGGAAAGTTTGGTGCCATCGCAGTGGTTCCGGGCTATACCGCCACTTGGGCAGCAGAAGGTGCTTGGATGGGGCATTGGTTAGCAAGTTTCGGATTTGTCGTGATTGGCATCGACACCCTGAGCCGCAATGATTGGGACGTTGCCCGTGGCACGCAGCTGCTGGCGGCGTTAGACTACCTTACACAACGTTCCTCTGTAAGAGATCGCGTTGACGCGACGCGTTTGGCCGTTATGGGCCATTCTATGGGCGGT…	ADNPYQRGPNPTRESVAASRGTFATAETSVGGGNGFAAAKIYYPTDTGQGKFGAIAVVPGYTATWAAEGAWMGHWLASFGFVVIGIDTLSRNDWDVARGTQLLAALDYLTQRSSVRDRVDATRLAVMGHSMGGGGAISAALRRPSLKTAIGNAPFSASQNLNNMQIPTALLAGQRDGTTTPSSISGYYNQIPAGVEKMYLELTGAGHGFPTSNNSVMTRKVIPWMKIFIDNDTRYHQFLCPLMDNTGISAYRSTCPLIPGDPTPPSDTYSLVGAASGKCADVEGVSQANGARLLLWTCNGQVNQRWTQTAAGELRVYDNPKCMDAGASAQGTRVTINACNGGNSQKWTVNANGTVTNAASGRCLDAGGTADNSPVVVNTCTGGSSQNWSKRS	41126.2
RND2	TEP	plate1	D5	RND2_TEP_plate1_D5	TEP037	0.314218	76.9834			MGYP000321434903	GCCGAGACCACAACTCAGCATGGCCCTGATCCTACAGAAGGGTCAATTACCGCACCAACGGGACCGTTTCAAACGGATCAGAAAACTGTGCCGAGATCCAGCGTACAGGGGTTTGGTGGTGGGACTATCTATTATCCAACCGAAACAAGCCAAGGCACTTTTGGTGCCGTAACGATTGCCCCGGGGTATACGGCTGGTAAGGAATCACTGGCTTGGTTGGGTCCCCGCCTGGCAAGTCAGGGCTTCGTCGTTTTTACCATCGACACTATAACCACATCTGACCAGCCGGATTCACGCGCAAAGCAATTAATGGCGAGCTTGGACTATCTTACCGGAGATAGTGATGTGCGAGACCGGATAGATACGTCGCGCCTCGCCGTGATGGGCCATTCTATGGGC…	AETTTQHGPDPTEGSITAPTGPFQTDQKTVPRSSVQGFGGGTIYYPTETSQGTFGAVTIAPGYTAGKESLAWLGPRLASQGFVVFTIDTITTSDQPDSRAKQLMASLDYLTGDSDVRDRIDTSRLAVMGHSMGGGGTLEAARDNRNLKAAIPMTPWDTTKDFSGVQTPTLIIGAQNDTIAPVAQHAKPFYGSLPDDPGKAYLELAGASHFAPNQDNTTIAKSSIAWLKRFVDDDTRYDQFLCPPPQDAEISDYQSTCPY	27689.9
RND2	TEP	plate1	D6	RND2_TEP_plate1_D6	TEP045	0.0223166	5.46757			WP_215073972.1	TTTGGCGGTGGTACTATCTATTATCCAACATCCACGGCGGACGGCACTTTTGGGGCTGTCGTCATTTCCCCGGGTTTCACCGCATACGAGAGCAGCATCGCATGGTTGGGACCTCGCTTAGCATCGCAGGGATTTGTTGTGTTCACAATTGATACCAATACTACATTGGATCAGCCCGATTCTAGAGGACGTCAGCTGCTGGCCGCGCTGGACTATCTTACACAACGCTCTAGCGTGCGGACTCGGGTTGATGCGACGCGACTCGGGGTAATGGGTCATAGTATGGGCGGCGGCGGTAGCCTGGAAGCTGCCAAAAGTCGTCCCTCGTTAAAGGCGGCAATACCGCTGACAGGCTGGAACACCGACAAAACCTGGCCTGAACTGCGCACGCCGACGCTC…	FGGGTIYYPTSTADGTFGAVVISPGFTAYESSIAWLGPRLASQGFVVFTIDTNTTLDQPDSRGRQLLAALDYLTQRSSVRTRVDATRLGVMGHSMGGGGSLEAAKSRPSLKAAIPLTGWNTDKTWPELRTPTLVVGADGDSIAPVATHSEPFYESLPGSLDKAYLELRGASHFTP	18510.9
RND2	TEP	plate1	D7	RND2_TEP_plate1_D7	TEP053	0.035969	8.8124			MGYP001437164064	GACGGGCCGTATGATGTCGATTGGATCTACGAGAGCGATGGTCTCCGCAACGGTCCTTATTATCTTGGGGCGACGCTCTATTATCCTATCAATGCACCAGAACCATTGGCCTCTATCGTTATAGTGCCGGGGTGGGGAATGCCCGAAAGTACCATGCAGGACTGGGGCCCATTCTTTGCGTCTTGGGGCATTATCGCTATGACCATTGGCACCAACAATCCCAGCACAGATTGGCCGGAAGACAGAGCGGAAGCATTACTGGACGCCATTGAAACAATTAAACAGGAGAATGACCGTATTGATAGTCCAGTTAACGGTCGGATTGATCTTAACTCCTTTGCCGTTTCGGGATGGTCCATGGGCGGTGGTGGAGCTCAATTAGCAGCAGTAATGGAACCT…	DGPYDVDWIYESDGLRNGPYYLGATLYYPINAPEPLASIVIVPGWGMPESTMQDWGPFFASWGIIAMTIGTNNPSTDWPEDRAEALLDAIETIKQENDRIDSPVNGRIDLNSFAVSGWSMGGGGAQLAAVMEPTLKAVIALCPWLDNWVLEPDDLNHSVPTLIFSGQYDVNAPPYLHANIHYNYTPSTTDKLLFEVEYGDHYVANGPNGGSGYVGDKALEWIN	24488.4
RND2	TEP	plate1	D8	RND2_TEP_plate1_D8	TEP061	1.22202	299.396	51.4		GGO06455.1	GCGGTTCATGGACCGGATCCAACTGATGCCCTTCTCGAAGCGTCTCGGGGACCCTATGCTACTGCACAGATCGATGTTTCGGCACTCGCGGTTTCGGGATTTGGTGGTGGGACCATCTACTATCCTACGACCACCAGTGAGGGTACCTTTGGTGGCGTAGCAATTGCGCCGGGTTATACTGCAGACAAAAGTTCTCTGGCTTGGTTAGCCGCCCGGTTGGCCTCTCACGGCTTCGTCGTGTTTAATATTGATACGTTAACACGTTTGGATCAACCGGATTCACGCGGTAGACAGTTGCTGGCTGCTCTGGATTATCTTACACAGCGATCATCCGTAAGATCACGTGTGGATGCCAGTCGGCTGGGCGTGATGGGCCATAGTATGGGTGGGGGCGGGACG…	AVHGPDPTDALLEASRGPYATAQIDVSALAVSGFGGGTIYYPTTTSEGTFGGVAIAPGYTADKSSLAWLAARLASHGFVVFNIDTLTRLDQPDSRGRQLLAALDYLTQRSSVRSRVDASRLGVMGHSMGGGGTLEAAVSRPSLRAAVPLTPWNLDKTWPEVRTPTLIIGADLDTIAPVLTHAEPFYASLPSTLDKAYLELNNATHFAPNITDTTIGKYAVAWMKRFIDDDTRYNRFLCPGPSWSLSVEEYRSTCPF	27513.3
RND2	TEP	plate1	D9	RND2_TEP_plate1_D9	TEP069	0.10514	25.7593			WP_043674879.1	TCTACCCCAGTTCATCACGCAGCAGCTAGTTATACAAGCACTGCCGCGCACCATCACGCACCGTTTGCGGTCCGTACCACCGTGGTTCCTAAGACAGCAGTTACGACGTTCGGCGGGGGCGTGATCTACACACCCCAGGACACGGGCAAGCCTGTACTGGGGGCAGTCGTGATAACTCCGGGTTTTACCGATACAAACGCCAATGAGAAAGAAATGGCCGAATTAGTGGCTTCACAAGGATTCGTTGCTTTTGCGATTGATACATTGACAACAGATGATCTGCCTGACCTGCGCGCTACGCAGATGTTAGCTGCCGCGGATTATCTTACGGGTCAGTCGGCCGTGCGTTCTCAGGTATCCAAGGATGATGTGGGGCTCATTGGTTACAGCTTCGGCGGT…	STPVHHAAASYTSTAAHHHAPFAVRTTVVPKTAVTTFGGGVIYTPQDTGKPVLGAVVITPGFTDTNANEKEMAELVASQGFVAFAIDTLTTDDLPDLRATQMLAAADYLTGQSAVRSQVSKDDVGLIGYSFGGGGAMQAAQSRPSIKAAIGLMPFDFPPATDPDAMYPAYPHMTTPTLVITGQKDDVADPKDFGKPAYDSIPAGTPKQYLELTGLGHAAGQHVPVATIRTAVTAFLKRYLDGNSAYAKYICPAPKVGGPISASLSSCPKG	27981.9
RND2	TEP	plate1	D10	RND2_TEP_plate1_D10	TEP077	0.0138342	3.38938			MGYP001418652914	ATGCGCGACGGTCCGAAGTTCGGTACAGCGACAGTCTATTACCCGGAAAATGCGCAAGCCCCGTATGCCAGTCTGCTGATCGTGACTGGATTCGTACATCCTGAATCAGCTATGAAAGCCTGGGGTCCCTTTTTAGCCTCACATGGAATCGTGACTCTGACGATTGGGACCAACAAACTGAAAGACGATCCTTTTAAGCGCCGCGATGCGCTGTTAGATGCCGTCCGGAGTTTAAAAGCAGAGCATCTGCGGAAAGATTCCCCACTCTGGCACAAGCTTGCTTTGGATCGAATTGGCGTAGCAGGTTGGTCTATGGGTGGCGGTGGGGCGCAGTTAGCAGCTGCGGCCGATCCGAGCTTACGTGCTGTGATTGGGTTCTGTCCGTGGCTGCCAAAAGCA…	MRDGPKFGTATVYYPENAQAPYASLLIVTGFVHPESAMKAWGPFLASHGIVTLTIGTNKLKDDPFKRRDALLDAVRSLKAEHLRKDSPLWHKLALDRIGVAGWSMGGGGAQLAAAADPSLRAVIGFCPWLPKANFEHPVPSLIIAGTLDSIANVFLNARAHYAGISETTPKLIIEIPYGGHWIANDPANANGAIGQIGLSWLKVYLEGDTRYRQFLLTPPISGGYFRHNLE	25067
RND2	TEP	plate1	D11	RND2_TEP_plate1_D11	TEP085	0.0415027	10.1682			WP_043728077.1	CAGGCGCGGGATGTCACCGCGGGAAATCCTTATCAGCGCGGCCCCGACCCGACAGTTGCTATGATCGAAGCGCGTACTGGTCCCTTTGCCACAGCAAGTGCCTCAGTTCCTGCTGGTTACGGTTTTAATGGTGGGATGGTTTATTATCCGACCGACACGTCGCTGGGCACATGGGGTGCTTTAGCAATCGTTCCCGGGTACTCGGCACTCTTCGCGAATGAAGAAGCCTGGATGGGCCCTTGGTTAGCTAGCTTCGGTTTTGTAGTGATTGGAGTGGAAACAACCACCCGTACCGATTCCGCCGACGCGAGAGGTACGGAGTTGTTGAGCGCGCTGAACTACCTTACGACTCAAAGCCCTGTGAGAGATCGTGTTGATCCAAACCGGCTGAGTGTGCTT…	QARDVTAGNPYQRGPDPTVAMIEARTGPFATASASVPAGYGFNGGMVYYPTDTSLGTWGALAIVPGYSALFANEEAWMGPWLASFGFVVIGVETTTRTDSADARGTELLSALNYLTTQSPVRDRVDPNRLSVLGHSAGGAGAMLAAQRQPTLKAAVGLAPGSPVGNLSLATDTVPTMVIGGQNDSVVTPSYLSGLYATMPASTQSAFAQIAGADHVYYTRPNNVETKLLIPWLKTFLDNDTRYVPFLCPAPPDPSSLSMYVPKCPYVPGGSGPGGGGNTGALHAVGAAKCLAAPSSGTPGTQLTIGTCDGQARQTWTRTATDQLTVTTAGATLCLDASGQGGSPGTKAIVWSCNGQANQHWNVNSNGTVTSAQSGLCLDVTGGSTAEGAPVELWTCNGG…	41663.9
RND2	TEP	plate1	D12	RND2_TEP_plate1_D12	TEP093	0.678799	166.306	69.7		WP_132413760.1	GCAGACAATCCATACGAACGCGGTCCCAATCCAACTCAGGCTAGTATTGCGGCTTCACGGGGTACATTCGCTACAGCAGAAGTTTCTGTTGGTGGTGGAAACGGATTTGCGGCGGCTAAAATCTACTATCCGACGGATACGTCCCAGGGGACCTTTGGGGCGATAGCCATCGTTCCTGGTTATACAGCCACGTGGGCAGCCGAAGGCGCGTGGATGGGCCCTTGGTTGGCGAGCTTTGGTTTCGTCGTAATAGGTATCGATACTCTGAGCCGTAATGACTTTGATACTGCTCGCGGCACCCAATTACTGGCCGCACTGGATTATCTTACTCAACGATCTTCAGTGAGATCTCGTGTCGATGCGAGCCGTTTAGCCGTGATGGGCCACTCCATGGGCGGG…	ADNPYERGPNPTQASIAASRGTFATAEVSVGGGNGFAAAKIYYPTDTSQGTFGAIAIVPGYTATWAAEGAWMGPWLASFGFVVIGIDTLSRNDFDTARGTQLLAALDYLTQRSSVRSRVDASRLAVMGHSMGGGGAISAALRRPSLKAAVGLAPFSPSQGTSGMRVPSMLLAGQRDGTVTPSSVRNLYNAIPATTEKAYLELTGAGHGFPTSANSVMMRKVIPWLKIFVDQDTRYQQFLCPLVDWTGITSYQSSCPLIPGGSTGTTYNLVNSSGKCADVNAASQVNGAALLLWTCHTNPNQRWTETSAKELRVYDNPKCMDAGAAQQGTRVTINSCSGGGSQKWTVNANGTVTNDLSGRCLGAAGGATTDNTPLVVASCDGSPGQQWTKQS	40760
RND2	TEP	plate1	E1	RND2_TEP_plate1_E1	TEP005	0.0526672	12.9035			MGYP001263140046	GTTCAGTCTGAATCCCCTGGGAAGAAATATACGAGCGGTCCTTACGGATATACTACAACTAGCTTAACCGGGTATAGTGCGGGAGCGACTATCTACATACCCCGAACGGGCACTCCGCCGTATTCGGGAATTGTGTTTATGCAGCCGTACACAGGGACCCAGGCCATGGATGCTGCCTGGGGCCCCTTTTTCGCGTCTCACGGCATCATCTATGTTAATTGTGATAGTATGACGACACTGGATACCGTCGATTCTCGTGCTACTCAGCAGATGAATGCTGTGTCCATTCTGAAGAGCTCAAGTAAAGTAAAAGGTAAGCTTGATACCAGTCGGGTGGGGGTTATGGGCTGGTCAATGGGTGGTGGTGCATCTTGGATTAACTCATCGAAAAGTGGTGTC…	VQSESPGKKYTSGPYGYTTTSLTGYSAGATIYIPRTGTPPYSGIVFMQPYTGTQAMDAAWGPFFASHGIIYVNCDSMTTLDTVDSRATQQMNAVSILKSSSKVKGKLDTSRVGVMGWSMGGGASWINSSKSGVKTAMTLAGHNLTAVSTASKGYSTRCPTAIFSGSLDTTYLGGLGQSEGVYAAIPRSVSKLHYKVATAGHMVWGGPTTASVNVGAIGLAFQKTYLDGDTRWKAYITRPADAAIWTTNLR	26295.9
RND2	TEP	plate1	E2	RND2_TEP_plate1_E2	TEP014	1.08905	266.817	54.1		MGYP001477358452	GCAAATCCGTATGAGCGGGGACCGAACCCCACCCAGGCACTGCTGGAAGCACGTTCTGGGCCATTTTCAGTGAGTTCAGAACGGGCTTGGCGCCTGGGATCCGACGGATTTGGTGGCGGGACCATCTATTATCCACGTGAAAATAACACCTATGGTGCAGTCGCTATTTCCCCGGGGTATACAGGAACTCAGGCCTCGGTAGCGTGGCTTGGCGAACGTATCGCGAGCCATGGGTTCGTCGTTATTACTATAGATACGAATACAACGCTCGATCAACCTGATTCTCGCGCTGATCAACTCGAGGCCGCTTTAGACCATATGGTGGACGGTGCATCCTCAACGGTAAGAAGCCGAATCGATCGTAATCGATTGGCAGTGATGGGTCATAGTATGGGCGGC…	ANPYERGPNPTQALLEARSGPFSVSSERAWRLGSDGFGGGTIYYPRENNTYGAVAISPGYTGTQASVAWLGERIASHGFVVITIDTNTTLDQPDSRADQLEAALDHMVDGASSTVRSRIDRNRLAVMGHSMGGGGTLRLASQRPDLKAAIPLTPWHLNKSWSNVQVPTLIIGADLDTIAPVLTHAEPFYNSIPTSTRKAYLELDGATHFAPNITNSTIGMYSVAWLKRFVDEDTRYTQFLCPGPRTGLFSDVEEYRSTCPF	28426.1
RND2	TEP	plate1	E3	RND2_TEP_plate1_E3	TEP022	0.0232093	5.68627			MGYP002628719874	CAGGCTTGTGATTCCCTGTTATTGGAAAGCATTACCAATCCAGGACCATTCATTGTCAATACCATTGATGAATCCCTGGGGATTCGGAATGGCCCAGGTTATAATGGTGGCACTATCTTTTATCCGGACCATATTGGGAACTTTTCTAGCATTGTGCTGGTACCGGGCTTTATGAACTCAGAATTCACGATCCAGAACTGGGGAGCCTTTTTTGCGAGCCATGGAATCATAACGATGACTATTGGAACCAATGCATTAACAGATACACACATCCAGCGTCGCGACGCACTGCTTGACGCGATTGTATCTCTGAAAGCGGAGAATGAGCGCTTAGGTTCCCCATTGTATGGCTCTATTGATACAAGTTCGATCGCTGTTGGTGGGTTCTCTAAAGGTGGT…	QACDSLLLESITNPGPFIVNTIDESLGIRNGPGYNGGTIFYPDHIGNFSSIVLVPGFMNSEFTIQNWGAFFASHGIITMTIGTNALTDTHIQRRDALLDAIVSLKAENERLGSPLYGSIDTSSIAVGGFSKGGGGAMLVPAIDPNIKAIISLYPWLENPTSSDLNHSVPVIIISGELDLIAPPFIHADIHYNLLPNTTMKLKYEVALGSHDIISGPNAGNGEVGVRVISWLQNFLLDDSCYCPILTLIPNTSSSYTTNILCNNTSINISSFNTGSDKKLLKITDIFGRETKEILNKYLLFIYDDGTVEKNIVLE	33967.9
RND2	TEP	plate1	E4	RND2_TEP_plate1_E4	TEP030	0.016068	3.93665			MGYP003441201825	TTTCCGGCGGTTGTGCTGGCGGTAAGCAAGCAGCCGCATACAGATACTAGAGCTCTGACAGACGAAATTAAAACGGCACTGCGGGAAATAGAACCGAGCTTACCTGCAGAAATCACGGTGAATGCTGAGTTGTTCCAAATGAAACGCTTTATAGACACTGGTGTTTGGAATGTCGGTGAGGCGCTGGCGATCGGGGCGGTGGTTGTTCAACCTACCGGCGCTGGTGCCCAGACCGGAGAATTTCGCAAAGGCCCCGACCCAACTGAGGCTTCCGTTCGTGCCTCTTCCGGCACATTCACCACGACAACGGCATCCGTATCTAGTTTGGTGGCAGGTTTCGGGGGCGGGACTATTCACTATCCGACCGATACCAGTCAGGGAACGTACGGTGCCATTGCG…	FPAVVLAVSKQPHTDTRALTDEIKTALREIEPSLPAEITVNAELFQMKRFIDTGVWNVGEALAIGAVVVQPTGAGAQTGEFRKGPDPTEASVRASSGTFTTTTASVSSLVAGFGGGTIHYPTDTSQGTYGAIAFAPGFTASSASYSWIGPRIASQGFVVFLINTDSRYDFPASRATQLQNALNYLVNSSVAASRIDLNRLAVG	21276
RND2	TEP	plate1	E5	RND2_TEP_plate1_E5	TEP038	0.212454	52.0513			MGYP001268355093	CAGGCTCCGACCAGAGAGTCCCTCGGTGCACAAGGCCCTTACCAGGTAGCCTACTATTCTAATTTTCCAGCGGTTCAAGAATTCACCGCGGGAACAATCTATTTTCCCGCAAACAAAGCCCAGACTTTTGGCGCAGTCGCGATATCCCCGGGATTTGCTGAACGCCAGGAAAATATGTCATGGTGGGGCCGGCACCTTGCTAGTCACGGATTCGCGGTCCTCACGCTGGATACTAACGAACTGCGCGATGATCCCGCCATTCGTGCAGAAGCTTTAATGGCTGCATTACGTGTTCTGAGCGGGGAGTCTGAGCGTGAAGGAAGTCCTTTAAGAGGTAAGATCGATACTAATCGCATGGCCATTATGGGCCATTCAATGGGTGGGGGCGGTACCCTGCTG…	QAPTRESLGAQGPYQVAYYSNFPAVQEFTAGTIYFPANKAQTFGAVAISPGFAERQENMSWWGRHLASHGFAVLTLDTNELRDDPAIRAEALMAALRVLSGESEREGSPLRGKIDTNRMAIMGHSMGGGGTLLAANTHSSELKAAIPFTPWQPDGDFSDVTVPTLIIAGEIDRVAPVNDHAWPHYQSLSASNPRLYLEIRGGNHFIANTAT	22795.7
RND2	TEP	plate1	E6	RND2_TEP_plate1_E6	TEP046	0.0205313	5.03016			MGYP000485696033	TGGCTTACCTCTGCGGCAAGCCCAGTCCGCGCACGTGTTGATGCTAACCGGCTGGGTGTTGGGGGTCATTCAATGGGCGGCGGCGGGGCAATCGAAGCGGCCTCGGAAATGCCTAGCTTAAAGGCATCCATCGGTTTCGAACCTTGGAATGGTATAGGTTCCTGGCCCGGTGTTCGTGTCCCAACGATGATTCAGGGTGCTCAGAATGACAATATTGCACCAGTAGCGCAGCACAGTGAACCGTTTTACAATTCTATGACCAACGCCCCTGAAAAAGCGTATGCCGAGTTCACTGGCGCCAGCCATTTTTTTTCAGGACAAGCGGGCCCGGCCACCACGCGGCTCAGTGTATCGTGGTATAAACGATTCTTGGATAATGACACTAGATATGATCAGTTT…	WLTSAASPVRARVDANRLGVGGHSMGGGGAIEAASEMPSLKASIGFEPWNGIGSWPGVRVPTMIQGAQNDNIAPVAQHSEPFYNSMTNAPEKAYAEFTGASHFFSGQAGPATTRLSVSWYKRFLDNDTRYDQFLCPGPRSPEVVEYRNTCPLTTPGGGGGTTTTTGPGTTTTTRPTTTTTAPPAQCQWWEWWCWLGWG	21203.8
RND2	TEP	plate1	E7	RND2_TEP_plate1_E7	TEP054	1.21096	296.684	60.7		WP_260709492.1	ATGATGCCTAGCGCGGATGCCGCCAGCACTTTAGCAGATAACCCGTACCAGCGGGGCCCAGACCCAACTGTCGCTTCGGTGGCGGCCGCCTATGGAACATTTGCAACAGCACAGCTGACAGTGCCGCCTGGTAACGGCTTTAATGGTGGTAGTATCTATTATCCCACCGACACGTCTCAGACTTATGGGGCAGTAGCCATTGTGCCTGGCTATACTGCCCGTTTCGCAGATGAAGAAGCTTGGATGGGTCCGAGACTGGCATCCTTTGGTTTTGTTGTGATTGGGGTGGAAACGAATTCACGGAATGATTTTGATACAGCGCGCGGAACACAGCTGTTAGCTGCGCTGGATTACCTTACCAACAGCAGCGCAGTTCGCGACCGTGTTGACCGTAATCGT…	MMPSADAASTLADNPYQRGPDPTVASVAAAYGTFATAQLTVPPGNGFNGGSIYYPTDTSQTYGAVAIVPGYTARFADEEAWMGPRLASFGFVVIGVETNSRNDFDTARGTQLLAALDYLTNSSAVRDRVDRNRLAVIGHSMGGGGALVAADQRPSLKAAIGLAPYKPSGNLANNRVPTLILSGQNDTVVTPSYLDGLYPTLPAATPGAYILLSGADHLFFTRPNDIEMRSQIPWLKTFVDNDTRYSQFLCPTLKDTTSVARSTAKCSLIPSGGNPSTPPSSSSPSPSSPASSSPPPSGAKHIVGAQSGRCVDVPNSSRTNGTRVQLYDCHSGTNQQWTYTSSRQLTVYGSMCLDAAGSGNGAAVQIYSCNGQANQQWNVNSNGTISGVQSGRCLDVWGT…	44259.4
RND2	TEP	plate1	E8	RND2_TEP_plate1_E8	TEP062	0.3477	85.1865			REH27781.1	GCGACCGCTGCTCCACTGCCACATGCAGCAGCCGACAATCCATATCAACGCGGGCCAGATCCTACTATCGCTATGATAGAATCAACACGTGGACCATTCGCAACCGCGTCGGTGTCAGTCCCGCCTGGTAATGGGTTTAATGGGGGTATGATCTATTATCCTACAGACACTAGTCAGGGCACTTGGGGCGCACTTGCCATTGTGCCCGGTTACACTGCGTTATTTGCAAATGAAGAGGCGTGGATGGGTCCCTGGTTATCCAGCTTTGGGTTCGTCGTTATTGGTGTGGAAACGAACTCTCGTACAGATTTCGATACAGCTCGTGGAACACAGCTGCTGGCAGCGCTGGACTATCTTACGACTAAAAGTCCGGTACATGATCGAGTAGATCCAAACCGG…	ATAAPLPHAAADNPYQRGPDPTIAMIESTRGPFATASVSVPPGNGFNGGMIYYPTDTSQGTWGALAIVPGYTALFANEEAWMGPWLSSFGFVVIGVETNSRTDFDTARGTQLLAALDYLTTKSPVHDRVDPNRLSVLGHSMGGGGVVYATEHRPSLKAAVALAPFSPSQNMSTDTVPTMVIGGQNDTVVTPSYVDGLYATLPATTPSDFAQIAGADHVYYTHPNNVEMKLLIPWLKTFVDNDTRYTQFLCPTLPDPSTVSAYRPKCPYVPGGGTTPPPTGNTGPLHAVGAGKCLNAGASGSQAQIQDCTGGASQVWTHTDANQLSVTNGSQLCLDASGQGTSPGTKVITWACNGQPNQQWTVNSDGTVKGVQSGLCLDVSGASTASGALVQLWTCNGQP…	42364.6
RND2	TEP	plate1	E9	RND2_TEP_plate1_E9	TEP070	0.0544146	13.3316			MGYP001333549114	TGTGTCTTTCCGCCAGCACCGCCGCCGCCAGGGTCAGGCTACACGATTACTACTGTTGCTGCCGGTAACGGTTTCGGCGGTGGGACGATCTATCTTCCTGAAGGCGTAACCGGTCGCCGTGGAGCTGTGGCAGTTGTACCCGGCTTTACTGGAACGCAGTCTACTGTCGCTTGGTATGGACCTTTATTGGCAAAGGAAGGGTATGTGGTCTTCACAATAGATACGAACTCTGGTTGGGACAGCCCTCAGGCGCGCGGTACACAGCTGTTAGCCGCATTGGATTACCTGACAACCCAAAGCTCCGCGGCGTCGCGTGTGGATCCCGCGCGGCTGGCGGTGATGGGCCATAGTATGGGTGGCGGGGGAAGTCTCGAGGCTGCCAAAGCTAGACCGTCCCTG…	CVFPPAPPPPGSGYTITTVAAGNGFGGGTIYLPEGVTGRRGAVAVVPGFTGTQSTVAWYGPLLAKEGYVVFTIDTNSGWDSPQARGTQLLAALDYLTTQSSAASRVDPARLAVMGHSMGGGGSLEAAKARPSLKAAIPLAGWNSVTNFSTVTVPTLVVA	16037.3
RND2	TEP	plate1	E10	RND2_TEP_plate1_E10	TEP078	0.0461141	11.2979			WP_216217062.1	CAAGAGAACCCGTTCGAGCGCGGGCCAGACCCGACCGAACGATCTATTGAAGCACCCCGCGGTCCGTTTGCCACTGCGACAACAACGGTGGCCAGAGGTGGCGTGCAGGGGTTTGGGGGTGGTACCATCTACTACCCTACTGATACGAGCGAAGGTACATTTGGAGCGGTAGCAATCTCTCCCGGTTTTACCGAATCTCAGTCGGCAATTTCGTGGTATGGCCAGAGACTGGCCTCACAAGGATTTGTTGTTTTCACGATTGATACCAATGGTATCTTCGATTTTCCGGATCAGCGCGGCGATCAATTGTTAGCCGCGCTCGACTATCTTACTACCCACAGTACTGTCGCTGATCGTATAGATGCAGATCGGCTGGGCGTCCTCGGACATAGTATGGGT…	QENPFERGPDPTERSIEAPRGPFATATTTVARGGVQGFGGGTIYYPTDTSEGTFGAVAISPGFTESQSAISWYGQRLASQGFVVFTIDTNGIFDFPDQRGDQLLAALDYLTTHSTVADRIDADRLGVLGHSMGGGGSLSAVDERTELQAAIPLAPWHLNQNWSGVDVPTMIIGGETDFIAPVDTHAEPFYQSLPSSLDKAYLEMKGKGHFVTNSPNTVIAKFAISWLKRFIDNDTRYERFLCPAPSPDAEISEYRDTCPH	28184.5
RND2	TEP	plate1	E11	RND2_TEP_plate1_E11	TEP086	1.57157	385.034	56.8		WP_079085207.1	CAGTCTTCATCGGCAGCTGCAAACCCTTACGAGAGAGGACCGGCACCAACGGTCTCATCCGTTGCGGCGCAGCGTGGCACGTTTGCTACAGCCGAAGTAACTGTGCCGCCGGGCAATGGCTTCAACGGTGGCAAAATCTACTATCCTACCGACACTTCGCTTGGGACCTGGGGCGCTGTAGCGGCGGTCCCGGGTTACACCGCACGCTGGTCCGCGGAAGGCGCATGGATGGGACCGTGGCTCGCCTCATTTGGTTTCGTTGTGATAGGGATCGACACAAACAGCCCAAATGATTATGATACGGCACGCGGAACCCAACTCCTCGCGGCCCTGGATTATCTTACCCGCAAAAGTCCAGTGCATGACCGTGTGGACCCGAATCGGTTAGGCGTTATTGGT…	QSSSAAANPYERGPAPTVSSVAAQRGTFATAEVTVPPGNGFNGGKIYYPTDTSLGTWGAVAAVPGYTARWSAEGAWMGPWLASFGFVVIGIDTNSPNDYDTARGTQLLAALDYLTRKSPVHDRVDPNRLGVIGHSMGGGGAISAAERRPSLKAAVPLAPFSPSQNLSSLRVPTMIMGARDDGTVTPSYLDGLYSGMPAATQSAYIELTSGGHGFPTWGNSHVTRRAIPWLKIFLDNDTRYTQFLCPSPADSREVSRSQTKCPYVPPGGTTTPPSGEQIVGAASGRCLDVVNSSQTSGAQAHPWDCADRPGQKWARTDAGELRVYSNKCLDAEASGTSAGTRVVIWACHGRQNQRWNVNANGTITSVPSGLCLDTYNGGTGNGAQSVLGNCNGASTQRWT…	42131.2
RND2	TEP	plate1	E12	RND2_TEP_plate1_E12	TEP094	0.0470364	11.5239	69.1		MGYP001369932055	TGCGATAGTATTCTGTCTCAATCCCTGACCAATACAGGGCCATATAATGTCCTGTCAATTAATGAATCGGATGGTATCCGTAATGGACAGCACTATAATGGAGCCACGATATTCTATCCGGAAGGCAATCTGACCAACCTTGCCAGTATGGTGTTTGTACCTGGTTATAGTAATACCCAACTGAGCATACAAAATTGGGGATTCTTTCTGGCATCCCATGGTATCGTTACAATGACGATTGGCACTAACAGCTTGCTGGATAGTCATATTAAACGGAAGGATGCCTTATTGGATGCCCTGGTCACAGTAAAACAAGAAAACGTTAGAGTGTCGTCTCCGTTATACAACTCACTGGATACACTCAAACTGGCGCTCGGTGGATTTTCAAAAGGCGGGGGC…	CDSILSQSLTNTGPYNVLSINESDGIRNGQHYNGATIFYPEGNLTNLASMVFVPGYSNTQLSIQNWGFFLASHGIVTMTIGTNSLLDSHIKRKDALLDALVTVKQENVRVSSPLYNSLDTLKLALGGFSKGGGGAQLAASVGQNIKAIIALYPWLENISSSDLNHNVPVLIVSGSLDIIAPPSLHADVHYMYTPQTTNKLKYELAFGTHDPLTGPNAGSGEVGKKTLSWLQTFLLSDTCFCPYLLDTPNNASIYMSNLNCTEIGTNTNNLQSNTEKKLVKIIDVFGREVSPKKNMILFYVYDNQSVKKIIIK	33984.9
RND2	TEP	plate1	F1	RND2_TEP_plate1_F1	TEP006	0.878382	215.204	53.5		MCB1670591.1	CAGGCTCCAGATCGTACTGCCTTAGCTCGAACCGGACCTTATCAGGTCGCGTACTATACACAACTCCCGCCAGCAGCGGAGTTCTCCGCCGCAACCCTGTTTTTTCCAGCGAATAAAGCACAAGCATTTGGTGGCGTCGTTATAGCCCCCGGATATACCGAAAAGCAGGTGAATGTGCAGTGGTGGGGGTACCATCTTGCTAGCCATGGATATGCCGTGCTGGTTCTTGATACGAACGATCCGGAAGAATATCCAGACCGCCGAGCTGATGCACTGATGGCCGGTGTGGCAGTATTGCGTGGTGAAAACACGCGCATGGGCAGTACTCTCCGCGGGAAGATCCTCGAGGGACGTATCGCGTTAATGGGTCATTCGATGGGCGGTGGTGGGACCCTGCTG…	QAPDRTALARTGPYQVAYYTQLPPAAEFSAATLFFPANKAQAFGGVVIAPGYTEKQVNVQWWGYHLASHGYAVLVLDTNDPEEYPDRRADALMAGVAVLRGENTRMGSTLRGKILEGRIALMGHSMGGGGTLLAANGHSDQLKTIIPFTPWLPGADFSAVSVPTLVLAGEIDRIAAVKDHAWPHYESLTGAVPRMYLEVKGGNHYIANSMTDREDRNPNIDVHDLVGSMVVAWLKTFLDDDESYRELVFGDLPEADRVRISRLEFVE	29242.2
RND2	TEP	plate1	F2	RND2_TEP_plate1_F2	TEP015	0.0883738	21.6516			NUP50099.1	GCAGGCAATCCGTATCAGAGAGGGCCTGATCCTACGGTCGCTTCCGTCGCCGCTACTAGTGGGCCGTTCGCGACTGCCCAACTGAGCGTGCCGCCCGGAAATGGTTTCAATGGGGGTATGATCTATTACCCAACAGACACTTCTTTAGGAACTTGGGGTGCAGTCGCCATAGTTCCTGGATATACAGCGCTGTTTGCAAACGAAGAAGCCTGGATGGGGCCTTGGCTGGCGTCCTTTGGTTTCGTTGTTATTGGTGTAGAAACAAACTCACGCACCGACTATGATGTGGCACGGGGGACCGAGTTACTCGCGGCGCTCGATTATCTTACCCAGCAAAGCCCTGTCCGTGATCGCGTGGATGCTACGCGTTTGGGAGTTATAGGACACTCCATGGGTGGC…	AGNPYQRGPDPTVASVAATSGPFATAQLSVPPGNGFNGGMIYYPTDTSLGTWGAVAIVPGYTALFANEEAWMGPWLASFGFVVIGVETNSRTDYDVARGTELLAALDYLTQQSPVRDRVDATRLGVIGHSMGGGGVVYATEHRPSLKSAVALAPFSPSQTMATDTVPTMVMGGQNDTVVTPSYLSGLYATMPATTQSDFLQIAGADHVYYTHPNSVEMRILIPWIKTFIDNDTRYTQFLCPALADPTGVSIYQSKCPYVPGGSTPPPPTGGPVHAVGAGKCLDVPNSSTTGGTQLQIYTCDGQSNQTFTHTSTGALSVTDNGTTMCLDANGKGTTSGTKVIIWSCNGQTNQQWNVNSNGTITGVQSGLCLDVSGASTANGALVQLWTCNGQSNQQWKLG	41689.9
RND2	TEP	plate1	F3	RND2_TEP_plate1_F3	TEP023	0.0374919	9.18552			MGYP001483510134	CGTTCGGGTCCTTACCAGGTAGCTTATTATACCCAACTGCCGCCAGTCCCCGAATTTGGCGCTGCAACTTTGTACTTTCCGGCGAATAAAGGACAGGACTTTTCCGGCGTCGTAATCGCTCCAGGCTATATTGAACAACAGGAGAATATCAGCTGGTGGGGAAATCATCTTGCGAGCCATGGCTTCGCAGTTTTGACGATTGATACCAATTCTTTACAGGACAATCCTCAGTTGCGTGCGGAAGCGCTGATGGCAGGTGTCGAACTGTTACGCGGAGAGAACACTAGAATGGGTGGTACGCTCCGCGGTAAGTTCCACGAACAACAAATGGCAGTTATGGGGCATTCAATGGGTGGCGGGGGTGCACTGCTGGCCGCTAACAATAGTGGTGGGGAACTT…	RSGPYQVAYYTQLPPVPEFGAATLYFPANKGQDFSGVVIAPGYIEQQENISWWGNHLASHGFAVLTIDTNSLQDNPQLRAEALMAGVELLRGENTRMGGTLRGKFHEQQMAVMGHSMGGGGALLAANNSGGELKAAIPLTPWLPDGDFGAVAVPTLLISGETDRIAAVADHARLHYQSLPEELTKMYLEIKGGNHFIANSIVENEGLNPNIDVRDLVGGMA	23652.8
RND2	TEP	plate1	F4	RND2_TEP_plate1_F4	TEP031	0.0946224	23.1825	53.8		MGYP001481302102	GCTGCGGACAATCCGTATGAACGTGGACCAGACCCTACTGAACAGAGCGTAACCGCCATTCGCGGTCCATTCAACGTTGCGCAGACCGATGTCTCCCGACTGGCAGTGACAGGCTTCGGCGGTGGGACGATCTACTATCCCACCGATACCTCTCAGGGAACTTTTGGGGCTATAGCAATCTCCCCGGGCTTTACCGCTTATTGGTCTAGTTTATCGTGGTTAGGACCGCGGTTGGCATCCCAGGGCTTTGTTGTTTTTGGCATTGAAACGAATACGACATTGGATCAACCCGCCCAACGCGGGCAACAGCTGTTGGCGGCACTCGATTACCTTACGCAGCGCTCGAGCGTGCGCTCCAGAGTCGATGCTTCGCGTTTAGCGGTAGCTGGTCATAGCATG…	AADNPYERGPDPTEQSVTAIRGPFNVAQTDVSRLAVTGFGGGTIYYPTDTSQGTFGAIAISPGFTAYWSSLSWLGPRLASQGFVVFGIETNTTLDQPAQRGQQLLAALDYLTQRSSVRSRVDASRLAVAGHSMGGGGTLEAAKSRTSLKAAIPIAPWNLDKTWPEVRTPTLIIGGELDSIAPVATHSKPFYSSLSNAPEKAYLELDNASHFFPQISNTTMAKYMISWMKRFIDNDTRYDQFLCPPPRAIGDISDYQDTCPHS	28388.1
RND2	TEP	plate1	F5	RND2_TEP_plate1_F5	TEP039	0.140148	34.3363	50.8		MBN1366053.1	AGCTCGTGCGATATAATGGGAGATGTGAATGAAGATTCTGAAGTGGACATCGTAGATGCGCTGCTGATTGCGCAGGCCTATGTTGGTCTTAACCCGACCATTGAGTACCATCCGTGTGCCGATGTCAATTGCAGCGGATCCGTTGACATCGTCGACGCCCTGCTCATTGCACAGAAATATGTGGGTCTGATAAGTGAGTTTTCCTGCCAAAATACCCCTGAGCCAACGATTGAACCGACAAGCGCTCCTGTGTTGAACATCGCTTGTGGTTCGTCTTCTGCTCTGGGCATCTTTCAAGAGGACCAGTATTATAGCGGTGGGTCAACCCATAACAATTCAAATACCATAGACGTTTCTAGAATTACGGTGAATACCCCGCCCACCGGACTGTTCAACAAT…	SSCDIMGDVNEDSEVDIVDALLIAQAYVGLNPTIEYHPCADVNCSGSVDIVDALLIAQKYVGLISEFSCQNTPEPTIEPTSAPVLNIACGSSSALGIFQEDQYYSGGSTHNNSNTIDVSRITVNTPPTGLFNNERYGEMSYTIPDLSAGDTYTVTLYFAETYLTSPGSRLFNVSINSTEVLTNFDIYAAAGGQNNGISQSFITTANTSGRIVIDFTAVTENPKINGISIVTGIGPTNIPTPEPTPTPENSGFQRGPDPSLESISANRGTFATAELTFPAGNGFGGGFIYYPTDTSLGTWAAVAICPGGSAKFANEETWMGHWLASFGFVVIGMETNNTYDYPESRGTQLLAALDYLTQKSAVKDRVDPDRLMVMGHSMGGGGAFHAAMARSSLKTMVAL…	54689.8
RND2	TEP	plate1	F6	RND2_TEP_plate1_F6	TEP047	0.0205313	5.03016			UVS80706.1	GCACAGCCGCAAAAAGGACCGGATCCTACCGAACAACTCGTGAAAAGTCAGACCGGCCCATTTGACATAGCGAGAACGTCAGTGCCAGCTGGTAGTGGTCGTGGGTTCAATAAAGGAACTCTTTATTACCCTACAGATACGTCGCAGGGCGCCTATGCCGCTGTTGCGGTAATTCCGGGTTTTTTCGAAGGCGAATACACCCAGTCCTGGTTCGGTCCGGCCCTTGCCTCACATGGATTTGTCGTCTTTACCTTAGAAACACACGGGTTATTCGACTTTCCGGATCAACGGGGAGACCAGTTAATCGCGGCATTGGATTGGCTCGTAGCTAGCAGCCCTGTGAAAGACCGCGTGGATCCAGCGCGGCTGGCAGTTATGGGTCATAGCATGGGCGGTGGT…	AQPQKGPDPTEQLVKSQTGPFDIARTSVPAGSGRGFNKGTLYYPTDTSQGAYAAVAVIPGFFEGEYTQSWFGPALASHGFVVFTLETHGLFDFPDQRGDQLIAALDWLVASSPVKDRVDPARLAVMGHSMGGGGTLAAANKRPSIKAAVALTPWHMTKRFPGIEAATMIIGAQSDSIASVSGHAEPMYAALTSPDEHAYVELTGGHFVTNSYTATNMRFILPWLKRFLDSDTRYSPFVCPGPAQDSTFVEYRNTCPV	27594.3
RND2	TEP	plate1	F7	RND2_TEP_plate1_F7	TEP055	0.0433472	10.6201			MGYP001349330040	GAACCCTATGCTTCCATAGTTATCGTCCCGGGTTATGGGATGATTGAAGCTAGCATTCAGGACTGGGGACCTTTTTTTGCTTCTTGGGGCATAATTGCTATGACGATTGGAACTAATAATCCGTACGATTTCCCTGAAGAGCGTGTCGAAGCGTTATTAGATGCCATTGAGACCATAAAACAGGAGAATGACCGGATCAATTCGCCAATCTACGAAAAAGTTGATCTCAACAGTTTTGCAGTATCTGGTTGGTCCATGGGCGGTGGCGGCGCACAGTTAGCCGCGGTTATCGAACCGACACTGAAGGCGGTGATTGCACTGTGTCCATGGCTGGATAACTGGGTGCTCGAGCCTGATGATCTGAATCATAGCGTGCCAACGTTGATTTTTTCAGGACAA…	EPYASIVIVPGYGMIEASIQDWGPFFASWGIIAMTIGTNNPYDFPEERVEALLDAIETIKQENDRINSPIYEKVDLNSFAVSGWSMGGGGAQLAAVIEPTLKAVIALCPWLDNWVLEPDDLNHSVPTLIFSGQYDVNAPPYLHANIHYNYTPSTTDKLLFEVEYGDHYVANGPDGGSGYVGDRAHEWINNYLLGD	21513.1
RND2	TEP	plate1	F8	RND2_TEP_plate1_F8	TEP063	0.0267462	6.55281			MGYP001987573720	TATTATAGCGGTGCAACCCTGTACTATCCCATTGACGCCCCGGAACCGTTCGCTTCCATAGTAATTGTACCTGGGTGGGGGATGCCAGAATCAACTATTCAGGATTGGGGCCCTTTTTTTGCCTCGTGGGGAATCGTTGCAATGACCATAGGCACCAATAACCCCAACTACGATTGGCCTGAAGAGAGAGCGGAAGCGTTGTTAGACGCAATTGAGACCATTAAACAAGAGGATGGTCGGATTAATTCTCCAGTGTATGGTAAGATTGACCTTAATAGTTTTGCCGTGTCAGGCTGGAGCATGGGTGGTGGCGGGGCGCAGTTAGCAGCGGTTATGGAACCTACCCTGAAAGCAGTAATTGCCCTCTGCCCATGGTTAGATAATTGGGTCTTAGGGCCG…	YYSGATLYYPIDAPEPFASIVIVPGWGMPESTIQDWGPFFASWGIVAMTIGTNNPNYDWPEERAEALLDAIETIKQEDGRINSPVYGKIDLNSFAVSGWSMGGGGAQLAAVMEPTLKAVIALCPWLDNWVLGPDDLNHSVPILIFSGENDVNAPPYLHADIHYNYTPAATDKLLFEVENGDHYVANGPDGGSGYIGDRAHEWLKKYLLDDFSNCELLLEVPPTASQYLTNIECESVIQGDLNGDGVIDILDIIILVNMILNDEYNSIADLNEDGELNILDVVTIVNLVLFGDDSVCIDIDGNIYETVQIGDQLWMAENLKVTHYNDGSEITHIINSDDWGNYNEGQYGVYDNDPSNADIYGNLYNWYTVDDDRGVCPEGFHAPSDEEFMELEIFLGMSE…	55893.8
RND2	TEP	plate1	F9	RND2_TEP_plate1_F9	TEP071	0.0322798	7.90856			WP_083975913.1	ATGCGTCGTAGTTTACCGCCATCCGCCGAGGCAGGCACCGCCGTTGGCGGAGCTGGTCCGGGTAGACCGGCCCGGCCAGTTCTTCCCTTGGCTGCGGTAGCGTTGACCCTCGTTGCTGCAGTTACGGCTGCTTTACTGGCAATCCGGCCGGCCACCACGGACGCTAAGAGTTCACAAAGAGGACCCGATCCAACCTTGGCCGGAGTCGCGGCGGCGACAGGGCCTTTTACTACTGCACAAGTGTCTGTTCCGCCAGGCGACGGGTTTAATGGCGGGACAATCTATTACCCGGCAGACACAAGCCGCGGTACATGGGCGGCAGTGGCGATTTCACCGGGATATACTGCCCTGTTTGCTGATGAAGAGGCCTGGATGGGGCCACGACTGGCCTCTTTCGGA…	MRRSLPPSAEAGTAVGGAGPGRPARPVLPLAAVALTLVAAVTAALLAIRPATTDAKSSQRGPDPTLAGVAAATGPFTTAQVSVPPGDGFNGGTIYYPADTSRGTWAAVAISPGYTALFADEEAWMGPRLASFGFVVIGIETDSRTDYDSQRGTQLLAALDYLTTQSPVRNRVDPRRLGVIGHSMGGGGVVYAAENRPSLKAAVALAPYSPTQDMSTDTVPTMVIDGQNDTVVTPAAVDALYATLPASTRSAFMQIDGADHAYYTHPNPVEMRVLIPWLKIFLDNDTRYTRFLCPSPADPSGVSSYHSRCP	32392.9
RND2	TEP	plate1	F10	RND2_TEP_plate1_F10	TEP079	0.0341244	8.36048			MBF4618521.1	ATGTATTACCCGACAACAACATCGGTAGGAACCTTTGGTGCAGTTGCGATCGCACCGGGTTATACAGCCAGAGAGAGCTCGATAGCGTGGCTGGGACCTAGATTGGCTAGTCAAGGTTTTGTTGTTTTTACCATCGACACCATAACTACCCAAGACCAGCCGTCGAGCCGTGGGGATCAGTTACGTGCCGCGTTATCATACGTAGCAACTGAATCCTCAGTGCGTACTCGCGTAGATGGCAGTCGTCTTGCTGTCATGGGGCATTCCATGGGCGGCGGCGGTTCTTTGCAGGCCGCAAAAGATGACCCCTCAATTCGGGCCGTCATTCCAATGACGCCGTATGATCTGGATAAGACGTGGCCCGAGGTGGTTGCACCAACGCTGGTTATTGGTGCCGAA…	MYYPTTTSVGTFGAVAIAPGYTARESSIAWLGPRLASQGFVVFTIDTITTQDQPSSRGDQLRAALSYVATESSVRTRVDGSRLAVMGHSMGGGGSLQAAKDDPSIRAVIPMTPYDLDKTWPEVVAPTLVIGAEDDTVAPVSRHAEPFYESLTQASEKAYLELRGASHFAPNVSNTTIASASIAWLKRHVDADTRYERFICPAPAVSLQISEYRSTC	23208.3
RND2	TEP	plate1	F11	RND2_TEP_plate1_F11	TEP087	0.0267462	6.55281			MGYP006111162175	CAGAACTGTGATTCACTGTTGCTGGAATCGATTACTAACCCGGGCCCGTACAGCGTCAACGACATAGATGAGAGCGCTGGTATTCGTAATGGCAGCGATTATTCTGGAAGTACCATCTATTATCCGGTTAATTCCAATGGGAATTACGCATCGATTGTGTTGGTTCCAGGCTATATGAACACGGAAAGCACAATACAAAACTGGGGTCCCTTTCTCGCTTCTCACGGGATTGTCACCATGACAATTGGTACGAATTCATTAACTGATAACCATATCCAGCGGAAAGATGCCTTGCTTGACGCAATTATTTCACTGAAAAATGAAAATAATCGTCTGGCTTCTCCTTTATATGCCAAACTGGCAACCACAACCATCGCAGTGGGTGGATTTTCTAAAGGG…	QNCDSLLLESITNPGPYSVNDIDESAGIRNGSDYSGSTIYYPVNSNGNYASIVLVPGYMNTESTIQNWGPFLASHGIVTMTIGTNSLTDNHIQRKDALLDAIISLKNENNRLASPLYAKLATTTIAVGGFSKGGGGAQLAAVDAPDLKAVVALYPWLDNPSQSDLNHNIPVIIVSGELDLIAPPSSHADVHYDYTPNTTNKLKYEVEFASHDALSGPTGGNGEVGKRVFSWLQTYLLDDSCYCPLMLVPATTSSEYITNIVCDNVTQVSEFSYANKKLIKVIDLLGREAKENKNTPLFYIYDDGTVEKKIIIE	33922.3
RND2	TEP	plate1	F12	RND2_TEP_plate1_F12	TEP095	0.035969	8.8124			WP_013225775.1	AGACCGCGGGACTCAGCCCCTGCGAATCCCTATCAGCGCGGCCCAGATCCGACGGTGGCTATGATAGAGTCTTCAACGGGGCCGTTTGCGACGACATCGGCCAGTGTTCCCGCGGGTCATGGTTTCAATGGTGGAACCGTGTATTATCCTACTGATACCAGTCTGGGAACCTGGGGAGCATTAGCAATTGTTCCTGGATATTCCGCTCTGTTTGCAAATGAGGAAGCATGGATGGGGCCTTGGTTGAGCAGTTTTGGTTTCGTCGTGCTCGGCGTCGAAACCAATAGTCGCACAGACTCTGCTGACGCACGTGGCACTGAATTACTCGCCGCATTAGACTATCTTACAACACAAAGCCCAGTACGCGATCGTGTTGATCCAAATAGATTAGCGGTTCTG…	RPRDSAPANPYQRGPDPTVAMIESSTGPFATTSASVPAGHGFNGGTVYYPTDTSLGTWGALAIVPGYSALFANEEAWMGPWLSSFGFVVLGVETNSRTDSADARGTELLAALDYLTTQSPVRDRVDPNRLAVLGHSAGGAGAMLAAENRPSLKAAIGLAPGSPVGNLSLATDKVPTMVLGGQNDTVVTPSYLSGLYATMPASTQSVFAQIAGADHVYYTHPNNVEMKLLIPWLKTFLDSDTRHPPFLCPAPPDPRSISIYTPKCPYVPGGGTPPGGGNTGPLHAVGAAKCLAAPPAGAAGTQVTIGGCDGRAGQTWTRTAAAELTVTPAGTPLCLDASGQGTSPGTKVIVWSCNGQANQQWNLNADGSVTAARSGLCLDVTGASTAEGAPVELWSCNGG…	41592
RND2	TEP	plate1	G1	RND2_TEP_plate1_G1	TEP007	0.0419552	10.279			KOT78388.1	GGTGCAGCGGGTAATCCATATGAGCGCGGTCCAGACCCCACCGAGTCCTCAATCGAGGCCCCTAGAGGCCACTATGCTGTATCCGAAACCAGTGTTTCTGCGTTAGGGGTTACGGGGTTTGGTGGGGGAACCATCTATTACCCCACCTCTACAGCAGATGGAACTTTTGGTGCCGTGGCCATTGCTCCGGGCTATACGTCGCTGCAGTCAAGCATTGCTTGGCTGGGACCTCGCTTAGCCAGCCAAGGTTTCGTTGTCATTACTATAGATACCCGTACAACCCTCGACCAGCCTGCCGGCCGTGGCGCGCAACTGCTCGCAGCGTTGGATTACCTTACGCGTCGTTCTTCAGTCCGTAACCGGATCGACTCGGGGCGGCTGGGCGTGATGGGGCATTCA…	GAAGNPYERGPDPTESSIEAPRGHYAVSETSVSALGVTGFGGGTIYYPTSTADGTFGAVAIAPGYTSLQSSIAWLGPRLASQGFVVITIDTRTTLDQPAGRGAQLLAALDYLTRRSSVRNRIDSGRLGVMGHSMGGGGSLEAAKGRPSLQAAIPLTGWNLDKTWPEIRVPTLLVGADGDTIAPVATHSQPFYQSLPSTLDRAYLELNNATHFTPNRPDTTIAKYSVSWLKRFIDNDTRYEQFLCPLPRPSRTIEEYRGNCPHTS	28256.9
RND2	TEP	plate1	G2	RND2_TEP_plate1_G2	TEP016	0.0241019	5.90498	69.1		MGYP001473616946	CTGCAGATGCAGTCGCTGATTAATATAGGTCCGTTGCAAATTTCGGAAATCAATGAGAGTATGGGTTTGCGTAACGGGACAGACTATAATGGCGCTACTATCTATTATCCTATTAATCAGAACAACCTTTCCAGCATCGTTCTGGTGCCTGGGTTTATGAACACAGAACTGACTATCCAGAATTGGGGACCTTTTTTTGCCTCGCACGGAATCATCACTATGACAATTGGCACCAATTCCCTGACAGACACGCATGTACAACGTAGAGATGCGCTCTTTGACGCAATCATTTCTCTGAAACAAGAGAACCAGCGAATAGCAAGTCCTCTCTTTGGCAAACTTGATACGTCCTCTATTGCTGTGGGTGGCTTCTCAAAAGGCGGCGGGGGAGCACAATTA…	LQMQSLINIGPLQISEINESMGLRNGTDYNGATIYYPINQNNLSSIVLVPGFMNTELTIQNWGPFFASHGIITMTIGTNSLTDTHVQRRDALFDAIISLKQENQRIASPLFGKLDTSSIAVGGFSKGGGGAQLLAKFDPSLKAVVALYPWLENVTASDLEHTVPLIIISGQLDAIAPPFLHADIQYNLTPMTTKKLKYEVAFASHDAISGPYAGNGEVGARVLSWLNTFLVTDSCYCPLLLEQPITSSSYTTNIVCSNLFTNIYESNKSYSKEIIEIRDLYGRKVKFSNSRILIYIYNDGSYEKKITL	33939
RND2	TEP	plate1	G3	RND2_TEP_plate1_G3	TEP024	1.50235	368.077	61		WP_264933993.1	CGACCGGCTTCTGCGCAGGACAATCCGTATGAACGCGGCCCGGCACCTACGGTTTCCTCTGTAGCTGCTCAACGTGGGACCTTTGCAACGGCCGAACTGACGGTACCGCCAGGAAATGGTTTTAACGGCGGTAAAATCTATTACCCGACCGATACATCCCTTGGTACCTGGGGTGCGGTTGCGGCAGTTCCAGGTTATACCGCGAAGTGGGCAGCTGAAGGCGCCTGGATGGGTCCCTGGTTAGCCTCTTTCGGGTTCGTCGTTATTGGAATTGATACAAACTCCCCTAATGATTATGATACGGCTCGTGGGACGCAGTTATTGGCGGCCTTAGACTATCTTACTCAGAAAAGTGCCGTGCGCGATCGGGTTGATCCTAACCGCCTCGGAGTGATTGGA…	RPASAQDNPYERGPAPTVSSVAAQRGTFATAELTVPPGNGFNGGKIYYPTDTSLGTWGAVAAVPGYTAKWAAEGAWMGPWLASFGFVVIGIDTNSPNDYDTARGTQLLAALDYLTQKSAVRDRVDPNRLGVIGHSMGGGGAISAAVRRPSLKAALPLAPFSPSQNLSTLRVPTVIMGARDDGTVTPSYLDGLYGGMPAGTQSAFIELSSGGHGFPTWGNSNVTRRMIPWLKIFLDNDTRYTQFLCPSLADTSGVSRSKLKCPYVPPGGTTPPPPSGGPIVGAASGRCLEVPNSSQTNGTQVQLWDCLDRAGQKWTRTAAGELRVYGTKCLDAEASGTSPGTRVVIWDCHGGQNQQWNVNSNGTITSARSGLCLDAYNAGTGNGTQGVLWNCNGGANQRW…	42029.3
RND2	TEP	plate1	G4	RND2_TEP_plate1_G4	TEP032	0.0553452	13.5596	69.1		MBP7765893.1	GTTGAAATTGGTCCCGCACCTACCTCTACCCTGCTCAACGGTGACGGTCCATTCGCTGTTTCGACAGATTCCGTTAGCTCACTGGTCACCGGTTTTGGGGGCGGGACAATCTATTACCCGACTACAAGTGGCCAGTATGCCGCCGTGGCGGTATGTCCTGGGTTTACTGGAACTAGCAGTTCGATTTCCTGGTTTGCACGCCGCCTGGCGACTCATGGATTCGTGACCATCGCTATGAATACGAATACAATCTATGATTACCCGTCTTCACGGGCAACACAGCTCGCGGCAGCATTGCGTTACCTGCTGAACTCTAGTAGCTCAACGATACGTGCTCGTATTCGGACCGCGGACCGAGCTGTGGCCGGCCATTCAATGGGTGGGGGCGGCACGCTTATT…	VEIGPAPTSTLLNGDGPFAVSTDSVSSLVTGFGGGTIYYPTTSGQYAAVAVCPGFTGTSSSISWFARRLATHGFVTIAMNTNTIYDYPSSRATQLAAALRYLLNSSSSTIRARIRTADRAVAGHSMGGGGTLIASANDSTLRAGIPLTPWNTYTSFSSVRVPQMIFGADGDTIAPYASHARPFYNSLSYPEKAYALLNGATHFTPNSTDQRIGRYGVAFAKRFVDGDTRYTPFLCGAEHTAYATSSRFDTYLSTCPY	27298.8
RND2	TEP	plate1	G5	RND2_TEP_plate1_G5	TEP040	0.0508819	12.4661			TAK84401.1	CAGTCCAATCCATACCAGAAAGGGCCGGACCCCACACATGCAAGTATTGAAGCGGATGGGCCATATGCAGTCAGCACGCAGGCCTTAAAGGGGTCGGGTTTTGGCTCCGGCACTGTTTATAGCCCTAATGCAGCCGGATCGTACGCGCTCGTTGCTGTCTGTCCTGGCTTTGTTTCAGCACAATCGTCTATCGCCCAAATCAGTCGTCGCCTGGCTACCCATGGTTTCGTGGTGGTAACTATTGATACGAATACCATTTTCGATTTCCCGGATTCCCGAAGCACCCAGTTGCTGGCTGCGCTGAAAGCTGTAGCGGCTCTCTCCACTGGCCCGGCTGCGGGCAAAATCGATACAGCGCGTCAAGCCGTTGCAGGCTGGAGTATGGGTGGTGGTGGAACC…	QSNPYQKGPDPTHASIEADGPYAVSTQALKGSGFGSGTVYSPNAAGSYALVAVCPGFVSAQSSIAQISRRLATHGFVVVTIDTNTIFDFPDSRSTQLLAALKAVAALSTGPAAGKIDTARQAVAGWSMGGGGTLLAAGSTPALKGAVAYAPWALNNNLKASKVPAAILGGTADIVAPPGIFADVFYKAIPAGSSKLLGIVKGADHFFSNTASQPASYTTVAWFKRFVDNDTRYGPFLNGDTRYSRFSYTGPF	25922.4
RND2	TEP	plate1	G6	RND2_TEP_plate1_G6	TEP048	0.018746	4.59276			MGYP000046859822	CAGAATTGCGGTAACATTTCTTTGAACAACATAACTAACCCAGGTCCATATGGCTATCTTACCATGGACCAGAATGATGGTCTCCGTGATGGGCCCGATTACGGAAATGCGACTGTGTATTATCCGACAAATACCACCACGCCCTTTGCCTGCGTGTCTATAGTTCCAGGTTTCTTTAGTACTCAGTCCAGCGTTGCTGCGTGGGGACCGTTCCTGGCGAGTCATGGGATCGTGAGTATTATCTTTGACACCAATAGTTTATTTGATTCCCCTGCAGACAGAGCGGATGGCCTGCTGGACGCTCTGGAGACTATGCGCCAAGAGAACACACGTACCGCATCACCCCTCTTTGGGCTGATTGATGAGAGCCGCTTTGGGGTCATGGGTTGGTCAATGGGC…	QNCGNISLNNITNPGPYGYLTMDQNDGLRDGPDYGNATVYYPTNTTTPFACVSIVPGFFSTQSSVAAWGPFLASHGIVSIIFDTNSLFDSPADRADGLLDALETMRQENTRTASPLFGLIDESRFGVMGWSMGGGGAQLAAVIDPSLKAVIALCPWLNSPNSNTLNHTVPVLILSGELDPTAPPDLHADVHFDLTPNTTDKLLFEVDGGDHSIANDPANAQGDIGKYGLAWLRNYLLDDPCHCPLVLLPSTETSNTMTNVVCPPTLACPIQLTLFNNLIADGTYKAIQTVTSASMVPLSGNVSLKAEQSIFLDCGFSVDSGAAFEAVIQICN	35220.9
RND2	TEP	plate1	G7	RND2_TEP_plate1_G7	TEP056	0.035969	8.8124			MGYP003945481785	GGTCCGTTCGCGGTCTCATCAGTGACGGTTCCAGCTGGCTCCGGGCCGGGTTTTAATGACGGTACTATCTATTATCCAACTGATACGTCGCAGGGTACATTTGGAGCCGTTGTGATTATGCCTGGATTTGTAGCTGTGCAAGGGCAGATAGCATGGTACGGTCCGCGCCTGGCGAGCCAGGGATTCGTGGTCATGACAATGGATAGCAACGCGCTCTGGGATTTCCCTTCTGACCGTTCCAGACAGCAACTTGCAGCCCTGAACTATCTTACAACGAAAAGTCCCGTTAAAAGTCGAATCGACCCGAATCGCCTGGCTTTGATGGGTTGGTCAATGGGCGGGGGCGGCACACTGGAGTCGGCGGCAGCCAACCCGTCCCTCAAAGCCGCAATACCGCTG…	GPFAVSSVTVPAGSGPGFNDGTIYYPTDTSQGTFGAVVIMPGFVAVQGQIAWYGPRLASQGFVVMTMDSNALWDFPSDRSRQQLAALNYLTTKSPVKSRIDPNRLALMGWSMGGGGTLESAAANPSLKAAIPLAPWDITNPGDQISVPTMIFGADGDTVAPVSTFTRPAYDALTNTHDKAFVELKGADHFTFASPNTTVAKYSISWLKRFVDNDTRYDQFLCPIPN	24165.4
RND2	TEP	plate1	G8	RND2_TEP_plate1_G8	TEP064	0.0461141	11.2979	40.6		MBE1573625.1	GAAGAAAATCCTTACGCCAGAGGTCCAGCGCCGACAAATGCGTCCATCGAAGCAGATCGTGGGTCCTTTCAAACAGCCACAGAAAAAGTCCCGGCGGGCCAGGGATTCGGGGGTGGTACGATTCATTATCCAACGGACACAGGCCAAGGGACCTTTGGCGCAATTGCAATCGCGCCGGGCTTTTTCGAGACCGAGAGCGCTATAGCATGGTATGGTCCGCGGTTAGCGAGTCAAGGCTTTGTGGTGATAACTTTTTCAACCAAAAGTACCTGGGATACTCCGGACCTTCGTAGCGATCAGTTACTGGCCGCACTGCGCTACGTCACTGATAAAAGTCAGGCTAAAGACCGTGTTGATCCCGGCAGACTGGCCGTTATGGGACATTCGATGGGTGGGGGC…	EENPYARGPAPTNASIEADRGSFQTATEKVPAGQGFGGGTIHYPTDTGQGTFGAIAIAPGFFETESAIAWYGPRLASQGFVVITFSTKSTWDTPDLRSDQLLAALRYVTDKSQAKDRVDPGRLAVMGHSMGGGGSLIAAQKAPTLKAAIPLTGWNPNTVFSDLKVPTFVVSAQNDFIAPDGSHSRPFYQSLPESLDKAYLLLAGAGHMAPTKPNVTIAKYSLSWLKRFVDEDTRYDQFLCPLPANDPKIAVYRGTCPLG	27686.5
RND2	TEP	plate1	G9	RND2_TEP_plate1_G9	TEP072	0.0276684	6.77877	67.9		MGYP000861817556	CCTTGGACATCTTATAGCGCGGGCGCCACTGTCTATTATCCCCGGACGGCCACGGCCCCTTTCTCGGCTATCGTGTTTATGCAACCGTATACTGGTACCCAAGCAATGAACTATGCTTGGGGGCCGTGGTTTGCGTCCCATGGTATTGTTTACGTCAATTACGATTCGACGACGACACTGGATACAGTAGACAGCCGCGCGACACAGCAGATGAATGCGATTAACGCTTTAAAAAATGAAAACAACAGATCCGCATCACCTCTGTACCGTAAACTCGATACCTCTCGCATAGGGGTGATGGGCTGGAGTATGGGTGGTGGTGCAAGTTGGATTAACTCTGCGAATTCAAGCATCAAAACTGCCATGTCCCTGGCCGGACACTCACTGACAGCAGTAAGC…	PWTSYSAGATVYYPRTATAPFSAIVFMQPYTGTQAMNYAWGPWFASHGIVYVNYDSTTTLDTVDSRATQQMNAINALKNENNRSASPLYRKLDTSRIGVMGWSMGGGASWINSANSSIKTAMSLAGHSLTAVSIYKSGRYTKCPTMIFSGLLDTTYLGGMGQSEGVYRNIPSGIAKIHYEVRSAGHMAWGSPTSASSNVAKIALAFQKTFLDGDTRWAAYLTQPSDASTWNTASLPSTGGTTPDYPWWYWWR	27526
RND2	TEP	plate1	G10	RND2_TEP_plate1_G10	TEP080	1.07446	263.242			WCH76322.1	GGATCTCTGGGAGCAATGGTTGACACGCTGTCAGGGTTGTCAAGTGAGCAAGGCCAGAGCGGGGACATGACTATAGAGGAAGATTCGGCGACACATATCAAGTTCTCCAAAAGAGATGAAGACGGAAAGGAACTTGCGGGTGCCACCATGGAGCTCCGGGATTCATCAGGAAAAACCATTTCAACATGGATCTCTGATGGCCAGGTTAAAGATTTCTATCTGTATCCGGGTAAGTACACGTTTGTAGAAACGGCAGCACCGGACGGCTATGAAGTGGCCACGGCCATAACTTTCACGGTGAACGAACAGGGCCAAGTGACGGTCAATGGCAAGGCGACCAAAGGGGACGCTCATATCGATGGTTCGGGGGCTTCTCAGACGAATCCGTATGCGCGTGGT…	GSLGAMVDTLSGLSSEQGQSGDMTIEEDSATHIKFSKRDEDGKELAGATMELRDSSGKTISTWISDGQVKDFYLYPGKYTFVETAAPDGYEVATAITFTVNEQGQVTVNGKATKGDAHIDGSGASQTNPYARGPNPTAASLEASAGPFTVRSFTVSRPSGYGAGTVYYPTNAGGTVGAIAIVPGYTARQSSIKWWGPRLASHGFVVITIDTNSTFDYPSSRSSQQMAALRQVASLNGDSSSPIYGKVDTARMGVMGHSMGGGASLRSAANNPSLKAAIPQAPWDSQTNFSSVTVPTLIFACENDSIAPVNSHALPIYDSMSRNAKQFLEINGGSHSCANSGNSNQALIGKKGVAWMKRFMDNDTRYSTFACENPNSTAVSDFRTANCSASGGSGENLYF…	54527.4
RND2	TEP	plate1	G11	RND2_TEP_plate1_G11	TEP088	0.0267462	6.55281			MGYP001159757792	TATATTCTGGCCTCAGGATTTGTAGGACAACTGGTCGCGCAGACTCCATCTCTTGAAGCTTTGGGCCGTCAGGGTCCTTATCAAGTTGCGTGGTACACCCAGCTCCCCAGCGTACCAGAGTTTTCCGGTGCTACACTGTACTTCCCCGCCAATAAAGCTCAGGATTTCGGGGGAGTTGTGATTAGTCCGGGATTTTTCGAAAGACAGGAAAATATTTCCTGGTGGGGGAATTATCTTGCCAGCCATGGCTTCGCAGTGATAACTTTTGACACGAACGAATTACGCGACCTTCCGCCGCTGCGCGCGGATGCGCTGTTAGCAACCATTGATCTTCTGCGAGGCGAGAACTCGCGTCAGGGCTCTGCCGTGCGGGGTAAGATATTGGAAGATTCTATGGCT…	YILASGFVGQLVAQTPSLEALGRQGPYQVAWYTQLPSVPEFSGATLYFPANKAQDFGGVVISPGFFERQENISWWGNYLASHGFAVITFDTNELRDLPPLRADALLATIDLLRGENSRQGSAVRGKILEDSMAVMGHSMGGAAALLLANENSNEIKAAIPFNAGGLRNANFSAVAVPTLVIAGEIDRLAPVNEHAWSHYQTLT	21804.8
RND2	TEP	plate1	G12	RND2_TEP_plate1_G12	TEP096	0.0968395	23.7257	40.3		WP_071091307.1	CAGGTCGCCAATCCGTATGCTAAGGGGCCCAATCCTACCGAGGCTAGCGTGACCGCAACTACGGGTCCATTTGCGGTGACCACATCAAACATCAGCTCCTTGGTCAGCGGTTTCGGGGGCGGCCGTCTGTACTATCCTACGGCAACCAACCAGGGTACTTATGGAGCAATTGCACTGTCGCCCGGGTTTACAGCTGGCTGGTCATCTATAGACTGGTTAGGGCCTCGCCTCGCCTCGTTCGGATTCGTTGTGATTGGTATTGAAACTAATTCACGTTATGATTACCCGCCTAGTCGTGGCGAACAGTTACTTGCCGCTCTGGATTGGGCCGTTGAAGACAGTCCAGCTGCAAGTCGCATCGATCCGACTCGACTGGCGGTAGGTGGACACTCTATGGGC…	QVANPYAKGPNPTEASVTATTGPFAVTTSNISSLVSGFGGGRLYYPTATNQGTYGAIALSPGFTAGWSSIDWLGPRLASFGFVVIGIETNSRYDYPPSRGEQLLAALDWAVEDSPAASRIDPTRLAVGGHSMGGGGSLEAASDRPSLKAVLPLAPWNSDKTWNEVQVPTLIIGGESDTVAPVGSHSTPFYNSLSGEKAFLELNNASHFFPQSPNNLVAKLAISWAKRWVDNDTRYSQFLCPGPASGGLSEVQAYRQTCPF	27432.8
RND2	TEP	plate1	H1	RND2_TEP_plate1_H1	TEP008	0.0723058	17.7149			WP_082403176.1	ATGAAGTCAAGTGGAAGCGCATTCCGTGATCCGTCAGGAACCGTTCCCACGGGCAGACCCGCGGGGCGATCTTGGCGCTATGCCCTGGCCCTTGTAGCTGCCACTACCACCTTAGTGGCACTGACTGTTGCAGGTGGAACCCAGCAGGCGACGGGGGCAGATAACCCATATCAACGAGGTCCGGATCCCACCCGCGCGAGCGTTTCCGCCAATCGGGGTACATTTGCAACAGCCCAGGTGTCGGTTCCGGCCGGGAACGGCTTTGGCGGGGGTGTCATCTACTATCCGACAGATACAAGTCAGGGGCGTTTCGGCGCTATAGCGGTTGTCCCTGGCTATACTGCCACATGGGCTGCAGAAGGAGCCTGGATGGGCCATTGGTTGGCGTCTTTTGGTTTC…	MKSSGSAFRDPSGTVPTGRPAGRSWRYALALVAATTTLVALTVAGGTQQATGADNPYQRGPDPTRASVSANRGTFATAQVSVPAGNGFGGGVIYYPTDTSQGRFGAIAVVPGYTATWAAEGAWMGHWLASFGFVVIGIDTNSRNDWDNARGTQLLAALDYLTQRSSVRDRVDASRTSVMGHSMGGGGAANASLQRPTLKTAIGLAPASFSQNLTTTKVPTMLLAGQYDGTVTPSSVLNLYNGIPAGVEKAYLELTGAGHGFPTSNNPTMMRTIIPWFKIFVDSDTRYTQFLCPLADTNGIRTYQSTCPLVPSTPPTSTSTTTTTTGVPTGSTYVGQQSGRCLDVTGQSQTNGAKAQLWDCNGQSNQKWTLTSAAELRVYGGKCLDLPSNSAAGTQAQIW…	47854.5
RND2	TEP	plate1	H2	RND2_TEP_plate1_H2	TEP017	0.0464186	11.3725	68.5		MGYP006125138823	GGACAAAGTTGTGATAGTCTGTTACTGCAATCAATTACCAACCCTGGTCCGTTTCCAGTAAACAATATTGATGAAAATAGCGGCATTCGTAATGGTCCTAACTATAATGGTAGCACCATCTATTATCCGGCGAACAACGTTAATACTCTCTATTCGAGCATAATTATGGTGCCGGGGTTTATGAATACTGAGTTGACGATACAGAATTGGGGGCCGTTTTTTGCTAGTCATGGGATCATTACGATGACAATTGGTGCCAACGGCCTGACCGACACCCACATTCAGAGACGGGATGCACTTCTGGATGCCATCGTCTCGCTGAAAAACGAAAACCAGCGTGTAGCGAGTCCCCTTTTCGGAAAAATAGATACTTTCTCGATTGCCGTTGGTGGCGTGTCT…	GQSCDSLLLQSITNPGPFPVNNIDENSGIRNGPNYNGSTIYYPANNVNTLYSSIIMVPGFMNTELTIQNWGPFFASHGIITMTIGANGLTDTHIQRRDALLDAIVSLKNENQRVASPLFGKIDTFSIAVGGVSKGGGGAQLVPAIDLSIKAIVSLYPWLDNPTSSDLNHSVPVIIISGQLDALAPPSLHADIHYNLTPNTTNKLKYEVAFGTHDVISGPNGGNGEVGIRVISWLQNFLLSDSCYCPITILDASTSSSYITNVVCSNTTVGISQLEPYFLKKVLKIIDVLGREAEGNKNEPLFYIYNDGTVEKKIIIE	34159.9
RND2	TEP	plate1	H3	RND2_TEP_plate1_H3	TEP025	0.0464186	11.3725			SDF75649.1	GCTGATAACCCTTACGAACGAGGACCTGCTCCAACCAACTCTAGCATTGAAGCTACTCGAGGCCCGTTTGCGGTTAGCGATACCCGGGTCTCAAGTTTAGTCAGTGGCTTCGGTGGCGGGACTATCTATTATCCGACGTCCACCTCATCTGGGACGTTTGGTGCGGTAGTGATATCCCCAGGCTTCACAGGAACACAGTCGTCCATAGACTGGTTGGGACCCAGAATCGCCTCTCAGGGGTTTGTGGTGTTTACTATCGATACCATTACAATCTATGACCAACCAGACTCCCGTGCATCGCAGTTATTGGCGGCACTCGATTATCTTACCCAGCGCAGTGATGTGCGTTCTCGTATTGACGCCTCACGGCTGGGTGTTATGGGTCATTCTATGGGCGGG…	ADNPYERGPAPTNSSIEATRGPFAVSDTRVSSLVSGFGGGTIYYPTSTSSGTFGAVVISPGFTGTQSSIDWLGPRIASQGFVVFTIDTITIYDQPDSRASQLLAALDYLTQRSDVRSRIDASRLGVMGHSMGGGGTLRAAAQRPSLQAAIPLTGWHTTKNWSSVSVPTLVIGAESDSVAPVATHSEPFYTSLPSTLDKAYLELNNASHFAPNLPDTTIAKYSISWLKRFIDNDTRYEQFLCPGPGRSTQVEEYRNTCPNS	27838.2
RND2	TEP	plate1	H4	RND2_TEP_plate1_H4	TEP033	0.0517745	12.6848			MGYP006162431213	CAGACCTCACCTGACTGCTCCGCCATAACAATTAGTTCCTCGACCAACACTGGAGTGAACCTTGTTTCGACCTACCTGGAAAGCGATGGTATTCGTAATGGTACCGATTATTACGGTTCCACCATCTATTATCCACAGAACACCACGTCGATCCTCGCCTCTATTATTATCGTTCCGGGGTATCTTAATTTCGAGAGCTCAATGCAGAATTGGGGCCCCTTCCTGGCGTCGCATGGGATTGTTTGTATGACGATTGGTACAAATAACATCTTTGACCTTGTCAATGATCGAAAAGAAGCGCTGCAAGATGCGTTGATTTCATTGAAAGCGGAGAATACTAGAGTCAATAGTCCATTGTTCAATAAACTGAATACCAGCCGAGTTGCACTTGCCGGCTGG…	QTSPDCSAITISSSTNTGVNLVSTYLESDGIRNGTDYYGSTIYYPQNTTSILASIIIVPGYLNFESSMQNWGPFLASHGIVCMTIGTNNIFDLVNDRKEALQDALISLKAENTRVNSPLFNKLNTSRVALAGWSMGGGGAQLAAVEDSTIKAIIALCPWIDPMQISVNSLIHDVPVLFFSGQFDAVAPSSTHANIHYNYTPSTTDKLIYEISSGGHTVANVPSGGQGEVGRMALSWLKKYLIEDYCYCPLLLDTPLTASIYQTNVTCSTYGCTDSIALNYDPLATTDDGTCIYCVYGCTDSTSVNYAPLAICDDGTCIASVYGCTNATACNYYAGANINDGSCEWTSCNPTSCGASAITGLGVTNVIHDRVTLTFDNMNTYDTSGAQICRVDQLRIKYR…	61454.1
RND2	TEP	plate1	H5	RND2_TEP_plate1_H5	TEP041	1.74159	426.689	54.4		WP_256510026.1	ATGGCGGCAGATAATCCATATCAACGCGGGCCTAACCCGACAAGCGCATCTGTGGCGGCATCTCGGGGAACCTTTGCGACTGCTGAACTGTCAGTACCTAGAGGTAATGGATTTGGGGGCGGCAAAATCTATTATCCTACGGACACCACACAGGGTACATTCGGGGCGATAGCCATTGTTCCGGGTTACACGGCTACTTGGGCAGCCGAGGGTGCGTGGATGGGGCATTGGCTCGCTTCATTTGGTTTCGTGGTTATTGGTATTGATACTAATAGTCGTAATGACAACGATACTGCTCGGGGAACACAACTGTTAGCTGCACTGGACTACCTTACCCAGCGTTCTAGTGTGCGGGGACGTGTCGATGCAAAACGCCTTGCTGTAATGGGGCACTCCATG…	MAADNPYQRGPNPTSASVAASRGTFATAELSVPRGNGFGGGKIYYPTDTTQGTFGAIAIVPGYTATWAAEGAWMGHWLASFGFVVIGIDTNSRNDNDTARGTQLLAALDYLTQRSSVRGRVDAKRLAVMGHSMGGGGALVAARQRPSLKAAVGLAPFKPSGPPSADRVPTMVIAGQRDGTVTPSYVDGLYRAIPAGTEKAYLEFAGAGHAFPTRPNPLQMRLVIPWLKSFTDHDTRYHQFLCPLKDRTGVTAYRSTCPLVAPGARD	28144.1
RND2	TEP	plate1	H6	RND2_TEP_plate1_H6	TEP049	0.280297	68.6727	50.8		WP_249044522.1	GCGGACAACCCGCACCAACGCGGTCCAAATCCCACGCAGGCTAGTGTGGCTGCTTCTCGCGGAACATTTGCAACTAGCGAGACTTCAGTAGGGGGTGGTAACGGCTTCGGCGGCGCAAAAATCTATTATCCAACCGACACCAGCCAGGGTAAGTTTGCAGCACTCGCAGTTTCTCCTGGTTATACCGCCACGTGGGCTGCTGAAGGCGCGTGGATGGGTCATTGGTTGGCCAGTTTTGGCTTTGTGATAATCGGAATTGATACGATAAGTAGAACCGACTGGGATGTAGCTCGCGGGGATCAGCTGCTGGCTGCGTTAGATTATCTTACTCAACGGTCAAGCGTGCGCGATCGTGTTGACGCGAGCCGGGTTGGGGTTATGGGACATAGCATGGGTGGG…	ADNPHQRGPNPTQASVAASRGTFATSETSVGGGNGFGGAKIYYPTDTSQGKFAALAVSPGYTATWAAEGAWMGHWLASFGFVIIGIDTISRTDWDVARGDQLLAALDYLTQRSSVRDRVDASRVGVMGHSMGGGGAISAGLKRPSLKVVIGNAPYSASQNLTNMRVPVALLAGQRDTTVTPATTNSYYNQVPATTEKMYLELTNAPHSFPTSNNSVMTRKVIPWMKIFLDQDTRYQQFLCPLLDNTGIRTYRSSCPLIGDPMPPADTYRLAGAASGKCADVEGRSQANGAKLLLWTCNGQTNQRWTQTATGELRVYDNPKCVEAGTSAQGTRVTINACNGGNSQKWTVNANGTVTNAVSGRCLDAAGTADNSPIVVNTCTGAGSQNWSKRS	41393.5
RND2	TEP	plate1	H7	RND2_TEP_plate1_H7	TEP057	0.0350467	8.58644			MGYP003309670260	AATACTAATGTCCCTTCGCAGGCATGCAACCTTACCAACGCTAATGGCTGCGATTCTATCGCCATACTTAACTTGACCATCAATCAGGCTGACACGTTATACACCAACATTATTACATGTGATAATTATACATGGGACGGCACTACCTACACCAATAGTGGAATCTACAATAACGTCTATACAAATAGCAACGGTTGTGACTCCATTCTCCTGAACCTGATTACAATTCCAGGCCCGTTTAGCGTATCAAATATCGATGAGTCTTCCGGGATTCGAAATGGCTTGGACTACGACGGAGCGACTATCTATTACCCTGACAATGGGAACTATCTTAGCTCAATAGTCATAGTGCCGGGCTTCATGAACACCGAACTGACTGTACAAAATTGGGGTCCATTC…	NTNVPSQACNLTNANGCDSIAILNLTINQADTLYTNIITCDNYTWDGTTYTNSGIYNNVYTNSNGCDSILLNLITIPGPFSVSNIDESSGIRNGLDYDGATIYYPDNGNYLSSIVIVPGFMNTELTVQNWGPFLASYGIVTMTIGTNALTDSEFQRRDALIDAIISLKDENNRSLSPLFGRLNTSSISVGGFSKGGGGAQLVASLDSSIKAIVALYPFIDNPIVSDFDHNIPTFIISGQLDVIAPPAQHADIHYDLIPNSTKKLKYELSVGTHDALSGPYGGLNQVGERVLSFLGLFLENDSCYCPLLDITPSLSSRSKSAPLTKSLMILPAATDALRAGSKSTSAKLAEAVA	37619.5
RND2	TEP	plate1	H8	RND2_TEP_plate1_H8	TEP065	0.0747048	18.3027			MGYP001168829540	TGTGCCACTGCTGGTAGCACTACCGATTCAGCTCCAGTATCTGCAGCGAGCTTATCGGTAGATGGAGCGTATGAGGTGCGGACGTATAGTGATTTTCCGGATGTCCCAGAATTCGGGGCAGCAACTATCTATTATCCTGTTGGCGTGCCACAGCCGATAGGGGGAGTCGCTATTGCTCCGGGCTTTACAGAAGAGCAGCGACACATTTCATGGTGGGGTCCCCGCCTGGCCAGTCACGGTTACGCAGTTCTGGTTCTGGATACGAACGAACGTCGAGAACGCCCTGACGCGAGAGCCAGTGCTTTGATAGCCGGCGTTACTTTGTTACGCGCCGAGGGATTGAGACAAGGATCTCCGTTATTTGGCGGCATCGACCTGGCTAAGATGGCGATAATGGGG…	CATAGSTTDSAPVSAASLSVDGAYEVRTYSDFPDVPEFGAATIYYPVGVPQPIGGVAIAPGFTEEQRHISWWGPRLASHGYAVLVLDTNERRERPDARASALIAGVTLLRAEGLRQGSPLFGGIDLAKMAIMGHSMGGGGALLAANEHSDQIRAAIPFTPWEPETNLGGVSAPTLVLAGAADGIAEVDEHAWRHFSMIPESTPKVYLEIAGGDHYIADTTRGTDLATVGRYAIAWLKLYVDRDERYRDFIYGE	27004.5
RND2	TEP	plate1	H9	RND2_TEP_plate1_H9	TEP073	0.332944	81.5712	46.9		WP_119728035.1	GCAGACAATCCATATGAACGTGGTCCGAATCCAACGGAGTCCCTCATTGAAGCTGCACGAGGGCCGTTCGCAACCTCTCAGACCACAGTTAGTTCCCTTAGTGTCACAGGTTTTGGTGGCGGGGTGATCTATTATCCAACTGATACGAGCCAAGGTACCTTTGGCGGCATAGCAATCTCTCCTGGTTATACAGCGGCCTGGAGCTCCCTGGACTGGTTGGGCCCCCGTTTAGCTAGTCATGGTTTTGTTGTGATTGGCATCGAAACTAATACTCGCCTGGACCAGCCGGCGAGCCGTGGAGATCAACTTCTGGCAGCCTTGGACTATCTTACACAGCGCTCGAGCGTCCGGTCACGTGTAGATGCGACTCGTTTAGCCGTGGCGGGGCATAGCATGGGT…	ADNPYERGPNPTESLIEAARGPFATSQTTVSSLSVTGFGGGVIYYPTDTSQGTFGGIAISPGYTAAWSSLDWLGPRLASHGFVVIGIETNTRLDQPASRGDQLLAALDYLTQRSSVRSRVDATRLAVAGHSMGGGGSLEAAKDRTSLKAAIPLAPWNTDKTWPEVRTPTLIIGGESDTVAPVSSHSIPFYTSLTSAREKAYLELDNASHFFPQTSNTTMAKYMISWMKRYIDNDTRYEQFLCPGPSTGLLSGISDWRQTCPGS	28222.8
RND2	TEP	plate1	H10	RND2_TEP_plate1_H10	TEP081	0.14572	35.7015			WP_230882037.1	ATGCATCCCACTCCGGATCGTGCAAAAGTGCTGCCAGTGAATGTATCACGCGGACCCGCAGAGCCGCCTGCAGCCCGTTCAGCGCGACCAGGCGGACGGTCCGCGCCGGATGGTCTGCGACCTGGGCGTCGCCGTCCTGTTCCTAGTTCTGAACAAGGCGCGACAGATGTTCAGTCACACCCGCCTACACCGGCAAATCGACGTACCCGTACTGTAGCTACTTTAGCACTGGCGCTCACCCTGGTCGGGGGCGCCGGCGCGATTGCCCCAACTGCTCATGCTGCAGCAGGCCACGAGCGCGGACCGAATCCTACTTCGGCTGCACTCGAGGCGTCGAGAGGCCCGTTTAGCGTCTCGAGCACAACGGTCTCCTCACTGTCTGCCTCTGGTTTTGGCGGT…	MHPTPDRAKVLPVNVSRGPAEPPAARSARPGGRSAPDGLRPGRRRPVPSSEQGATDVQSHPPTPANRRTRTVATLALALTLVGGAGAIAPTAHAAAGHERGPNPTSAALEASRGPFSVSSTTVSSLSASGFGGGTIYYPNDTGQGTFGGVIVAPGFTASRSTMAWLAERLASHGFVVFNIDTITRSDQPDSRGRQLLAAADHLAEESSPAVRSRLDAGRIGVMGHSMGGGGTLAAAESRPSLQAAVPLTPWHTDKSWGSVQVPTMIIGAENDSVAPVSSHAEPFYNSLSSAQEKAYLELNGASHFAPNSSNSTLAKYSIAWMKRFVDDDLRYDQFLCPAPGRSTRIEEYRSSCPH	37080.7
RND2	TEP	plate1	H11	RND2_TEP_plate1_H11	TEP089	0.428861	105.071	44.2		WP_229874892.1	GCGGACAATCCGTACGAACGTGGTCCGGATCCAACCGAGTCAAGCATCGAAGCATCTCGTGGGCCTTTCGCAGTAAGTCAGACGACAGTTAGCTCATTAGCTGTTACTGGTTTCGGTGGCGGGACTATCTATTACCCGACAGATACAAGTCAGGGGACCTTCGGCGCGGTCGCTATTTCTCCAGGATATACAGCCGATCAATCCTCGATTGCCTGGATCGGGCCTAGATTGGCGTCTCAGGGATTTGTGGTGTTTACCATCGACACCATTACCCGATACGATCAACCAGCTAGTAGAGGTGATCAGCTCTTAGCAGCACTGGATTATCTTACGCAGCGCTCATCCGTGCGTGGTCGGATTGACTCGAGCCGTTTGGGCGTGGCGGGTCATTCCATGGGT…	ADNPYERGPDPTESSIEASRGPFAVSQTTVSSLAVTGFGGGTIYYPTDTSQGTFGAVAISPGYTADQSSIAWIGPRLASQGFVVFTIDTITRYDQPASRGDQLLAALDYLTQRSSVRGRIDSSRLGVAGHSMGGGGTLEAAEERPSLQAAVPLAPWNLQKNFSGVRVPTFIIGGESDTVAPVATHSEPFYTSLPSTLDKAYMELNNASHFFPNTPNTTMAKYMISWFKRFIDDDTRYDQFLCPNPSGLAIEEYRSTCPY	27939.3
RND2	TEP	plate1	H12	RND2_TEP_plate1_H12	TEP097	1.10305	270.247	64.6		WP_086599340.1	CGCCCCGCCTCGGCGCAGGACAATCCCTATGAGCGGGGACCTGATCCAACGGTATCGAGCGTCGCTGCTCAAAGAGGTACATTCGCGACAGCAGAGGTGACAGTGCCGCCTGGAAATGGGTTTAACGGGGGAAAAATCTACTACCCTACAGATACGAGTAAAGGTACCTGGGGTGCCGTTGCCGCCGTTCCAGGGTATACTGCGAAGTGGGCCGCAGAGGGTGCATGGATGGGTCCTTGGTTGGCTTCCTTTGGGTTTGTTGTTATAGGAATTGATACTAACTCCCCTAATGACTATGATACCGCCCGGGGCACGCAGCTTCTGGCCGCCCTGGACTACCTTACCCAAAAATCACCAGTTCGGGACCGTGTAGATCCGAATCGATTGGGGGTCATCGGG…	RPASAQDNPYERGPDPTVSSVAAQRGTFATAEVTVPPGNGFNGGKIYYPTDTSKGTWGAVAAVPGYTAKWAAEGAWMGPWLASFGFVVIGIDTNSPNDYDTARGTQLLAALDYLTQKSPVRDRVDPNRLGVIGHSMGGGGAISAAERRPSLKAALPLAPFSPSQNLSSLRVPTMIMGARDDGTVTPSYLNGLYAGMPAATPSAYIELTSGGHGFPTWGNSNVTRRTIPWLKIFLDNDTRYTQLLCPSPADRTGVSRSQVKCAYVPGGGTTPPPPSSGQIVGAASARCLDVPNSSQTNGTQLQLWDCLDQTSQKWARTDAGELRVYGNKCLDAEASGTSAGTRAIIWDCHGGQNQRWNVNANGTITSARSGLCLDANNAGTANGTQAILWTCNGGSNQRW…	42314.5
RND2	TEP	plate2	A1	RND2_TEP_plate2_A1	TEP098	0.206289	50.5408	51.7		MBN2738032.1	CAATCCTCTAGCTGCAGCTTGATGGGCGACGTCAATGAGTCGAATGGGGTGGATATAGTTGACGCGCTCCTGATCGCTCAGGCCTATGTTGGCCTTAACCCTGAGATGGAGTATAACCCGTGCGCGGACGTGGATTGCTCGGGCAGTATGAACATTGTGGATGCACTGCTGGTCGCTCAGAAGTATGTGGGTCTGATTTCCAACTTTCCTTGTCAGATATCACCGGAACCGACGACCGAACCAACAAGTGAACCCGTACTGTTCATAGCTTGTGGATCTTCTAGCGCTGTGGGATCATTTCAGGCCGATGAGTATTTTAGCGGTGGCAATACCCACTCAAATAGTAACAGCGTCGACATATCTCGGATCACTGTAAACACTCCGCCAGCCGGGCTCTTC…	QSSSCSLMGDVNESNGVDIVDALLIAQAYVGLNPEMEYNPCADVDCSGSMNIVDALLVAQKYVGLISNFPCQISPEPTTEPTSEPVLFIACGSSSAVGSFQADEYFSGGNTHSNSNSVDISRITVNTPPAGLFNNERYGEMSYNIPGLSAGETYTVTLYFAETYLSSSGSRLFNVSINHSDVLTSFDIYDSAGGQNIAVSYSFITTADNSGNILIDFASVTENPKINGIAIMAGIGPTNVPTPEPTPTPENSGFQRGPDPSLASISANRGTFATAELTFPAGNGFGGGFIYYPTDTSLGTWGAVAICPGGSAKFANEETWMGHWLASFGFVVIGIETNNTFDFPESRGTQLLAALDYLVQKSAVKDRVDPDRLMVMGHSMGGGGAFHAALARSSLKTMV…	54671.8
RND2	TEP	plate2	A2	RND2_TEP_plate2_A2	TEP106	0.358022	87.7155	41.5		WP_225255694.1	GCCGAGAATCCGTATCAACGAGGACCTGATCCCACCTTGGCGGCACTTGCTGCTAGTGCAGGTCCATATCCTATTATGGAGACGGTCGTGGGCTCCGCTGAGGTCACCAATTTCGGGGGCGCGTCGATCTACTATCCAGCTGGTACCGCGGACGGAACGTTTGGCGGCGTTGCAGTGACTCCTGGCTTTCTGGGACCGCGCTCTACAATGGAATGGGTGGCTCGTCGAGTTGCCAGCCATGGGTTTGTGGTAATTAATATCGACACTCTTGAAAGAAATGACACACCGCCATTACGCGCGCGCCAGATGCTCGCCGCCCTGGATTACCTGACAGGTGCAAGCGCGGTCCGTGATAGAGTTGATCCTACACGGTTAGCCGTGATGGGTCACTCAATGGGT…	AENPYQRGPDPTLAALAASAGPYPIMETVVGSAEVTNFGGASIYYPAGTADGTFGGVAVTPGFLGPRSTMEWVARRVASHGFVVINIDTLERNDTPPLRARQMLAALDYLTGASAVRDRVDPTRLAVMGHSMGGGGSLQASRQRPQLKAAVPLTPWSNDKDFSADVVPTLIIGAELDDTAPVAEHAEPFFESIAAARKAYLELNDAEHRAPIRTNETIGTYSVAWLKRFVDDDTRYEQFLCPPPAPSAAIEEFRGTCPSS	27763.5
RND2	TEP	plate2	A3	RND2_TEP_plate2_A3	TEP114	1.65969	406.624	41.8		WP_252811421.1	GCCGGAAATCCATATCAGCGCGGACCTGACCCTACTCTGGCATCGGTTGCTGCGAGTCGAGGAACCTTCGCTACAGCTCAAGTCTCTGTACCAGCGGGTAACGGTTTTAATGGTGGTACAATCTACTATCCAACAGATTCCTCGCAGGGTACGTGGGGAGCAGTAGCAATAGTCCCGGGCTACACGGCGCTGTTTGCGAATGAAGAAGCATGGATGGGCCCGTGGTTAGCAAGCTTTGGCTTCGTCGTCATTGGGATCGAGACAAACTCAAGAACTGATTTTGATACTGCCCGGGGGACACAACTGCTGGCGGCGTTAGACTACCTTACGCAGAAATCCCCAGTAAGAGATCGTGTTGACTCTGCACGTCTCGGTGTGATTGGTCATAGCATGGGCGGG…	AGNPYQRGPDPTLASVAASRGTFATAQVSVPAGNGFNGGTIYYPTDSSQGTWGAVAIVPGYTALFANEEAWMGPWLASFGFVVIGIETNSRTDFDTARGTQLLAALDYLTQKSPVRDRVDSARLGVIGHSMGGGGVVYATEHRPSLKAAVALAPFSPSQDMSTDHVPTMVMGGQNDTVVTPSYLDGLYATMPASTQSDFVQLAGADHVAYTHPNTTEMRLLIPWLKIFLDDDTRYTQFLCPLMDSTGVSAYHSKCPYVPPGGSTSTPTPTPTITPTPPPSGACSATYRTVNSWSGGYQGEVTVTAGDAAINGWTVRWNLGGGQTVTQVWNGTLSTSGSTATVTNASYNGSLQASASTTFGFLANGTPSTPAITCTSP	39269
RND2	TEP	plate2	A4	RND2_TEP_plate2_A4	TEP122	0.760371	186.291	54.1		SOD43347.1	CAGTCCCCATCTGCCGCAGCAAATCCATATGAACGTGGGCCCGACCCAACCGTGTCAAGTGTGGCTGCTCAGCGCGGTACCTTTGCTACCGCAGAGGTTACCGTACCGCCCGGTAACGGCTTTAATGGCGGAAAAATCTATTATCCAACTGACACAAGTCTGGGCACCTGGGGCGCTGTGGCGGCCGTTCCCGGCTATACGGCTCGCTGGTCAGCAGAAGGGGCGTGGATGGGGCCTTGGTTGGCCAGCTTCGGCTTTGTTGTAATCGGTATTGATACAAACAGCCCTAATGATTTCGATACTGCACGTGGTACACAGCTTCTCGCTGCGTTAGATTATCTTACACAGAAATCTCCGGTGCGTGATCGCGTCGATCCTAGTCGTCTGGGAGTTATAGGT…	QSPSAAANPYERGPDPTVSSVAAQRGTFATAEVTVPPGNGFNGGKIYYPTDTSLGTWGAVAAVPGYTARWSAEGAWMGPWLASFGFVVIGIDTNSPNDFDTARGTQLLAALDYLTQKSPVRDRVDPSRLGVIGHSMGGGGAISAAERRPSLKAALPLAPFSPSQNLSSLRVPTMIMGARDDGTVTPSYLDGLYGGMPATTQSAYIELTGGGHGFPTWGNSNVTRRTIPWLKIFLDNDTRYTQFLCPSPADRTGVSRSQTKCPYVPPGTTTPPPSGGQIVGAGSGRCLDVPNASQTNGTQLQLWDCSANANQKWARTGTGELRVYGNKCLDAEGAGTSPGTRVIIWDCHGGQNQRWNVNTSGTITRADPVCAWTRKATAPGTAPRRSWGTAMAGPASAGP…	42212.4
RND2	TEP	plate2	A5	RND2_TEP_plate2_A5	TEP130	0.0289828	7.10077			MGYP001555179545	TATCGCCCCGTGGTAGCATTTCGGGTTAAAGTGCGGAAACTTGAACGCGCCATAGGGGAGAGTATGGCATCCGTGGCCAGAATGCAAGGTCGTTACCTTCGGGCATCTACTCTGACCGCTGTGGCGGCTGCCACAATTGTTGGCTGTTATTTGCGTGGCCCTGATCCGACAGTCGAACTCGTTGAGAGCCCAGTTGGACCTTTTGAGGTGGAGACGGTACTGGTACCAAGCACTGTCGACGGCTTCGGCGGGGGAGAAATCTATGACCCGGTGGATGAGGATTATTCTTTCGGCGGAATCGCGGTGGTGCCGGGGGTTGGTATTGATCGCAGCCGCTTGGAATGGTACGGCCCGCGATTAGCGAGTCACGGTTTTGTCGTATTTCTGATAGAAACCGAC…	YRPVVAFRVKVRKLERAIGESMASVARMQGRYLRASTLTAVAAATIVGCYLRGPDPTVELVESPVGPFEVETVLVPSTVDGFGGGEIYDPVDEDYSFGGIAVVPGVGIDRSRLEWYGPRLASHGFVVFLIETDSVWDVPDQRGEQLIAALDYMTTQSAVVDVVDPKRLAVMGYSFGGGGVIHATRLKPDLKAAIPLAMWFWDNDQSASTVPHLLISCEIDFENDAHTGAVYESRPASTARAMMEIAGADHQCIKQDGSTEQQ	28381.4
RND2	TEP	plate2	A6	RND2_TEP_plate2_A6	TEP138	0.114226	27.9854	36.1		WP_236244959.1	GCGGATAACCCGTATGAACGCGGACCTGCCCCAACGACGGCGTCGATCGAAGCCGTTCGTGGTCCCTATGCTGTGTCCGAATATCGGGTGAGCAGTTTAGCTGCGACCGGGTTTGGCGGGGGCACGATTCATTACCCCACTACCACAGCAGATGGAACCTTTGGCGCGATAGCCGTTTCTCCGGGTTATACTGGTACTGAATCAACTATCGCATGGCTGGGACCTAGACTGGCTTCTCAGGGTTTTGTGGTCTTTACCATAGAAACGCTGACACTCTTCGATCAACCCGACTCGCGCGGCCGACAACTGTTGGCCGCATTGGATCATCTGACACGCGTCAGTCCACTCCGCGGCCGTGTCGACTCTTCTAGACTGGGAGTAATGGGGCACTCGATGGGT…	ADNPYERGPAPTTASIEAVRGPYAVSEYRVSSLAATGFGGGTIHYPTTTADGTFGAIAVSPGYTGTESTIAWLGPRLASQGFVVFTIETLTLFDQPDSRGRQLLAALDHLTRVSPLRGRVDSSRLGVMGHSMGGGGSLEAAKSRPSLQAAVPLTPWNLDKTWPELRTPTLVVGADGDSIAPVRSHAEPFYESLPSSLDRAYLELNGASHFAPNSPDTTIAKYSIAWLKRFIDNDTRYEQFLCPLPRPSLTIEEYRGNCPHTS	28138.8
RND2	TEP	plate2	A7	RND2_TEP_plate2_A7	TEP148	0.0382609	9.37393			MGYP000276886035	TGCACCTGGCGGGGTCCAAATCCGCCGCCCGCAACCCTTGATGCGCCAATGGGTCCGTTTACGACCACCTCGTCTGTTGTCACCACTTCCCCGGGGTTCGGCGATGGCACAATGTATTACCCCGACACTGAGCCGGGTCCCTTTGGGGTAGTTGCCGTGGCCCCGGGATGGTTGGCCTCACAAAACAGCCTGGACACACTGGGAAACCGTATCGCCTCTCACGGTTTTGTTGTGATCACTATTGATGTGAATAGACCACGTTCAGATGGTCCTCAAAGTCGCGCAGATCAGTTGCTGGCTGCACTGGACCAGGTAGCGAATGAAGCAGCCGTTGCGGGTATTGCTGATAATACGCGCCAGGCGGTGATGGGCCATTCGATGGGCGGCGGTGGAGCACTG…	CTWRGPNPPPATLDAPMGPFTTTSSVVTTSPGFGDGTMYYPDTEPGPFGVVAVAPGWLASQNSLDTLGNRIASHGFVVITIDVNRPRSDGPQSRADQLLAALDQVANEAAVAGIADNTRQAVMGHSMGGGGALYASIDRPALKASIPLAPWARGADFSAVTVPTMIIGCEDDTVAPVGSHAIAFYDAIANTVPKAYAEIADASHSCVNDFNTDPLETAEVASSAVSFLKRFVDNDSRYTPFLCPIPELDPPLSDRRATCPYN	27413
RND2	TEP	plate2	A8	RND2_TEP_plate2_A8	TEP157	0.327443	80.2234			MGYP001369271901	TGTGCCACTGCGGGTTCCGCACTGGTATCTGCTCCATCACTTTCGGGCGATGGCTCTTATGAGGTCCAGACCTACACTGACTTTCCGGATGTTCCCGAATTCGGAGCTGCTACGATCTATTATCCTGTTGGGGCATCGGAACCTATGGGTGGGGTTGCTATTGCCCCAGGCTTTACAGAAGAACAGCGTCATATCGCCTGGTGGGGTCCACGTTTAGCGAGCCACGGCTACGCAGTCTTGGTATTAGATACCAATGACCGTCGAGAACGTCCGGATGCACGCGCCGATGCGCTGATTGCGGGAGTGACACTGCTGCGCGCGGAAGGCCGTCGCCGTGGCAGTCCCTTATTTGGACGCATTGACGCAGCGAAAATGGCAATTATGGGGCACTCAATGGGT…	CATAGSALVSAPSLSGDGSYEVQTYTDFPDVPEFGAATIYYPVGASEPMGGVAIAPGFTEEQRHIAWWGPRLASHGYAVLVLDTNDRRERPDARADALIAGVTLLRAEGRRRGSPLFGRIDAAKMAIMGHSMGGGGALLAADEHSDLIRAAIPFTPWEPETDLRGISAPTLVLAGAADRVAEVEGHAWRHFSMIPESTPKVYMEIAGGDHYIADTTRGMDLATVGRYAIAWLKLYVDGDEQYRDLIYGEIPPADAAKFSRYVVNP	28450.3
RND2	TEP	plate2	A9	RND2_TEP_plate2_A9	TEP165	1.76534	432.509	52.6	76	WP_233604767.1	GCCGATAACCCTTACCAGCGTGGACCTGATCCGACGCCGGCAAGTGTCGCTGCTGTGAATGGACCATTCGCGACTGCATCTGTATCAGTGCCGGCAGGATACGGTTTTGGTGGGGGCATGATCTATTACCCCACTGATACATCGCAAGGTACGTTCGGCGGCATTGCCATTTCTCCTGGCTATACTGCTTTATTCTCAGCTGAGTTAGCCTGGATGGGCCCATGGCTGGCGTCTCATGGTTTTGTGGTTATAGGCATCGAAACAAACTCCCGGAATGACTTCGATGAAGCGCGTGGGACGCAATTGCTCGCGGCATTAGACTATCTTACCCAGCAGTCCCCCGTCCGTACACGCGTTGATCCAAATCGCTTGGCTGTAAGTGGTCATAGCATGGGTGGC…	ADNPYQRGPDPTPASVAAVNGPFATASVSVPAGYGFGGGMIYYPTDTSQGTFGGIAISPGYTALFSAELAWMGPWLASHGFVVIGIETNSRNDFDEARGTQLLAALDYLTQQSPVRTRVDPNRLAVSGHSMGGGGALNAAIRRPSLKAAVGLAPFLPSSNLANDRVPTMVFAGQQDTVVSPSYVTNLYNSLPATTESAYLEIAGGDHGFPVGRPNQVMIRTMLPFVKIFLDNDTRYSQFLCPLMDSTGVVTYRSTCPLLPPGLPTTPPTSTSSNPTVGPTTPSTTAPTTTPAPGGACTATYRTTNSWPGGFQGEVTITAGSSAINGWTVRWTLGSGQTISQVWNGEVSITGSTVSVRNAPYNGSLPASGSTTFGFLGGGSPSSPSLTCTSP	40378.6
RND2	TEP	plate2	A10	RND2_TEP_plate2_A10	TEP173	1.1941	292.554	41.2		OLR94321.1	GGCCAAGCTCCGACGACCGCCGCCCAGGTGCGCGCTTCAGCCTTCGCAAAAGGCCCTGATCCTACTGAGCAGACGATTAAGGCGCAACGAGGTCCGTTTCAGATAAAACAACTTTCGGTAGCTGCGCAGTCGGGGCGGGGGTTCAATCGGGGAACCATCTACTATCCGACTGATACAGGTCAGGGCACATATGGCGCAATTGCAGTGATACCGGGATTTCTGGAACCAGAATTCATCACCTCTTGGTATGGTCCTACTCTGGCTTCCTATGGCTTTGTCGTTATGACTTTAGAACCCTTTGCTATTACGGATTTTCCCGACCCCCGTTCAAACCAGTTACTTGCGGCGGTAGATTGGCTGGCAGCCGACTCACCTGTTAAAGCTCAAGTTGATCCTAAT…	GQAPTTAAQVRASAFAKGPDPTEQTIKAQRGPFQIKQLSVAAQSGRGFNRGTIYYPTDTGQGTYGAIAVIPGFLEPEFITSWYGPTLASYGFVVMTLEPFAITDFPDPRSNQLLAAVDWLAADSPVKAQVDPNRLAVMGHSMGGGGALLAASKRPSLKAAVPLAPWNLYADFAGVTVPTLVIGADNDFIAPVGMHADPMYASIKASPNEGYLKLKNADHFTVNSYSATLTKFTVSWMKRYVDEDTRYTQFLCPAPQPDPSFASFQMTCPS	28926.1
RND2	TEP	plate2	A11	RND2_TEP_plate2_A11	TEP181	1.01525	248.736	50.2		WP_212846608.1	ATGATAGCCACCATCCCGGATGGAAGCGCAGCAGCTGCGGCGGACGACAACCCATATCAACGTGGCCCGGATCCTACCGTAGCATCAGTTGCAGCTCAATACGGTCCCTTTGCCACGGCGCAGATTACGGTGCCGCCCGGTAATGGGTTTAACGGTGGCTTTATCTATTATCCCACCGATACATCCCATACCTACGGTGCGGTAGCGATTGTACCTGGGTATACCGCGCTGTTTGCTAATGAAGAAGCCTGGATGGGGCCACGTTTAGCCAGCTTCGGCTTTGTAGTGATCGGCGTGGAGACGAACTCGCGTAACGATTACGATACGGCTCGCGGCACCCAGTTGCTCGCGGCTTTAGATTATCTTACTAATTCTTCAGCCGTTCGGGACCGGGTTGAT…	MIATIPDGSAAAAADDNPYQRGPDPTVASVAAQYGPFATAQITVPPGNGFNGGFIYYPTDTSHTYGAVAIVPGYTALFANEEAWMGPRLASFGFVVIGVETNSRNDYDTARGTQLLAALDYLTNSSAVRDRVDRNRLAVIGHSMGGGGSLYAATQRPSLKAAIGLAPFKPSGNLASDTVPTMIIGGINDTTVTPSYLDGLYPTLPAATPGAYLQLANADHLYFTRPNDIELRSQIEWLKIFVDNDARYTQFLCPSIKDTTGIARSNVKCSTIPSGGSTPPSSPPPVPSGPQRILAAQSGRCVDVPNATHNNGTRVQLYDCNGQANQQWTSTSSKQLTVYGNVCLDAAGSGNGAAVQIYSCNGQSNQQWNVNANGTITGVQSGRCLDVWGTGNGQQIQLW…	43414.6
RND2	TEP	plate2	A12	RND2_TEP_plate2_A12	TEP189	0.626412	153.471	67		GIU85371.1	ATGCCGCCGCCACCGCCGCCCCCGCCGCCTGTTCAAACCGTCACGGTCGAGCCCGGCTATGGGTTCGGTGGCGGTACGATCTACTACCCGCAGGAAAGTACGGGACGGTTGCCTGTCGTTGCCGCTGTTCCAGGTTTTACCGAAACACAAGAGGCAGTGGCTTGGTATGGACCACTTCTGGCTCGCCGCGGGAATATTGTGATTACCATAGACACCATTTCACCTACAAACGCGCCTAAGACTCGCGCGGATCAGGCGCTGGCAGCGATCGATTATGTTGTTACTCAGAGCGCAGTGTCAGATATCGCAGATGCAAGCCGGACTGCCGTAATGGGTCATTCCATGGGCGGTGGCGCGTCGCTCTTTGCCGCACTGAAAAGACCAACACTGAAAGCCATT…	MPPPPPPPPPVQTVTVEPGYGFGGGTIYYPQESTGRLPVVAAVPGFTETQEAVAWYGPLLARRGNIVITIDTISPTNAPKTRADQALAAIDYVVTQSAVSDIADASRTAVMGHSMGGGASLFAALKRPTLKAIVPLAPWARTTDFSGVAVPTLIVGCENDGIAAVGTYAEPFYESIPATTPKAYLEMAGGNHYCTNSEDPVIAGYVSAWTDRFLKGDTTASSRLCPPSPVGPISEYRSNCPY	25334
RND2	TEP	plate2	B1	RND2_TEP_plate2_B1	TEP099	0.279598	68.5016	50.2		QEV16333.1	ATGCGACCAGGAAGAGTGTGCCCGGATTCTTGTGGTTGTCGGCCGAGCTCTAGACGAAAAGACGCCACTATCGTTCAACAGTTACGTAACGAAACAATTGGATCTCCTTCGCCGCATCGAGCACCACGGCGCTTTCGTCCTAGACTTGTTCGTGCGGGCCTGGCGGCCCTTCTGGCAGCAGGCGGGCTGTTCACCGCACAAAGTGGTTCTGCGGGCGCCGCGCAGAATCCTTATGAGCGTGGACCCGCTCCTACCGTTTCATCAATAGAAGCTCCTCGCGGTCCGTACGCTGTCTCCGAAACCCGCGTTTCGAGCCTGGGCGTGACGGGCTTCGGGGGCGGTACTCTTTATTATCCGACAACAACGCGTGACGGTACCTTTGGTGCCGTCGCAATCAGC…	MRPGRVCPDSCGCRPSSRRKDATIVQQLRNETIGSPSPHRAPRRFRPRLVRAGLAALLAAGGLFTAQSGSAGAAQNPYERGPAPTVSSIEAPRGPYAVSETRVSSLGVTGFGGGTLYYPTTTRDGTFGAVAISPGYGGTQSSISWLGPRLASQGFVVFTIDTLSTLDQPAGRGGQLLAALDYLTQRSSVRDRVDSGRLGVMGHSMGGGGSLEAAKSRPALQAAIPLTGWNLDKTWQELRTPTLVVGADGDTIAPVSSHSEPFYESLAGSLDKAYLELNGASHFTPNSSNTTIAKYSVSWLKRFIDNDLRYEQFLCPLPRPGATIEEYRGNCPHTS	35517.3
RND2	TEP	plate2	B2	RND2_TEP_plate2_B2	TEP107	0.233567	57.2239	44.5		MGYP000483234479	CAACCAACTCTGGAATCGCTGGGCAATCCAGGCCCGTATCAGGTAGCGTATTATGACCAGCTGCCAGAGGTGGATGAGTACGGTGCCGCGACCCTGTATTTTCCGGCTAACCGGGGTACGGATTTTGGGGGCGTCGCAATAGCTCCGGGCTTTATCGAGCAGCAGGAAAATATCGAATGGTGGGGTCGTCATCTTGCTTCATATGGATTCGCTGTATTGGTCTTAGACACCAATAACCCCCGGGACGACCCCCAAGTTCGTTCAGAGGCGTTACTGGCAGCACTCGATGTGATTCGAGGGGAAGGTGCACGCAGTGGCAGTCCAATTCGCGGCAAAATCCTGAACGATCGTATGGCTGTTATGGGTCACTCCATGGGTGGGGGTGGAACCCTCTTGGCC…	QPTLESLGNPGPYQVAYYDQLPEVDEYGAATLYFPANRGTDFGGVAIAPGFIEQQENIEWWGRHLASYGFAVLVLDTNNPRDDPQVRSEALLAALDVIRGEGARSGSPIRGKILNDRMAVMGHSMGGGGTLLAANRASDQLKAIIPFTPWLPNADFSSVAVPTLVLAGEVDRIASVAEHAWPHFQTLPEGIPRMYVEIAGGNHFIANSTTDQERLNPNIDVHDLVGALGVAWLKYFVDGDEDYRDLIYGELPAEQRARLSRFEFVQ	29121.8
RND2	TEP	plate2	B3	RND2_TEP_plate2_B3	TEP115	0.462872	113.404	60.4		WP_254876803.1	GCCGATAATCCGTATCAACGTGGGCCAGACCCTACACGCAATTCAGTAGCGGCAGAAAATGGTCCTTTCGCTAATACTTCCGTCAGCGTACCAAGCGGGAATGGATTCAACGGTGGACGTATCTACTACCCGACTGATACAAGCCAAGGCACCTTTGGAGCGATCGCCATTTCACCCGGTTATACAGCACTGTTCTCCGCAGAATTAGCGTGGATGGGTCCTTGGCTGGCCTCACACGGCTTCGTTGTTATAGGGATCGAGACAAATTCTCGTAACGATTTTGATACGGCGCGTGGTACCCAGCTGTTGGCAGCCCTCGATTATCTTACCCAACAGTCCACCGTGCGGAACAGAGTTGACCCGAATCGGCTTGCGGTGGCGGGTCATTCTATGGGCGGT…	ADNPYQRGPDPTRNSVAAENGPFANTSVSVPSGNGFNGGRIYYPTDTSQGTFGAIAISPGYTALFSAELAWMGPWLASHGFVVIGIETNSRNDFDTARGTQLLAALDYLTQQSTVRNRVDPNRLAVAGHSMGGGGALSAAMRRPSLKAVAGITPYSPSSNLANDRVPTMIISGQADTVVTPSYALGLYNSIPATTESVYLEVAGGDHGFMVGRSNPVLIRTMLPFLKTFVDNDARYTQFLCPLVDNSGVVTYRNTCPLLPPPTGTPTPTPTTPGPTTPPPTTPPPGSASEIVGTQSGRCVDVPNSSRTNGTRVQLYDCNRQTNQTWTYNTSTKQLRVYGDMCLDAAGTGNSAAVQIYACHSQTNQQWNINTNGTISGVQSGRCLDAWNTTNGAQIQLYD…	43899.2
RND2	TEP	plate2	B4	RND2_TEP_plate2_B4	TEP123	0.0443266	10.86			MGYP000276358639	GACGGGGAATACCGGGTCCTGACTTATACTGATTTTCCCGATGCACCTGAATTTGGTGACGGCACAATCTATTATCCTGTAGGTACTCCAGGACCGATCGGTGGCGTGGCCATTGTTCCGGGTTTCACAGAAGAGCAGCGTGCTGTAGCATGGCTGGGCCCGCGTTTGGCGTCACACGGGTATGCCGTGCTGATTTTCGACACAAATGATAGACGTGATCCAGCGCAAGTGCGCGCGGATGAATTAATGGGCGCGGTTCGCGTGCTTCGGGCCGAGAACTCTCGACGTGGTAGTCCTCTCTTTGGAAGAATCGATGCTTCGAAAATGGCTATCATGGGACATTCTATGGGCGGGGGTGGAGCTTTACTGGCGGCCGACGCGCACTCCGACCAGGTTAGC…	DGEYRVLTYTDFPDAPEFGDGTIYYPVGTPGPIGGVAIVPGFTEEQRAVAWLGPRLASHGYAVLIFDTNDRRDPAQVRADELMGAVRVLRAENSRRGSPLFGRIDASKMAIMGHSMGGGGALLAADAHSDQVSAVITFAPYEPTASFSEITVPTLIFGGSADPIAPVADHAWRHFNSIPAST	19288.8
RND2	TEP	plate2	B5	RND2_TEP_plate2_B5	TEP131	1.35026	330.813	55.3		WP_045318561.1	GCGGATAACCCTTATCAGCGAGGCCCAAATCCGACACGGGAGAGCGTCGCCGCTAACCGTGGTACGTTTGCCACGGCAGAGACGTCTGTTGGTGGTGGTAACGGCTTCGGTGGAGCTAAAATCTACTATCCAGCCGACACCTCACAAGGAAAGTTTGCGGCGCTGGCCGTCGTACCCGGTTATACGGCCACCTGGGCAGCAGAGGGCGCCTGGATGGGTCACTGGCTGGCATCATTCGGGTTCGTGATTATTGGTATCGACACAAATTCTCGGAATGATTGGGACACAGCGCGCGGAGACCAGCTCTTGGCGGCTTTAGACTATCTTACACAAAGAAGTAGCGTGCGCGATCGTGTAGATGCGAATCGGTTAGGCGTAATGGGTCATTCCATGGGTGGC…	ADNPYQRGPNPTRESVAANRGTFATAETSVGGGNGFGGAKIYYPADTSQGKFAALAVVPGYTATWAAEGAWMGHWLASFGFVIIGIDTNSRNDWDTARGDQLLAALDYLTQRSSVRDRVDANRLGVMGHSMGGGGAISAALKRPTLKAAIGNAPFSASQNLTTMRVPIALNAGQRDGTVTPSMVTGYYNQVPATTEKMYLEFSGAGHAFPTSNNSALTRKIIPWMKIFLDQDTRYQQFLCPVMDNTGISASRSSCPLIPGDPTPPTDTYSLAGAASGKCADVEGRSQTNGAKLLLWPCNGQVNQRWTQTAAGELRVYDNPKCMDAGGSGQGERVTSNACNGGNSQKWTVNANGTVTNTTSGRCLDATGTADDAPVVVNTCNGAASQNWSKRS	41218.1
RND2	TEP	plate2	B6	RND2_TEP_plate2_B6	TEP139	0.0230157	5.63885			MGYP001490476685	TGCGACAGTATTCTGTTTCAGAGCATTGCATCGCCAGGTCCATATAACGTGTTAAGTATTGACGAATCTGATGGCATTCGTAATGGGCAAGATTATAACGGGGCAACAATTTTTTACCCCGAAGGGAATCTGTATAATCTTCCTTCGATCGTGTTTGTTCCGGGCTATTCAAATACTCAATTCACCATACAGAATTGGGGCTTATTCCTCGCATCCTATGGAATCGTTACGATGACTATCGGCACAAACACCTTGATAGATTCTCATATTCAAAGAAAAGATGCCCTGCTGGACGCACTGATAACAATTAAACAGGAAAATGTTCGGAGTTCATCTCCGCTGTACAATAGTTTAGATACCTTGAAACTGGCTCTGGGTGGCTTTTCCAAAGGTGGCGGT…	CDSILFQSIASPGPYNVLSIDESDGIRNGQDYNGATIFYPEGNLYNLPSIVFVPGYSNTQFTIQNWGLFLASYGIVTMTIGTNTLIDSHIQRKDALLDALITIKQENVRSSSPLYNSLDTLKLALGGFSKGGGGAQLAASIGQNIKAVIALYPWLENISAVDLNHDVPVLIVSGNLDIIAPPSLHADVHYMYTPETTKKLKYEIAFATHDPLIGPNAGFGEVGKKTLSWLQTFLLGDSCFCPYLLDTPSNASIYMSNLNCTEISTNTYNLESNQEKKILKIIDIFGREVRPKKNMILFYIYNDQSVKKIIIK	34375.6
RND2	TEP	plate2	B7	RND2_TEP_plate2_B7	TEP149	0.0738525	18.0939			GGU92906.1	GCCGCGCCGCCAGTGCCTCAGGTTGCTGCGTCGCCGTATGAAAGAGGACCGGCCCCAAGTGAAGAATCCGTGACCGCCGCCGAAGGTCCCTTTGAATTTGAGACTATAGATGTTCCCGCAGGATCTGGAGACGGCTTTAACCAGGGAACGATCTATGCACCTACGGATCGTAGTCAGGGAACTTTCGGTGCTATTGCAGTGTCCCCGGGTTTTGTAAGCCCAGAGGCACTGGTTAGTTGGTATGGGCCGCGTTTAGCTAGCCAAGGCTTTGTCGTAATGACCATTGAAACAAATACAGTGCTCGACCTGCCCGCTATGCGAGGTGACCAACTGTTGGCAGCGCTGGATTATCTGACCGGGGCCGCCAGCCCAGTCGCCGATCGCGTTGATCCGGATCGC…	AAPPVPQVAASPYERGPAPSEESVTAAEGPFEFETIDVPAGSGDGFNQGTIYAPTDRSQGTFGAIAVSPGFVSPEALVSWYGPRLASQGFVVMTIETNTVLDLPAMRGDQLLAALDYLTGAASPVADRVDPDRLAVMGHSMGGGGTLEAASRRTDLRAAVPLAPWNLTSDWSAVRTPTMILGAQNDFIAANGLHSEPFYEGLTSAPEKAYAELENTGHMSFNTPNDTIAKYTIAWMKRYVDDDARYERFLCPAPSDDPALIEYRDTCPGG	28679.2
RND2	TEP	plate2	B8	RND2_TEP_plate2_B8	TEP158	0.0516078	12.6439			WP_253882568.1	TCCCCGGTTCTCGCCCTGGTAGCGGGGCCAGCACTGGCGAACCCGTACCAGCGCGGCCCTGATCCTACAGACGCCTCTATAACCGCAGAGACTGGGCCATTCAAAACAGCATCAGTTGTGGTACCGAGCAATACGGATCCCGGATTCGCAGGTGGAACTATCTACTATCCTACTGACACCAGCCAGGGTACGTTTGCGCCTATTGTCGTTACCCCGGGATTCGTTAGTCCGCAGTGGGCTATTAGTTGGTATGGCCCCCGCTTGGCGTCTCAGGGCTTTGTGGTGATGACAATTGACACCCTGGGGTTATTTGATGTAGTAGACCAGCGCGGCAAAGAAATGCTGGCCGCATTAGATTATCTTACGAATCGTTCAGCTGTTAAAGATCGGATTGACCCC…	SPVLALVAGPALANPYQRGPDPTDASITAETGPFKTASVVVPSNTDPGFAGGTIYYPTDTSQGTFAPIVVTPGFVSPQWAISWYGPRLASQGFVVMTIDTLGLFDVVDQRGKEMLAALDYLTNRSAVKDRIDPTRPGLMGHSMGGGGVIRAAAERPGIKAVVPLAPWDPNSSYAWNVKADTLVVGGESDMIAPVAANAEPIYKDLRSAPEKAYLELSGADHVFAFNLPNTTIAKYAIAWMKRFLDDDVRYDRFLCPAPAPGGAIKQYQDTCPNG	29120.3
RND2	TEP	plate2	B9	RND2_TEP_plate2_B9	TEP166	0.0756321	18.5299			WP_031469635.1	GATAGCACTTCGGACCAGCATGGGCCTGATCCAACGAAAGCCAGCATTGAAGCCGAGCGCGGTCCATTTGATGTCGCTCGTGTAACGGTGCCACGTGCTGGCGCGTCGGGTTTTGGCGGCGGGACAATCTATTATCCGTCATCAACCGAAGAAGGGAAGTTTGGTGCTGTAGCCATTGCCCCGGGATTCACTGCGAGTCAAAGCAGTATGGCTTGGTTTGGTCCTCGGTTGGCATCTCAAGGATTCGTGGTGTTCACGATCGATACCGTGACCACTTCTGATCAGCCGGATATGCGAGGAGACGAATTACGAGCCGCGTTGCGGTATCTTACAGGCTCTAGTAAAGTCAAAGATCGCATAGATGCGGATAGACTGGCAGTTATGGGGCACAGTATGGGC…	DSTSDQHGPDPTKASIEAERGPFDVARVTVPRAGASGFGGGTIYYPSSTEEGKFGAVAIAPGFTASQSSMAWFGPRLASQGFVVFTIDTVTTSDQPDMRGDELRAALRYLTGSSKVKDRIDADRLAVMGHSMGGGGTLEAAKDDPALRAAIPLTPWDLNKNFSRVKTPTMIIGGQSDTIAPVASHSEPFYRSLPDTASKAYLELRGASHFAPNMPNTTIAEYSISWLKRFVDDDRRYDQFLCPAPGASVQISQYLSTCPY	27897.5
RND2	TEP	plate2	B10	RND2_TEP_plate2_B10	TEP174	0.0533874	13.0799	25.3		MGYP003582062575	CAACCGATTGATAGCTTGGAAACGTTATCCATCAAAGAACAATCAACGATTACTCTGCCCACAACACTTGCCACCAAGATTCCTCTGACCGAGGTACCGGCGACTAAAATCCCGCTGACGACCACAACAAGCACGTCACCAACTTCTAATTGCATTCCAGATAGCGTGATTACGGCAGCAGAGCTTAGCGCTACCCGTGATAATGGGCCGTTTACTGTTGCCACAAAAAGTGTCCCGCGGCAGCTCGCTAACGGTTTTGGCGGGGGAACCATACACTATCCAACTAATGCAGGTGATTGTGGTCTGCTTGGGGGAATTGCTGTAATACCTGGGTATGTCTCATACGAAGCTTCCATCAAGTGGTGGGGCCCTAGATTAGCAAGCTGGGGCTTCGTGGTT…	QPIDSLETLSIKEQSTITLPTTLATKIPLTEVPATKIPLTTTTSTSPTSNCIPDSVITAAELSATRDNGPFTVATKSVPRQLANGFGGGTIHYPTNAGDCGLLGGIAVIPGYVSYEASIKWWGPRLASWGFVVITIDTNSIYDDPDSRATQLSAALDHILSDSTVGAQIDSTRLGAIGWSMGGGGALQLATKRSDIRVIIPQTPYHDKDYGNMDTPALFITCQNDRIASNKKYSSPFYNNAAGAKMKIEIKNGSHFCPSYRFNEILLSKPGIAWMHRYINGDTRFDKFLCNNENYGNSPRISAYDYKDCG	33531.1
RND2	TEP	plate2	B11	RND2_TEP_plate2_B11	TEP182	1.18431	290.156	53.5		WAU86704.1	ATGGCCGAGAACCCATATGAGAGAGGCCCGGCGCCGACCACATCAAGTATTGAAGCTTCTCGTGGTAGCTTCGCAACTAGCACCGTGACCGTTTCTCGACTCGCAGTGTCTGGGTTTGGTGGTGGGACTATCTATTACCCTACGAGTACGACTGCCGGAACATTCGGCGCTATATCAATTGCGCCCGGCTTTACGGCTTTGCAGTCGTCTATCGCGTGGCTGGGCCCTCGGCTGGCATCCCAGGGTTTTGTAGTTTTTACAATCGATACGCTGACTACTTCGGATCAACCGGACTCTCGTGGCCGTCAGTTGCTGGCCGCGCTGGATTATCTTACCCAGCAGTCATCTGTGCGAAGTCGTATTGACTCTAGTCGCCTCGGGGTGGTTGGCCATTCAATG…	MAENPYERGPAPTTSSIEASRGSFATSTVTVSRLAVSGFGGGTIYYPTSTTAGTFGAISIAPGFTALQSSIAWLGPRLASQGFVVFTIDTLTTSDQPDSRGRQLLAALDYLTQQSSVRSRIDSSRLGVVGHSMGGGGTLEAARSRPSLQAAIPLTGWNLTKTWSTVRVPTLVVGAQADTVAPVASHSIPFYNSLPSSLDKAYLELRGASHFAPNSSNTTIAKYTLSWLKRFIDNDTRYEQFLCPIPSTSLSISDYRGNCPHNG	27891.6
RND2	TEP	plate2	C1	RND2_TEP_plate2_C1	TEP100	0.0443266	10.86			MGYP002527232697	TTCCGGTCCAGAGGAGCCACCATCTTTTACCCTGAGGAACCGAGCCATCCTCTGGCAAGTATAGTTATTGTTCCGGGCTGGAGCTCATCGGAACGTTCCATTCGAGCGTGGGGGCCATTTCTGGCATCTCACGGTATGGTGACGATGACAATTGGGACCAATAACCCGCCGCGTGACTTTCCAGAACAGCGCGCTGCAGCCTTACTGGATGCGATTGCTACTTTGCGGGCCGAAAATGCGCGCGACACCTCACCCATCTTTGAAAAGCTGGATCTTTCTCGTATCGCGGTCGGCGGCTGGAGTATGGGCGGTGGGGGTGCTCAATTAGCTGCCGTGCAGGATCCAGCTCTCAAAGCCGCAATCGGATTATGTCCCTGGCATGAGGCCCCGGACATTTTC…	FRSRGATIFYPEEPSHPLASIVIVPGWSSSERSIRAWGPFLASHGMVTMTIGTNNPPRDFPEQRAAALLDAIATLRAENARDTSPIFEKLDLSRIAVGGWSMGGGGAQLAAVQDPALKAAIGLCPWHEAPDIFEHTVPLLIIGGEKDRRAPFNEHGLVHYCTTPPATPKLLFEVRDAGH	19340.2
RND2	TEP	plate2	C2	RND2_TEP_plate2_C2	TEP108	0.217371	53.2558	42.1		NUT97030.1	GCAGACAACCCATATGAACGTGGACCCGCCCCAACAACTTCCTCTATAGAAGCCTCTCGCGGTCCTTTTGCAACTGCATCTACGACCGTCAGCAGCCTCGTTTCTGGTTTTGGCGGCGGGACCATCTATTATCCCACCTCGACTGCGGAAGGAACATTTGGTGCGGTTGCGATTAGCCCCGGTTACACAGGCACACAGTCATCGATTGCATGGCTGGGGCCTAGAATAGCATCCCAAGGCTTCGTTGTGATCACCATTGACACGAATACAATCTATGACCAGCCTGATTCCCGCGCGAGCCAGCTTCTGGCAGCCCTGGACTATTTGACCCAATCATCCAGCGTGCGTACTCGGATTGATGCTACCCGACTCGGCGTCATGGGCCATAGTATGGGTGGG…	ADNPYERGPAPTTSSIEASRGPFATASTTVSSLVSGFGGGTIYYPTSTAEGTFGAVAISPGYTGTQSSIAWLGPRIASQGFVVITIDTNTIYDQPDSRASQLLAALDYLTQSSSVRTRIDATRLGVMGHSMGGGGTLRAAESRPALQAAIPLTAWHTDKTWGNVRVPTLVIGAENDSIAPVATHSEPFYTSLPSTLDKAYLELNAADHFAPNSSNTTIAKYSISWLKRFIDNDTRYEQFLCPPPSRSLLIEEYRDTCPHS	27758.2
RND2	TEP	plate2	C3	RND2_TEP_plate2_C3	TEP116	0.0460314	11.2777			QIQ00907.1	CAAGCAGCCGCGAATCCCTATGAGCGTGGGCCGGCCCCGTCTGTTTCCAGTATAGAAGCCGCACGCGGTTCTTATGCTGTAAGCCAGACCTCAGTGAGCTCATTAGGAGTAACAGGATTCGGCGGTGGGACCGTTTATTATCCTACAAGTACTGCAGACGGGACATTTGGAGCAGTGGTTATAAGTCCGGGGTTTACTGCCACGCAGTCTAGCATTTCGTGGTTGGGCCCAAGACTGGCCAGCCAGGGTTTCGTGGTGTTTACCATTGATACCAACTCAACCTTAGACCAACCCGACTCGCGCGGCCGTCAGCTCCTCGCTGCACTGGATTATCTTACTGAACGTAGTTCGGTTCGCACACGTATTGATGCCACGCGCTTAGGTGTTATGGGTCATTCA…	QAAANPYERGPAPSVSSIEAARGSYAVSQTSVSSLGVTGFGGGTVYYPTSTADGTFGAVVISPGFTATQSSISWLGPRLASQGFVVFTIDTNSTLDQPDSRGRQLLAALDYLTERSSVRTRIDATRLGVMGHSMGGGGTLEAAKSRPSLQAAIPLTGWNTDKSWPELRTPTLVIGADGDTVAPVATHSEPFYTSLPSSLDKAYLELNGATHFTPNSSNTTIAKYSISWLKRFIDDDTRYEQFLCPLPRPSVTIEEYRGNCPHS	27977.4
RND2	TEP	plate2	C4	RND2_TEP_plate2_C4	TEP124	0.0733093	17.9608			MCF6525698.1	GCGCCTGCACCGGCTACTGCAGCGGCAGCCGACAACCCCTATGAACGGGGTCCAGATCCGACCGAGGATAGTATTGAAGCCGCCCGCGGACCCTATGATGTTGCGGAGACTAGCGTCTCGTCATGGGTGGTATCGGGATTTGGTGGCGGGACGGTGTATTATCCGCGGGAGACAGACGATGGTACCTTTGGCGCGGTTGCTGTGGCTCCGGGCTACACAGCCAGCCAGAGTTCCATGGCTTGGCTGGGTCCTCGTCTCGCCTCACAGGGCTTTGTCGTTTTCACAATCGACACCTTAACCAGACTGGATCAACCAGCTAGTCGTGGTCGACAGCTGCTGGCGGCACTTGACTACCTTACTGAACGTTCTGCAGTGCGCAATCGCATAGACGCTTCACGA…	APAPATAAAADNPYERGPDPTEDSIEAARGPYDVAETSVSSWVVSGFGGGTVYYPRETDDGTFGAVAVAPGYTASQSSMAWLGPRLASQGFVVFTIDTLTRLDQPASRGRQLLAALDYLTERSAVRNRIDASRLGVMGHSMGGGGTLEAAADRPSLQAAVPLAPWNLDKTWGELRVPTMIIGADGDSIAPVSSHSEPFYESLPGGLDRAYLELNNADHFTPNLPDTTLAKYSLSWLKRFIDNDTRYEQFLCPLPRPGWYIEEYRGTCPHLS	29201.8
RND2	TEP	plate2	C5	RND2_TEP_plate2_C5	TEP132	0.0579655	14.2015			WP_194923680.1	CGCCCGGCAGAATCGGGCGCATCCGCTGCTGCTGTTCAAGCCACGGGCACGCAGCGTGGGCCAGATCCTACCATTGCCATGATAGAAGCGACCCGCGGCCCGTTTGCTACTGCTCAAGTCAGCGCGCCGAGCGGTAACGGCTTTGGTGGTGGGGTGGTTTATTATCCAACCGATACCACCCAGGGAACTTGGGGCGCCTTGGCAATCGTGCCAGGGTATTCGGCTCTGTGTAGTACAGAAGAAGCGTGGATGGGCCCGTGGCTGAGCTCTTTCGGTTTTGTTGTCATATGCACCGAAACTAACACTCGAACCGACTCAGATTCCCAACGTGCGGCGGAGCTTCAGGCTGCACTGACGTGGCTGACAACCCAGTCTCCCGTGAAAAGTGAGGTTGACCCT…	RPAESGASAAAVQATGTQRGPDPTIAMIEATRGPFATAQVSAPSGNGFGGGVVYYPTDTTQGTWGALAIVPGYSALCSTEEAWMGPWLSSFGFVVICTETNTRTDSDSQRAAELQAALTWLTTQSPVKSEVDPARLSVLGHSAGGAGAMEEAEQHPELRAAIGLAPGFPGQGLTLATDTVPTLIVGGQNDGTVTPSYLSNLYGTLPASTQSDFAQIAGADHVYYTHANNIEMKLIIPWLKVFVDSDTRYTQFLCPTLPDPSTISAYQPKCPYVPSGGSTPPPPTSVAIVGTGSGRCVTVPGGTQTGGTQVQLADCAGGTSQQWTNTATGQLQVFGTSCLDANARGTSPGTKVIIWSCNGQQNQQWTVHADGSITGVQSGLCLDATGAGTANGTPLELWT…	42337.5
RND2	TEP	plate2	C6	RND2_TEP_plate2_C6	TEP140	0.149176	36.5481	51.4		WP_143590710.1	GCTTTGAACCCGTATCAGCGAGGTCCGGATCCCACAGATGCGCTGCTTGAAGCTCCTCGTGGACCGTTTGCAACCGCCTCGACAACTGTCTCTCGCTTAAGCGTCTCCGGCTTTGGTGGGGGAGTGATCTACTACCCCACCGACACGTCGCAGGGCACATTTGGCGGGATCGCGATTTCCCCTGGTTATACTGCCTCATGGAGTTCACTGGACTGGCTGGGTCCACGGATTGCTTCACACGGATTCGTAGTTATCGGAATTGATACTCTGAGCCGTTATGATCAGCCAGCATCCCGGGGTCGTCAGCTGTTGGCAGCATTGGACTATCTTACCCAACGCTCCAGCGTTCGAGGCCGGGTGGATGCCTCGCGCCTGGCCGTGGCCGGCCATAGCATGGGC…	ALNPYQRGPDPTDALLEAPRGPFATASTTVSRLSVSGFGGGVIYYPTDTSQGTFGGIAISPGYTASWSSLDWLGPRIASHGFVVIGIDTLSRYDQPASRGRQLLAALDYLTQRSSVRGRVDASRLAVAGHSMGGGGSLEAADSRPSLQAAVPLAPWHTTKNWSGVRVPTMIIGGESDSVAPVSTHSELFYASIPASSEKAYLELNGASHFFPNTTNTTMAKSMVSWLKRFVDDDVRYDPFLCPGPDGSAVEEYRQTCPLS	27622.1
RND2	TEP	plate2	C7	RND2_TEP_plate2_C7	TEP150	0.0827504	20.2739			WP_075137652.1	CAGGATAACCCGTACGAACGTGGTCCTGATCCTACTGAGTCGCTTATTGAAGCTTCACGCGGTCCGTTTTCAGTGTCCCAAACCAGCGTTTCTAGTTTAGTTAGCGGTTTTGGTGGCGGGACGATCTATTATCCGACCAGCACGTCCGAAGGCACCTTTGGGGCCGTGGCCATCTCTCCAGGCTTTACGGCAACAGAGTCGTCAATTGCCTGGATGGGACCTCGTCTCGCTAGTCACGGATTCGTAGTCATAACTATCGACACAAATACTATCTATGATCAACCATCCAGCAGAGGGGATCAGTTACTGGCTGCGTTGGACTACATGACAGAGGACAATCTTACCGTCCGCGGCCGTATTGACAGTTCTCGCCTGGCGGTGGCTGGCCATAGCATGGGT…	QDNPYERGPDPTESLIEASRGPFSVSQTSVSSLVSGFGGGTIYYPTSTSEGTFGAVAISPGFTATESSIAWMGPRLASHGFVVITIDTNTIYDQPSSRGDQLLAALDYMTEDNLTVRGRIDSSRLAVAGHSMGGGGSLEAASSRPALQAAVPLAPWNTDKSWSELRTPTLIIGGESDSIAPVATHSIPFYNSIPASAEKAYLELDNASHFFPQTPNTTQAKYMLSWLKRFVDNDTRYEQFLCPAPDDRDISDYRDTCPHA	27968.2
RND2	TEP	plate2	C8	RND2_TEP_plate2_C8	TEP159	0.0587261	14.3879			MGYP000872269139	CAGGATTGCGATAGTTTAAAGATTAGTTCCATTTCAAACCCAGGTCCGTATAAAGTGAAAAAAATTTTGGAAAAAGATGGTTTACGTGATGGTCCCGATTATTATGGCGCGACTCTGTATTACCCTGAAGACGCCACCCCGCCTTTTGCTTCGATCGTTATTGTGCCTGGTTTCTGGAGCTATGAACCATCTATACAAGCGTGGGGCCCGTTTTTAGCATCTCATGGGATTGTTACACTCACGATAGGCACTAATATCTTGTCAGATTTCCCAGAACAGCGTGCACTCGCACTGTTGGACGCAGCGGAGACCATTAAACAAGAGATCATCAGAGAAAGCTCGCCTCTGTACGGATCCCTGGACCCAACCAAGATTGCAGTATCTGGGTGGAGCATGGGC…	QDCDSLKISSISNPGPYKVKKILEKDGLRDGPDYYGATLYYPEDATPPFASIVIVPGFWSYEPSIQAWGPFLASHGIVTLTIGTNILSDFPEQRALALLDAAETIKQEIIRESSPLYGSLDPTKIAVSGWSMGGGGAQMAAVLDTTLKAVMALAPWQNTQLTETAFNHPVPTLIFSGEKDPTAPASMHATVHYNYTPQTTSKLLFEIKNGNHSVANTPEGGNGDVGRIAIAWLKNLLVGQPCYCPLLLDPPVSASKYVTNLQCSSIASVSRPDGKDDFSP	30043.3
RND2	TEP	plate2	C9	RND2_TEP_plate2_C9	TEP167	0.736746	180.503	57.1		WP_221087162.1	GCCGACAACCCGTACCAAAGAGGCCCTGACCCAACTCGTGCCTCAGTCGCGGCAGAGAACGGCCCATTTGCTAACACCAGCGTTTCTGCACCGACAGGCTATGGTTTCAATGGCGGAAGAATCTATTACCCAACGGATACAAGCCAGGGTACCTTTGGCGCGATTGCCATTTCTCCTGGCTACACAGCGCTGTTTTCTGCAGAGTTAGCCTGGATGGGGCCGTGGCTCGCTAGCCATGGCTTCGTTGTGATTGGGATTGAAACTAACTCCCGTAACGACTTTGACACAGCTCGGGGGACCCAGCTTTTGGCTGCCTTAGATTACCTTACACAACAGTCTCCGGTGCGCGATCGTATCGATCCAAACCGTCTGGCAGTCAGCGGGCACTCTATGGGCGGT…	ADNPYQRGPDPTRASVAAENGPFANTSVSAPTGYGFNGGRIYYPTDTSQGTFGAIAISPGYTALFSAELAWMGPWLASHGFVVIGIETNSRNDFDTARGTQLLAALDYLTQQSPVRDRIDPNRLAVSGHSMGGGGALSAAMRRSSLKAVVGITPYSPSSNLANVQVPAMVISGQADTVVTPSYALGLYNSLPASTESAYLEVAGGDHGFMVGRSNPVLIRTMLPFVKMFVDNDARYSQFLCPLLDNSGVVTYRSTCPLLPPPTATPTPTGTPTPTPTPTVSPTTPPNSANRIVGVQSGRCIDVPNASRDNGTRVQLYDCHGQSNQSWTYTASKQLRVYGDMCLDAGGSGNGAGIQIYSCHSQTNQQWNVNSNGTISGVQSGRCLDVWSTSNGAQVQLYD…	43748.1
RND2	TEP	plate2	C10	RND2_TEP_plate2_C10	TEP175	0.0284733	6.97595			WP_187220062.1	GGCCCGGGAATGGAAGGTAATCCCTATCAACGTGGTCCCGCCCCGACGACAGCTTCCATTGAAGCGCCAACTGGCGCTTTTGCGGTGTCAAACGCTTCTGTGCCAGGTGGCAACGGGTTTGGGGGCGGGACACTGACATATCCCACTGATACCAGCCAAGGAACCTTTGGCGCAGTCGTAGTCACTCCGGGTTTTCTTTCCCCGGAAATGAAGTGGTATGGTCCGAGACTGGCGTCCCAGGGATTCGTGGTGCTGACAATAGCTACCAACACGGCCGTGGATCAGCCAGGTGCGCGTGCGGCACAGATGCTGGCCGCTTTACGGTATCTTGTAGAACAGAGCCCGGTTAAAAACCGCGTGGATGGTAGCCGTCTCGCAGTTATGGGCCATTCAATGGGT…	GPGMEGNPYQRGPAPTTASIEAPTGAFAVSNASVPGGNGFGGGTLTYPTDTSQGTFGAVVVTPGFLSPEMKWYGPRLASQGFVVLTIATNTAVDQPGARAAQMLAALRYLVEQSPVKNRVDGSRLAVMGHSMGGGGSLEAAEAYPALKAAIPLEPWDLGKSFSAVRTPTLIVGGQSDWIAPVGQHAVPFYNSIPAGVNKAYIELAGGSHFVPMSPNVTIAKYSIAWLKRFVDNDTRYDQFLCPVPQAAALSVSKGTCPHT	26980.8
RND2	TEP	plate2	C11	RND2_TEP_plate2_C11	TEP183	0.0694036	17.0039			MBN6544704.1	CGCCCCGCACCTGAAGCCGCTGCACCGCAAGCAGCACAGGGAAACCCATACCAACGCGGTCCGGACCCAACAGTCGCTGCGATTGAGGCGTCCCGTGGCCCATTTGCTACGGCGCAGATGTCGGTTGCCCCTGGGAACGGTTTTAATGGCGGCGTGGTTTACTATCCCACTGATACTTCTCTGGGAACGTGGGGCGCTCTCGCAATCGTTCCCGGTTATACGGCTCTTTGTGCAGATGAAGAGGCATGGATGGGACCGTGGCTTAGCTCGTTTGGGTTCGCGGTAATTTGCGTTGAGACAAATACCCGCACAGACGATGCGGGCACACGGGCAAGTGAACTGTTAGCGGGGCTGGATTGGCTGACTACACAGAGCCCTGTGCGAGCCGAAATAGATCCC…	RPAPEAAAPQAAQGNPYQRGPDPTVAAIEASRGPFATAQMSVAPGNGFNGGVVYYPTDTSLGTWGALAIVPGYTALCADEEAWMGPWLSSFGFAVICVETNTRTDDAGTRASELLAGLDWLTTQSPVRAEIDPNRLSVLGHSAGGAGAIIAAERRPALKAMIGLAPGFPGNGLSMATDTVPTLVVGGQNDTVVTPSYLSGLYATLPAGTQSGFAQIAGADHVYYTRPNNVEMKLLIPWLKVFVDSDTRYTQFLCPALPDPSGISAYQPKCPYVPTGGTTPPPGGQSVHAVGAGKCLTVPGADPAAGTQTDISTCDGGTGQVWTRTSSGQLTVSTGGTTMCLDAAGAGVSPGTRVQVWPCNGGSNQQWRVNANGTITGAQSGLCLDVTGASTANGALVEL…	42162.6
RND2	TEP	plate2	C12	RND2_TEP_plate2_C12	TEP191	0.0186856	4.57797			ROO61647.1	ATGCATCCTTCATTCCCGGAATCGGAAGATCCTGCTCCGGCGGCCCGACATAGCGCCGCCCCTCTCTCGCGAGATTGTGCTCATCCGCCAGCGAGACGGTCAACACATCGGACGGCTCACCGTATCGCGCATCGCACCGCACGCCCTGATCGCAGCCGGCGTAGAATCAGAGGTGTTTTGGCCGCCGCAACCGCGGCTTTACTGGCCGTCGCCGGCTTGACACTGATTCCGAATGCGAGCGCAGCGGAAAATCCGTTCGAGCGTGGTCCCGCGCCAAGTGCTAGTTCTCTCGCTGCCGCACGTGGTCCTTTCGCGACAAGCCAAGTTACGGTCTCCTCACGCGATGCATCGGGCTTTGGTGGTGGAACTATCTACTTTCCCACAAGCGGAGACGAGGGG…	MHPSFPESEDPAPAARHSAAPLSRDCAHPPARRSTHRTAHRIAHRTARPDRSRRRIRGVLAAATAALLAVAGLTLIPNASAAENPFERGPAPSASSLAAARGPFATSQVTVSSRDASGFGGGTIYFPTSGDEGTFGAVAVAPGFTASRSSMAWLGPRLASQGFIVFNIDTITRSDQPASRGRQLLAALDFLVERSPIRDRVDPDRLAVMGHSMGGGGALEAAESRPTLRAAIPLTPWNLNKNWSRVQVPTMVIGAERDTIASVRFHSEPFFDSLPSDLDKAYLELNNASHFAPNIPNATISSFSVAWLKRFVDDDTRYEQFLCPPPRPAGEISEYQDTCARAS	36762.7
RND2	TEP	plate2	D1	RND2_TEP_plate2_D1	TEP101	1.53694	376.55	56.5		WP_019633337.1	GCGCCGCCTGCACGCGTCGCGGCCCTGGCTACCACAGCGTATCAGCGTGGTCCAGCCCCAACCTTATCTGGTGTTCGTGCTGCTCTTGGACCTTTTTCTTATTCCACGGCTTCAGTTAGTGCAGCCGCTACAGGCTACACCTTCGGGGGCGGGACTGTTTATTACCCCGACGATACCTCACAAGGTACTTTCGGTGGGATTGCTGTGACTCCGGGCTATACGGGTACAGAAGGCAGTATAGCCTGGTTAGGGCCTCGCCTGGCATCGCAAGGTTTTGTCGTGATCACGATCGCAACGAAAAGTCTGTACGACCAGCCAACCGCAAGAGGACAGCAGCTGCTGGCAGCTTTGGATTATCTTAAGACTTACTCCCCAGCGGCGGTGCGTCAGCGGCTGGAT…	APPARVAALATTAYQRGPAPTLSGVRAALGPFSYSTASVSAAATGYTFGGGTVYYPDDTSQGTFGGIAVTPGYTGTEGSIAWLGPRLASQGFVVITIATKSLYDQPTARGQQLLAALDYLKTYSPAAVRQRLDPQRLAVSGHSMGGGGALYAVWSRPSLKAAVPLAPYHTIKNWSAITVPTLIEAGTADTVTPVGTFAEPIYQSLTGASERAYAEVAGANHLTFTAENPLIGGLEVAWMKRFVDDDARYDQFLCPAPTDPGLTEYRDSCPTS	28405.3
RND2	TEP	plate2	D2	RND2_TEP_plate2_D2	TEP109	1.16528	285.493	61.6		MBP2328848.1	ATGGCCGCCGCCAATCCATATCAGCGTGGGCCGGATCCAACACTGGCGAGCGTGGCAGCGACGAACGGGCCTTTTGCAACAGCCCAAATGACGGTGCCGCCTGGCAATGGTTTTAATGGCGGATATATCTATTATCCGACAGACACGTCATTAGGGACCTGGGGCGCTGTTGCGATTGTCCCAGGTTATACCGCTTTATTCAAAAACGAAGAAGCTTGGATGGGGCCACGCTTAGCTAGTTTCGGATTTGTTGTTATAGGCATTGAGACCAATTCCCGTACGGATTTTGACACCGCGCGTGGAACACAGCTCCTCGCAGCACTGGACTATCTTACCCAGAAAAGCGCGGTCCGCAACCGGGTTGATCCCGGCAGATTGGGCGTTATCGGTCACTCGATG…	MAAANPYQRGPDPTLASVAATNGPFATAQMTVPPGNGFNGGYIYYPTDTSLGTWGAVAIVPGYTALFKNEEAWMGPRLASFGFVVIGIETNSRTDFDTARGTQLLAALDYLTQKSAVRNRVDPGRLGVIGHSMGGGGALVAATQRPSLKAAVGLAPFKPSGNLANDRVPTMFIAGNRDTVVTPSYLDGLYGSLPAATKKAYVQINGADHLFATKPNTVEMRTLIPWLKIFLDNDTRYSQFLCPTLLDKTGVSMYRGTCPLI	27743.9
RND2	TEP	plate2	D3	RND2_TEP_plate2_D3	TEP117	0.822599	201.537	40		GHA15288.1	GCCGACAATCCCTATGAACGTGGCCCGGCACCAACTGAGGCCAGTGTTGAAGCTCCGCGGGGACCTTATGCTGTGAGCGAGACTACGGTCTCGCCCCTGGCGGTGACCGGCTTTGGGGGCGGGACAGTCTATTATCCTACAAGTACCGCAGATGGCACATTCGGTGCTATCGCAGTTTCTCCTGGGTATACTGGAACACAGTCCTCAATTGCGTGGTTAGGTCCACGATTGGCAAGTCAGGGGTTTGTGGTGTTCACTATTGATACGCTTACAACACTCGATCAGCCGGATTCTCGTGGTAGACAACTGCTCGCGGCGTTAGATTACCTTACGCAAAAATCATCAGTTCGCGGTAGAATAGATTCCACCCGGCTGGGCGTTATGGGTCACAGCATGGGT…	ADNPYERGPAPTEASVEAPRGPYAVSETTVSPLAVTGFGGGTVYYPTSTADGTFGAIAVSPGYTGTQSSIAWLGPRLASQGFVVFTIDTLTTLDQPDSRGRQLLAALDYLTQKSSVRGRIDSTRLGVMGHSMGGGGSLEAAKSRPSLQAAIPLTPWNLDKTWPEVATPTLIFGADGDTIAPVATHAEPFYTSLPASLDRAYLELNGATHFTPNTSNTTIAKYSIAWLKRFIDDDTRYEQFLCPLPRPGLTIEEYRGNCPHTS	27919.6
RND2	TEP	plate2	D4	RND2_TEP_plate2_D4	TEP125	0.0306876	7.51847			MGYP000126475846	GGTCCCTACCAGGTTGCCTATTATTCTAGTTACCCGCCAGTCCCCGAGTTTAGCGCGGCGACGATCTATTTTCCTGCAAACAAAGGCGAGGATTTTGCCGGGGTAGCTATTAGTCCAGGATTCGTAGAATCACAAGAAAATATGTCCTGGTGGGGAAGACATCTTGCATCCCACGGCTTCGCTGTGTTAACCCTGGATACTAATGAATTGCGAGATAACCCGTCTCTCCGTGCCGATGCCCTGATGGCGGCGATCGAGGTTTTGCGGAACGAGGGTGATCGTATGGGCAGCACGTTACGTGGTAAAATCCTGAAAGACCGCATGGCCATCATGGGCCATTCAATGGGCGGTGGTGGTACTCTTATTGCCGCTAATGCACATTCAGCGGATCTGAAGGCA…	GPYQVAYYSSYPPVPEFSAATIYFPANKGEDFAGVAISPGFVESQENMSWWGRHLASHGFAVLTLDTNELRDNPSLRADALMAAIEVLRNEGDRMGSTLRGKILKDRMAIMGHSMGGGGTLIAANAHSADLKAAIPFTPWQPDGDFSTISIPTLVIAGENDRIAVMDIHGASLSTIHHEGDEGV	19685.2
RND2	TEP	plate2	D5	RND2_TEP_plate2_D5	TEP133	0.045179	11.0689	68.8		MGYP001223859710	TGCGGACTGTGTAAAGCTCAAACATGTGATACGTTGACCCTGGATAGTATCTATGACCCAGGTGCATACTCCTTTGCTACCTTACTGGAAAGCGATGGAATTCGTAACGGTCCTGATTATGCAGGTGCCACCATCTATTATCCCACCAATGGCATACCGCCTTACCCAGCAATTGCCATCTGCCCAGGCCACAGCACGTTTGAATATACTATTCAGGCTTGGGGTCCATTTTACGCTTCACATGGTATCGTTACAATAACAATAGGGACTAACTCAATCTACGACTACCCGGATGCGCGTAAAAATGCCATTCTCGATGCACTGGAAACGGTCCGCCAAGAGAATGTCCGGAGCGGTTCCCCGCTGTTCGGATATCTGGACCTTTCGCGCTTGGCGGTA…	CGLCKAQTCDTLTLDSIYDPGAYSFATLLESDGIRNGPDYAGATIYYPTNGIPPYPAIAICPGHSTFEYTIQAWGPFYASHGIVTITIGTNSIYDYPDARKNAILDALETVRQENVRSGSPLFGYLDLSRLAVSGWSMGGGGAQLAAAADTTIKAVVGLCPWLESWRTAADLNHPVPTLILSGQIDAIAPPYYHADVHYGYIP	21711.7
RND2	TEP	plate2	D6	RND2_TEP_plate2_D6	TEP141	0.0204584	5.01231			WP_255282051.1	ATGCGCAGCGATTGCTCCCCGCCATGGCGTTGGTGGCCTGGAGCAGCCCTGGCGCCTGCCGCCAATGCGGCGGCCCCTGCACATCCGGTCAGATTAGCGGCGAATCCGTATGAGCGCGGTCCAGCCCCGACGGAAGCCTCAATTACTGCAGAGAAGGGACCATTTGCTATCGAGCGTATAGACGTTCCCGCGGGCTCTGGTCCTGGCTTCAATAAAGGAACCATCTATGCTCCGACCGATCTTAGCCAGGGAACCTTTGGGGCAATAGCAGTTTCCCCAGGCTTTGTAAGTCCACAAGCCTGGATCGACTGGTATGGCCCGCGTCTGGCAACACAGGGTTTTGTCGTGATGACATTAGAAACCAATTCACTCTTTGATGTGCCTGCTGCGAGAGGTGAA…	MRSDCSPPWRWWPGAALAPAANAAAPAHPVRLAANPYERGPAPTEASITAEKGPFAIERIDVPAGSGPGFNKGTIYAPTDLSQGTFGAIAVSPGFVSPQAWIDWYGPRLATQGFVVMTLETNSLFDVPAARGEQLLAALDYMTGGSRVKDRIDASRLAVMGHSMGGGGTLEAADDRPALQAAVPLAPWNTNYDWKNVRVPTMIMGADNDAIAPADSMAESYYDNLTSVPEKAYLELKNAGHMTFNSPNTTIAKYTIAWMKRFVDDDARYERFLCPEPAPGATIAQYEGTCPTG	31329.6
RND2	TEP	plate2	D7	RND2_TEP_plate2_D7	TEP151	0.0640648	15.6959			WP_054296882.1	GGCGCGTCAGCGCCAGCGGCCAATCCTTATGAAAGAGGACCGGCCCCTACTGAACAAGCTTTGCTGGCTCCGCTGGGATCTTTTACTTATAGCACCGTCGTTGTGCCTCGCTCGCAGGTGACTGGGTTTGGCGGGGGAACGATCTACTATCCAGACGATACTTCACAAGGTACGTATGGCGGAGTCGTTGCAGTACCCGGTTTCGTATCCCCAGAGGGTGCGGTTGCTTGGCTGGGACCGCACATGGCAAGTCGTGGCTTTGTCGTGTTCACCATAGCCACCACGAGCCCTTTTGATCAGCCGACCGCCCGCGGAAAACAGTTACTCGCTGCACTGGATCATCTTACCCAACGTACACCAGATGCCGTTCGGAAACGCCTGGACCCGGCGCGCTTGGCT…	GASAPAANPYERGPAPTEQALLAPLGSFTYSTVVVPRSQVTGFGGGTIYYPDDTSQGTYGGVVAVPGFVSPEGAVAWLGPHMASRGFVVFTIATTSPFDQPTARGKQLLAALDHLTQRTPDAVRKRLDPARLAVTGHSMGGGGALYASGARPGIKAAIPLAPYNQDKTWNEVATPTLVVGGSADQIASVDKHARPFYNSLTGARDRGLLNVAAADHGDFTQENSITGRYAAAWLKRFVDEDTRYDQYLCPATGGPGVTEYSASCPLS	27874.4
RND2	TEP	plate2	D8	RND2_TEP_plate2_D8	TEP160	0.12635	30.9558	68.5		GAQ59813.1	GCGGATCTTTTGTCACAGGGACGCCCTGCCACAGCTTCAAGTACAGAAAAAGAAAGTACACCGGCGTCCGCTGCGGTGGATGGAGATACCGGAACCCGCTGGAGCTCCACTTTTGGTGACCCACAATGGCTGCAAGTTGATCTTGGAGCAACCGCGACCTTGTCGAGAATTGTGCTGCGTTGGGAAGCGGCATATGCCCGGACTTTCCGTATCCAAACGTCTGATGATGGCACTGCGTGGACCACGGTTCATTCTACGACCACTGGGGCTGGTGGTGTTCAGACGTTGGATGTGAACGGTACAGGACGATATGTCCGTCTGCATGGAACACAGCGGGGTACTTTATATGGATATTCATTATGGGAATTTCAGGTGTACGGTTCGGGCGATGGTACGCCG…	ADLLSQGRPATASSTEKESTPASAAVDGDTGTRWSSTFGDPQWLQVDLGATATLSRIVLRWEAAYARTFRIQTSDDGTAWTTVHSTTTGAGGVQTLDVNGTGRYVRLHGTQRGTLYGYSLWEFQVYGSGDGTPPDGTIPDPTTASLEAAAGPLPTAAYTVPSPSGYGSGTVTYPTSGGAYPGVVLMPGYQGTQENLRWLAPRLASWGFVVLNVGTTTLLDDPASRGRQISAAGIQLLALGGTSGNPLSGKLDGTLGAVGHSMGGGGVMAALRDDPRFRAGVPTAPYYPNMNFSQVTDPTFFLTCQSDPVAHGNTYAVPWYTTMSRAEKLYVEVPGDHLCPMTGYGDKARQGKWIVSFLSLWLRADTRFGPFLCGPAREADKNNTALVTRWMDTCPF	41931.2
RND2	TEP	plate2	D9	RND2_TEP_plate2_D9	TEP168	0.868435	212.766	65.2		WP_239095870.1	GCGGATAATCCTTACCAGCGTGGCCCGGATCCGACGCGGACGTCAGTTACCGCAGTGAATGGACCATTTGCGAATACGAGCGTGTCAGTACCAACCGGACAAGGTTTTAATGGTGGTAGAATCTATTATCCTACCGATACTAGCCAGGGTACTTTTGGTGCGGTAGCTATAAGTCCGGGATATACAGCCCTCTTCTCTGCAGAATTGGCATGGATGGGCCCATGGCTGGCCTCTCACGGGTTCGTTGTTATCGGCATTGAAACAAATAGCACCAACGATTTTGATACCGCACGTGGCACTCAGTTACTCGCCGCTTTGGATTACCTTACTCAGCGCTCCAGTGTACGTGATCGGGTGGACCCCAATCGTCTCGCGGTCTCTGGGCACTCAATGGGCGGT…	ADNPYQRGPDPTRTSVTAVNGPFANTSVSVPTGQGFNGGRIYYPTDTSQGTFGAVAISPGYTALFSAELAWMGPWLASHGFVVIGIETNSTNDFDTARGTQLLAALDYLTQRSSVRDRVDPNRLAVSGHSMGGGGALSAAARRSSLKAVVGITPYSPSSNLANVRVPTMVVSGQADTVVTPSYALNLYNSLPSTTESVYLEVAGGDHGFMVGRSNPVLVRTMLPFLKMFVDNDTRYSQFLCPLMDNSGVVTYRSTCPLLPTPTTPPPTTGPTTPPPTTPPTTTPPPSGSTGQIVGTQSNRCIDVPNSSRNNGTRVQLYDCHGQANQTWTYDSSTKQLRVYGDMCLDASGSGNGAAVQIYSCHNQTNQQWNINSNGTISGVQSNRCLDAWSTNNGAQIQL…	44069.3
RND2	TEP	plate2	D10	RND2_TEP_plate2_D10	TEP176	0.0355916	8.71994	54.7		WP_239486438.1	ATGTTGCGGGTGACGCATCATCCGCCGCCTGGCGGTACCGATAGTGCCCGGACCCGCACTGCCCTTCCAGCGCCTGGTGCTGCACCGCCCCGTCCTGGTTTACCACGCCGTCGCGGCCGGCTGGTGACATTGGCAGCTGCCGGGATCGCCGCGGCTCTGGTTGGACTGTTCACTATGACGGTAGCCACAGGTACCGCCAGTGCCGCTGACAATCCTTACCAGCGTGGTCCCGATCCGACACGTTCTTCCGTTGCATCAGTGAACGGCCCCTTTGCCAATACCAGCGTGGCGGTGCCGACCGGATATGGTTTTAATGGGGGTCGTATCTACTATCCCACCGATACGTCTCAGGGAACTTTTGGAGCAGTCGCGATTTCTCCCGGATACAACGCATTATTC…	MLRVTHHPPPGGTDSARTRTALPAPGAAPPRPGLPRRRGRLVTLAAAGIAAALVGLFTMTVATGTASAADNPYQRGPDPTRSSVASVNGPFANTSVAVPTGYGFNGGRIYYPTDTSQGTFGAVAISPGYNALFSAELAWMGPWLASHGFVVIGIETNSRNDFDTARGTQLLAALDYLVQQSPVRDRIDPNRLAVSGHSMGGGGALSAALRRSSLKAAVGIAPYSPSSNLANDRVPTMVFAGQADTVVTPSYATGLYNSLPVTTESAYLEVAGADHGFMVGRSNPVLIRTMLPFLKMFVDNDARYSQFLCPLADNNGVVSYRSTCPLLPSTPTTPPPTPSDTPPPTPSQTPTSSPTGNPPGTASLIVGAQSNRCLDVPNASRANGTRVQLWDCNRQANQS…	51031.6
RND2	TEP	plate2	D11	RND2_TEP_plate2_D11	TEP184	0.0560567	13.7339			8CRU_A	ATGGGCTCTAATCCGTATCAACGAGGTCCTGATCCAACAACATCCTCACTCGAAGCTAGCAGAGGGCCTTTTAGTGTTGCATCCTTTACTGTTTCACGGCCAAGCGGTTATGGTGCTGGAACAGTTTACTATCCGACCAACGCAGGTGGCAAAGTCGGGGCTATTGCGATTGTACCGGGATATACCGCCCGCCAGTCTTCAATTAATTGGTGGGGTCCGCGTTTGGCGTCGCATGGGTTCGTCGTGATTACCATTGACACTAATAGCACCCTGGATCAACCATCGTCTCGCTCCAGTCAGCAGATGGCAGCCTTACGCCAGGTGGTGTCCCTGAGTGGAACGTCCTCTTCTCCCATCTACAATAAAGTAGATACCAGCCGCCTGGGTGTTATGGGCTGG…	MGSNPYQRGPDPTTSSLEASRGPFSVASFTVSRPSGYGAGTVYYPTNAGGKVGAIAIVPGYTARQSSINWWGPRLASHGFVVITIDTNSTLDQPSSRSSQQMAALRQVVSLSGTSSSPIYNKVDTSRLGVMGWSMGGGGSLISARNNPSLKAAAPQAPWNSSKNFSSVTVPTLIIACENDTIAPVNSHALPFYNSMSRNPKQYLEINGGSHSCANSGNSNQALIGKKGVAWMKRFMDNDTRYSSFACSNPNSSSVSDFRTENCSAS	28057.3
RND2	TEP	plate2	D12	RND2_TEP_plate2_D12	TEP193	0.205541	50.3576			MBR7674291.1	ATGCCGCAGCAGGCGCAAGCGGGGCCGGGTAATCCCTATGAAAGAGGGCCGGCCCCGACAGAGGCTTCCGTTACAGCAGAGCGTGGGCCCTTCGCCGTAAGCCAGAAAGCCGTGCCAGAGTCCGCGGACGGTCGCTTCAACAAGGGAACGGTTTACTACCCTACAGACACTTCTCAGGGTACGTTTGGTGCCGTGGCCATTTCACCTGGCTTCGTAAGTCCTGAAGCGGCTGTCGGATGGTTAGGCCCACGATTAGCGTCTCAGGGCTTTGTTGTCATGACTCTGGAAACAAACACTCCTCTGGATTTTCCCGATCAGAGAGCCGATCAATTGCTGGGAGCACTGGATTGGCTGACCACCTCAAGTGATGTGCGTGAGCGTATTGACGCAAGTCGCCTG…	MPQQAQAGPGNPYERGPAPTEASVTAERGPFAVSQKAVPESADGRFNKGTVYYPTDTSQGTFGAVAISPGFVSPEAAVGWLGPRLASQGFVVMTLETNTPLDFPDQRADQLLGALDWLTTSSDVRERIDASRLAVAGHSMGGGASLRASEKRPTLQAAVPLTPWHTDKTWEKDPVPTLVVGAENDTVAPVAEHAEPFYSSLSAAPEKAYLELEGADHLAPVAPNVTVAKYAISWLKRYVDDDTRYEQFLCPPPRPSSTISEYRDTCPGS	28757.3
RND2	TEP	plate2	E1	RND2_TEP_plate2_E1	TEP102	1.02804	251.869	60.4		WP_109361459.1	CGCCCCGCAGCCCCGGCCGACTCCCCGTACCAACGTGGACCGGATCCCACCGTATCATCAGTCGCAGCTCAACGCGGGACATTTGCCACCGCAGAACTGACCGTGCCGCCTGGAAACGGTTTTAACGGTGGAAAAATCTACTATCCGACCGATACCAGCCAGGGGACCTGGGCGGCTGTGGCCGCCGTGCCTGGGTATACGGCGAAGTGGGCAGCTGAAGGAGCCTGGATGGGCCCGTGGTTGGCTAGTTTCGGTTTTGTCGTCATTGGAATCGACACAAATAGCCCTAACGATTATGACACGGCCCGTGGTACTCAGCTTTTAGCTGCATTAGATTATCTTACTCAGCGTTCCCCGGTGAGAGATCGAGTAGACCCTGGTCGTCTCGGTGTTATTGGC…	RPAAPADSPYQRGPDPTVSSVAAQRGTFATAELTVPPGNGFNGGKIYYPTDTSQGTWAAVAAVPGYTAKWAAEGAWMGPWLASFGFVVIGIDTNSPNDYDTARGTQLLAALDYLTQRSPVRDRVDPGRLGVIGHSMGGGGAINAAERRPSLKAALPLAPFSPSQNLSTLRVPTMIMGARDDGTVTPSYLNGLYGGMPATTPSAYIELTSGGHGFPTWGNSNVTRRTIPWLKIFLDEDTRYTQFLCPSLPDRTGISRSQVTCGSVPGDGTTPPPATGRQVVGAASGRCLDVPGSSQANGTQLQLWDCLDQAGQKWARTDAGELRVLGGKCLDAEASGTAPGTRAVVWDCHGGTNQRWNVTPDGTITSAQSGLCLDAYNAGTANGTRTVLWTCNGGSNQRW…	42223.5
RND2	TEP	plate2	E2	RND2_TEP_plate2_E2	TEP110	0.19947	48.87	47.2		NUT53577.1	GCAGAAAATCCGTACGAACGCGGCCCCGCCCCTACCACTGCGTCAATTGAAGCCCTGCGAGGGCCTTTCGCTACCGCGGAGACGACGGTATCCTCTTTATCGGTAAGAGGTTTTGGTGGCGGTACGATTCATTATCCCACCTCGACTGCAGAGGGAACATTTGGAGCGGTCGCTGTTGCCCCGGGCTACACCGCGTCGCAGTCAAGTCTGAGTTGGTTGGGTCCAAGATTAGCTAGCCAGGGGTTTGTCGTTTTCGTGATCGACACGAACAGCCGCTATGATCAACCGGCTAGCCGTGGGGATCAGCTGTTGGCGGCTCTGGACTACCTTACAACTAGCTCTTCCGTCCGTGGTCGGATCGATGCCAGCCGTCTGGGTGTTATGGGACATTCAATGGGC…	AENPYERGPAPTTASIEALRGPFATAETTVSSLSVRGFGGGTIHYPTSTAEGTFGAVAVAPGYTASQSSLSWLGPRLASQGFVVFVIDTNSRYDQPASRGDQLLAALDYLTTSSSVRGRIDASRLGVMGHSMGGGGALEATKDRPSLQASIPLTPWNTTKTWSTVRTPTLVVGAEDDSVAPVRTHAEPFYEGLPSTLDKAYLELAGASHFAPNSSNTTIAKYSIAWLKRFVDDDTRYEQFLCPAPRGTAISEYRDTCPHP	27623.1
RND2	TEP	plate2	E3	RND2_TEP_plate2_E3	TEP118	0.0681947	16.7077			WP_245703508.1	ATGGTATCTGGCACGGCCACGGCTACTCCTGCAGCCACTGCAGCGCATCCCGTACGTGCGGCTGCGAATCCTTATGAGCGTGGGCCGGCTCCTACCGTGGCCAGCGTGGAAGCTCCATTGGGACCCTACGCGGTGAGCCGCATTACCGTAGCACGCAGTTCGGTGTCCGGCTTCGGCGGGGGAACCGTTCACTATCCGACTAGTACCGCCGACGGAACCTTCGGCGCAGTGGCCGTCTCACCCGGCTTTACCGGTACACAAAGTTCCATAGCGTGGTATGGGCCACGTCTGGCATCCCAGGGTTTTGTTGTGCTCACAATCGATACATTAACTGGTCTGGACCAGCCAGCATCACGGGGACGCCAGCTGCTGGCGGCTCTGGATTACCTTACGGGGGAA…	MVSGTATATPAATAAHPVRAAANPYERGPAPTVASVEAPLGPYAVSRITVARSSVSGFGGGTVHYPTSTADGTFGAVAVSPGFTGTQSSIAWYGPRLASQGFVVLTIDTLTGLDQPASRGRQLLAALDYLTGESAVRGRIDRTRLGVMGHSMGGGGSLEAAKSRTSLKAAIPLTGWNLDTTWPEVRTPTLVVGADGDTVAPVAAHSEPFYASLPGTLDKAYLELKGAVHRTPITANTTIAKYSVSWLKRFIDNDTRYERFLCPLPAPGPTIAEYRGNCPHT	29239.3
RND2	TEP	plate2	E4	RND2_TEP_plate2_E4	TEP126	0.67598	165.615	55.9		MGYP001126223609	GGCCGCGTAATGGCGGCGAGCGATTCCGGTACTGCGGCTGATGAACGCGTCTACGCCGAACCTTCTGTGGACCCGGCGTCTGTGGGGTCCGCAGGCCGTAATCCATATGAGAGAGGGCCCGAACCCACACTGGCGTCTGTAGCCGCCGAGTATGGCCCGTTTGATACAGATCAGCTGACAGTGCCGCCTGGTCATGGATTCAACGGGGGTTATATCTACTATCCTACGGACACAAGTCAAACATTTGGCGCGGTTGCAATTGTACCAGGATATACCGCTTTATTCGCTGATGAGGAAGCCTGGATGGGGCCCAGACTTGCATCGTTTGGATTTGTCGTCATTGGTATAGAAACCAACTCACGTGATGATTGGGATATCGCTCGAGGTGAGCAGTTGCTC…	GRVMAASDSGTAADERVYAEPSVDPASVGSAGRNPYERGPEPTLASVAAEYGPFDTDQLTVPPGHGFNGGYIYYPTDTSQTFGAVAIVPGYTALFADEEAWMGPRLASFGFVVIGIETNSRDDWDIARGEQLLAALDYLVHHSPVRARIDANRLAVVGHSMGGGGALFAATQRPSLKAVVALAPYFPSGSLAAIRVPTMIIGGQDDTVVTPSYLDDLYASRPAHTPGAYLMLADADHLFATRPNTVEMRLLIPWLKIFVDHDTRYTQFLCPVADRSGIARHHVT	30406.5
RND2	TEP	plate2	E5	RND2_TEP_plate2_E5	TEP134	0.0997348	24.435			GGO57248.1	TCCGGTGGCTCATCTCCTGATGGTCCACGTGAAAGCCGACAGGATGGACCGTCGAGTGCTGGCCCAAGTTACCCTTCTGCAGGTCCGCTGGAAGGACCGTATGAAGTTCGCACCCAGACTGTGGGTCCCGACGACGTTGGGGGACGTTTTCGGGGTGGGACAGTCTACTATCCTGCAGATGGTTCTCGCGATTATGGGGTTATCGCAGCCTCACCTGGTTTAGGGGCTGATCAAAGCATGGTACAGGCTTATGGCGCGCTGCTGGCTTCGCATGGTTTTGTATTAATTACCTTCGATACGAAGACGCCACAAGACAGCCCAGCGCAGCGTGGACGGCAAATGCTGGATGCGTTAGATTGGGCTGCCGAACACTCCGCGGCTGCAGGCAGAGCAGACCCC…	SGGSSPDGPRESRQDGPSSAGPSYPSAGPLEGPYEVRTQTVGPDDVGGRFRGGTVYYPADGSRDYGVIAASPGLGADQSMVQAYGALLASHGFVLITFDTKTPQDSPAQRGRQMLDALDWAAEHSAAAGRADPDRLGVMGHSMGGGAALHAASRDPRIKAAVPLTPYAGKRDWSGVTAATLVVSGSDDEVAPPSGHARAFYDGLDDAKEKAYLELKGDHFVATPPDRLVSRQTVAWFKHFVGGDKAAGEDLCPAPREERVVASRDTCPYG	28139.3
RND2	TEP	plate2	E6	RND2_TEP_plate2_E6	TEP142	0.0605228	14.8281			WP_242636087.1	GCAGACAATCCGTATGAAAGAGGACCAAACCCCACAGAGAGCTCAATAGAGGCCACCCGGGGCCACTATTCAGTATCGGAAGAAAGTGTTTCATCTTTAGCGCCTGGTTTTGGCGGCGGGACGATCTATTACCCAACCACTCGTACAGATGGCACTTTCGGGGCAGTGGCCGTCGTCCCAGGATATACAGCATCCGAAAGTTCTATCGAGTGGCTGGGCGCACGTGTGGCTTCCCAGGGTTTTGTCGTTTTTACCATTGATACGACAACCAGACTCGACCAGCCGGCGCAGCGCGGTGATCAACTGCTGGCCGCTCTGGATTATCTTACAGAACGCTCTGATGTGGCGGATCGTGTTGACCCGTCACGGCTGGCGGTAATGGGTCATAGTATGGGTGGC…	ADNPYERGPNPTESSIEATRGHYSVSEESVSSLAPGFGGGTIYYPTTRTDGTFGAVAVVPGYTASESSIEWLGARVASQGFVVFTIDTTTRLDQPAQRGDQLLAALDYLTERSDVADRVDPSRLAVMGHSMGGGGTLEAAKDRPSLKAIIPMTPWNLDKTWGDVEVPMLDFGAEYDSIASPASHAKPFYNTHGGEKMYIELNSAGHFAPNSSNTTIAKYSISWLKRWVDNDTRYTQFLCPTPTSWLYIEESASTCGF	27872.1
RND2	TEP	plate2	E7	RND2_TEP_plate2_E7	TEP152	0.0284733	6.97595			WP_252486783.1	CGGCCATCGGCCGAGAATCCTTATGAGCGCGGGCCGGCACCAACCGTCGCATCAATCGAAGCGGCTAGAGGGCCTTTTGGTACAGCCGAAACACGTGTTAGTGCCACCGCTGTCCGAGGATTCGGGGGTGGTACCATCTATTACCCCACTGATACCAGTCAGGGTACTTTCGGCGCGGTCGCCGTGGCGCCAGGCTTTACCGCTTCCCAATCTAGTATGTCCTGGTTGGGCCCTCGTTTAGCGAGCCAGGGATTCGTGATTTTCACGATTGATACGCTTGGCCGCTACGACCAACCGGCGGCCCGTGGTGACCAGCTGTTAGCGGCATTGGATTATCTTACGCAGAGCTCCTCGGTACGGGGACGCATAGACGGCTCTCGTCTCGCGGTTATGGGTCAT…	RPSAENPYERGPAPTVASIEAARGPFGTAETRVSATAVRGFGGGTIYYPTDTSQGTFGAVAVAPGFTASQSSMSWLGPRLASQGFVIFTIDTLGRYDQPAARGDQLLAALDYLTQSSSVRGRIDGSRLAVMGHSMGGGGSLEAAKDRPALQAAIPLTPWNATKNWSSVRTPTLIIGAERDSVASVAAHSEPFYASLPSTLDRAYLELAGASHFAPNVANVTIAKYSISWLKRFVDNDTRYEQFLCPLPSGSAISEYRGNCPHQG	27877.5
RND2	TEP	plate2	E8	RND2_TEP_plate2_E8	TEP161	0.0516078	12.6439			MGYP003353081464	GCCGTCCAAAACGGCCCCGCACCTACAAGCACTTCTGTGAATGCGGCAGGGACGTACGCAACAGCCTCTAGTGCCGTAGCTGCGTCAGCATCACTCGGATTTGGGGGTGGAACCATCTATTATCCTACAGCAGCCGGCACATATGGCGTGATTGCTCTGTGTCCAGGTTTTACGGCTACACAGACCTCTGTGGCGTGGTTAGCGCAAAGATTGGCTACGCATGGTTTCGTCACTCTGGCCATGAATACCAACAACCCCTTACTGGACTCTCCGTCGTCCCGGGGAATTCAGCTCCGCGCTGCAATAGCGTATCTTACTGGAAGCTCGGCCCCAGCAGCGGTTAAGGCGCACGTAGATGCAACCCGTCGTGCCGTTTACGGCCATAGCATGGGTGGTGGC…	AVQNGPAPTSTSVNAAGTYATASSAVAASASLGFGGGTIYYPTAAGTYGVIALCPGFTATQTSVAWLAQRLATHGFVTLAMNTNNPLLDSPSSRGIQLRAAIAYLTGSSAPAAVKAHVDATRRAVYGHSMGGGGVLYALTSDKTLKAGFPMAPYNTATTSFPTITSATMILTGTGDTTAPPSTYGLPMYNSLPVTTQKAYALLTGAGHS	20948.9
RND2	TEP	plate2	E9	RND2_TEP_plate2_E9	TEP169	0.0329222	8.06594			WP_012786945.1	ATGCGTAGCGACATGACCCCCGAACCCGAGGGTACCGTGGCTAAAGCCGGCTGGGCGCGTAGCCAGCCGCGCCCGGCCACTCGTGCCGTTATGGCAGTGGCTGCAGTACTGGCTTTATTGGCGGGTTTATTAGCGATTGGGCAAGCGAGTGCACGGTCAGCCCCGTCGGCAGCCAGTCCAGCGACTACACAACGTGGCCCGGACCCAACCGTGGGGATGATCGAGGCAACTCGCGGACCTTTTGCAACAGCGCAAGTCGCAATGCCGACCGGTCACGGGTTCGGTGGTGGCATGATCTATTATCCAACAGATACAAGTCAGGGCACTTGGGGAGTATTAGCTATAGTGCCAGGTTATTCTGCGTTATTTGCCGATGAGGAAGCATGGATGGGTCCGTGG…	MRSDMTPEPEGTVAKAGWARSQPRPATRAVMAVAAVLALLAGLLAIGQASARSAPSAASPATTQRGPDPTVGMIEATRGPFATAQVAMPTGHGFGGGMIYYPTDTSQGTWGVLAIVPGYSALFADEEAWMGPWLSSFGFVVVGVETNTRTDSDSQRAADLLAALDYLTTQSPVRTQVDPARMAVLGHSAGGAGAIEAAEQRPSLRALIGLAPGFPGQGLSMAADTVPALIIGGQNDGTVTPSYLSSLYGTLPASTQSAFAQIAGADHVYYTHPNNVEMKLIIPWLKVFVDSDTRYTQFLCPSLPDPSTISAYQPKCPYIPPGGSSSPSSSSSSSSAPPPNSAPLHAVGAAKCLDVPNSSTTAGTQLQIYTCSNGANQLITHTGSNQLTVYSSTMCLDAN…	48235.5
RND2	TEP	plate2	E10	RND2_TEP_plate2_E10	TEP177	0.0231345	5.66796			MCU1497839.1	TGTGAGAGTCGTCGAGGCCCCGACCCTACCCGCGTCTCTGTCGAATCTACGGCAGGCCCCTTCGCTATAGCCACGACCACCGTGAGCTCCGGGAATGGCTTTGGTGGGGGCACTATCTACTATCCTACTAGTACGGCAGAGGGACGCTTTGGTGGTGTTGCAATTGCCCCTGGATTCACAAAAACCCAGAGCTCTATAGCATGGTACGGTCCACGGCTGGCAAGCCAGGGTTTTGTTGTCTTTACAATTGATACGAATTCCGGACTTGATTTTCCGGCGTCTCGGGGAGACCAGTTACTGGCCGCCTTAGACTTCTTGACTTCGAGTAGTTCAGTTAAAAGTCGTGTAGATGCTAATCGCCTCGCTGTTATGGGGTGGTCAATGGGTGGTGGCGGCGCA…	CESRRGPDPTRVSVESTAGPFAIATTTVSSGNGFGGGTIYYPTSTAEGRFGGVAIAPGFTKTQSSIAWYGPRLASQGFVVFTIDTNSGLDFPASRGDQLLAALDFLTSSSSVKSRVDANRLAVMGWSMGGGGALEAAKDRPALKAAIPLAGWNTTTEWSSVTVPTLVVACENDSTAPVASHSRPFYDSLTSAQERAFVEMAGAPHGCVTSPTTAVARWTISWLKRFVDGDTRYTQFLCPPPADSTVSTQLTSCPM	26693.2
RND2	TEP	plate2	E11	RND2_TEP_plate2_E11	TEP185	0.0400405	9.80993	68.2		MGYP002393323206	ATCTACACCATGGTCGATACCTTGTCACTCCATGATGCATTGCCAATTAGCCAATATCGTAAAATCCCAGATTCTAAGTATCATCTTTTTATTAAACGTTTTTACAAAGGGTTCTTGAACCTTTCTCTCTGGGAAGTGCGTTATATGTCAAATCGGTTATTCCGGGCCCGCCGCACCGTTTTTTCCGTACTGATACTGTTTGCGTTTATGATCTCCTTTGTGGCGGCGATCCCGGGTGTATCATATGCATCACCGCCTATAGTACGTTATGATTACGCCCCCGGCAAGTATTCTGGGAACGGACCATATAGTTATTCCACCTATCAGTTACCTGGTTGGAGCCATGGGGCCACAGTTTATTACCCGACGAACGCGAGTGCACCATTCAGCGGTATTGTG…	IYTMVDTLSLHDALPISQYRKIPDSKYHLFIKRFYKGFLNLSLWEVRYMSNRLFRARRTVFSVLILFAFMISFVAAIPGVSYASPPIVRYDYAPGKYSGNGPYSYSTYQLPGWSHGATVYYPTNASAPFSGIVFCPPYTGTQIMFRDWGPFFASHGIVLVTMDTSSILISVDERAVEQRTVLNLLKAENSRSGSPLYQKLDTDRVGAMGWSMGGGATWINSAEYPGLKTAMSLAGHNLTAININSKGFGTQCPTIIFCGALDTTYLGGMLQSETVYYNIPSGVPKVYYEVGTAGHFVWGGPTDANDHVAELALAFQKTFLDGDDRWEGFIEKPRFDYLSTFRSRN	38490.2
RND2	TEP	plate2	E12	RND2_TEP_plate2_E12	TEP194	1.3249	324.6	50.8		WP_250563816.1	GCCGCCAATCCATATGAACGTGGGCCTGATCCGACTGACGCTATTCTGGAAGCGGCACGCGGTCCGTTTGAGACTAGCCGCACGGAAGTGCCCGCTCTGTCTGTAACCGGATTTGGTGGTGGGACTATCTACTACCCGGCGACCACTAGTGCGGGAACATTCGGCGGCGTTGCGGTCGCTCCGGGGTATACCGCGGATCGTACTAGCCTGGCGTGGTTAGCTGAGAGACTGGCTAGTCACGGATTTGTTGTGTTTAATATAGATACCTTAACGCGACTGGATCAGCCAGATTCCCGCGGACGTCAGCTGCTGGCAGCCCTCGATTATCTTACGCAGAGATCAAGCGTCCGTGGCCGTTTGGATGCAGGTCGGTTAGGCGTTATGGGACATTCCATGGGC…	AANPYERGPDPTDAILEAARGPFETSRTEVPALSVTGFGGGTIYYPATTSAGTFGGVAVAPGYTADRTSLAWLAERLASHGFVVFNIDTLTRLDQPDSRGRQLLAALDYLTQRSSVRGRLDAGRLGVMGHSMGGGGTLEAARDRPSLQAAVPLTPWDLTKIWSGVRVPTMIVGAEADTIAPVASHAEPFYQSLPSSPGKAYLELNNATHFAPNVPDTTIGKYVVAWMKRFVDDDTRYTRFLCPGPSGGLTVEEYRSTCPFS	27857.6
RND2	TEP	plate2	F1	RND2_TEP_plate2_F1	TEP103	0.187535	45.9462	71.8		WP_211769896.1	GACCAAGTGGGTCAGGCACCCACTGCGGATAATATAACCGGAAATGGAAGCTTTGCGACGACCTCTGCTGCTATTACTAATCAGACTGGGTTTGGCGGTGGGACAGTCTATTACCCGACTGCCGATGGTACGTATCCGGTCGTTGCGATCGTGCCTGGATTCGCCGCCACATGGAGCCAGATTTCTTGGCTGGGTCCTCGCGTCGCAAGTTGGGGCTTCGTTGTAGTTGGCGTTGACACCACATCCGTATTTGACTCCCCTCAGCAACGTGGTGATGAATTTCTTGCTGCATTGAACTGGGCCGCCAACTCTGCACCTGCATCAACACGCGGAAAGGTGGACGGTACTCGTAGAGGCGTGGCGGGGTGGAGCATGGGTGGGGGCGGTACCTTAGAGGCC…	DQVGQAPTADNITGNGSFATTSAAITNQTGFGGGTVYYPTADGTYPVVAIVPGFAATWSQISWLGPRVASWGFVVVGVDTTSVFDSPQQRGDEFLAALNWAANSAPASTRGKVDGTRRGVAGWSMGGGGTLEAMAKDTTLKAGVPLAPWDTTQDWSKIGKPVFIVGAQNDLIAPPASHAIPFYNSLAGPKSYLELAGADHFFPISANPTVSRAVVSWFKRFVSADDRFAPFTCGFAGAAVSAFRTTAC	25751
RND2	TEP	plate2	F2	RND2_TEP_plate2_F2	TEP111	0.9982	244.559	63.1		WP_260422593.1	GCCGATAACCCGTATCAGCGTGGGCCCGATCCTACCCGGGCATCCGTGGCTTCTGAAAATGGTCCGTTCGCCAACACAAGCGTCGCCGTGCCAACCGGCTATGGGTTTAACGGTGGCCGTATCTATTACCCAACTGACACGTCACAAGGTACATTCGGGGCGATTGCCATATCACCCGGTTACACAGCACTGTTTTCGGTTGAGCTGGCATGGATGGGCCCGTGGCTCGCAAGCCATGGGTTCGTTGTTATTGGTATAGAAACTAATAGTCGGAATGATTTTGATACCGCGCGAGGAACTCAGTTATTAGCTGCTCTCGATTATCTTACGCAACAGTCTCCTGTACGGGATCGCGTCGACTCCAGTCGTCTGGCCGTTGCGGGGCATTCTATGGGCGGT…	ADNPYQRGPDPTRASVASENGPFANTSVAVPTGYGFNGGRIYYPTDTSQGTFGAIAISPGYTALFSVELAWMGPWLASHGFVVIGIETNSRNDFDTARGTQLLAALDYLTQQSPVRDRVDSSRLAVAGHSMGGGGALSAAMRRSSLKAAVGIAPYSPSSNLATDRVPTMVFSGQADTVVTPSYATGLYNSLPSTTESAYLEVAGADHGFMVGRSNPVLIRTMLPFLKIFIDNDARYSQFLCPLLDTSGVVTYRSTCPLLPTPPTSPTATPTTTPTGPSPTSPPGAASQLVGAQSGRCVDVPNASRANGTRVQLWDCNRQSNQSWTYTSTKQLRVYGDMCLDAAGTGNGAAVQIYGCHGQANQQWNVNSNGTVSNVQSGRCLDVWSTANGAQIQLYDCHG…	43375.7
RND2	TEP	plate2	F3	RND2_TEP_plate2_F3	TEP119	0.32222	78.9439			HIF06786.1	TGTGCTGCGGGCGGTCCCGGGGCGAGCCCAGGATTACAACCCACCATTGCTAGTTTGAGCGTTGACGGAGCGTTTAAAGTGATGACGTATACAGACATACCGGATGTGCCAGAGTTTGGCGATGCAACCGTGTACTACCCTGCTGATACACCGACTCCGATCGGTGGGGTTGCAATATCGCCTGGTTGGACCGAAGCGCAGCGTCATATAAACTGGTGGGGACCGCGCTTAGCATCCCACGGTTATGCGGTTTTGGTTCTGGATACCAATGACGCACGAAGAGATCAACCGGAAGAGCGCGCAGAAGCCCTGATCGCCGCCGTACGGATTCTGCGGGGCGAAAATGATCGCGCGGAAAGCCCTTTACAGGGGCGTGTAGATACAGGTAAAATGGCCATT…	CAAGGPGASPGLQPTIASLSVDGAFKVMTYTDIPDVPEFGDATVYYPADTPTPIGGVAISPGWTEAQRHINWWGPRLASHGYAVLVLDTNDARRDQPEERAEALIAAVRILRGENDRAESPLQGRVDTGKMAIMGHSMGGGGTLIAANKYPDEIQAAIPFTPWQPDGDFGQITAPTLVMAGSADRVAGVADHAWPHYQSIPETTTKVFMEVDGGNHFIADTRRGTDLGTIGRYGIAWLKLYLDGDERYRSFIYGAEAEVDREKFSRYLTSP	29225.9
RND2	TEP	plate2	F4	RND2_TEP_plate2_F4	TEP127	0.0895056	21.9289			MGYP000474704230	TATCAGCGGGGGCCGGATCCGACTCGGTCCGCTCTGACTGCTGACGGCCCCTTTTCCGTCACGACGTATACGGTGTCTAGATACGCTGTTACTGGTTTTGGGGGCGGAGTCATCTACTATCCTACAGGTACAAGTTTAACCTTCGGCGGAATTGCTGTTTCACCAGGTTACACTGCGGACGCATCTAGCTTGGCATGGTTTGGGCGTCGCCTGGCCAGCCACGGCTTTGTCGTACTGGTGATCAATACCAACTCACGCTTTGATTTCCCGGATAGCCGTGCGTCTCAGCTGGCGGCCGCCCTCGATTATCTTGTAAGCCGAAGTCCATCAGCAGTGCGTGCACGCCTGGATACAAGTCGCTTAGCGGTTGCGGGACATTCCATGGGTGGTGGTGCCACC…	YQRGPDPTRSALTADGPFSVTTYTVSRYAVTGFGGGVIYYPTGTSLTFGGIAVSPGYTADASSLAWFGRRLASHGFVVLVINTNSRFDFPDSRASQLAAALDYLVSRSPSAVRARLDTSRLAVAGHSMGGGATLRISENRPSLKAAVPLTPWHTDKTFNTAVPQLIIGAENDTVAPVSDHAIPFYQNLPSTTPKVYLELNNASHF	21811.7
RND2	TEP	plate2	F5	RND2_TEP_plate2_F5	TEP135	0.064785	15.8723	56.2		WP_140175735.1	GCTGACAACCCGTACGAACGCGGACCCGACCCAACCGAACAGCTCATCGAGTCTGCGCGCGGTCCATTTGCCACAGCGCAAACACGGGTTTCCTCTCTGAGCGTGACGGGGTTTGGTGGTGGGGTTATCTATTATCCTACTGATACTTCCCAGGGGACCTTCGGCGCAGTAGCTATAAGCCCTGGTTTTACGGCCGATTGGACCAGTCTGGATTGGCTGGGCCCGCGTTTAGCCAGCCACGGATTCGTTGTGATTGGTATTGATACCATTACCCGTCTGGATCAACCAGATTCACGAGGCCGACAGTTATTGGCTGCATTGGACTATCTTACCCAGCGGTCTTCCGTTCGCTCGCGTGTAGATGCCTCTCGTCTCGCAGTGGCGGGACATTCAATGGGT…	ADNPYERGPDPTEQLIESARGPFATAQTRVSSLSVTGFGGGVIYYPTDTSQGTFGAVAISPGFTADWTSLDWLGPRLASHGFVVIGIDTITRLDQPDSRGRQLLAALDYLTQRSSVRSRVDASRLAVAGHSMGGGGSLEAAKSRTSLKAAIPLAPWNLDKTWPEVVTPTMIFGGELDTVAPVSTHAIPFYNSLTNAREKAYLEIDNGSHFFPNVSNTLVAKYMISWLKRYVDNDTRYEQFLCPVPDDRGLSDSRGTCPGS	28078.7
RND2	TEP	plate2	F6	RND2_TEP_plate2_F6	TEP143	0.0750142	18.3785			WP_190136982.1	GCCGATAACCCGTACGAACGCGGTCCCGACCCTACCGAGGCGTCGATTGAAGCCCCACGTGGTCCATACGCTGTAGCAGAGAAAAGCGTGTCAGCGCTCGAGGCAACTGGGTTTGGTGGTGGAACCATACACTATCCCACGTCTACAGCCGAAGGCACATTTGGCGCTGTTGCAATAGCGCCGGGATATACCGCCCTGCAGTCGAGCGTCGCCTGGTTAGGACCACGTCTCGCATCCCAGGGGTTCGTTGTTATTACAATTGACACGCACACTACAGTCGACCAGCCTGCGAGCCGGGGTGATCAACTGTTAGCGGCACTGGACCATCTTACTCGCCGCGATTCTGTCCGTTCAAGAGTAGATAGTGGCCGATTAGGGGTGATGGGACATTCAATGGGT…	ADNPYERGPDPTEASIEAPRGPYAVAEKSVSALEATGFGGGTIHYPTSTAEGTFGAVAIAPGYTALQSSVAWLGPRLASQGFVVITIDTHTTVDQPASRGDQLLAALDHLTRRDSVRSRVDSGRLGVMGHSMGGGGSLEAAKDRPSLQAAIPLTGWNLDKTWSEVRVPTMLIGADGDTIAPVATHSQPFYESLPSTLDRAYLELNDAGHFTPNAPDTTIAKYSVSWLKRFIDNDTRYEQFLCPLPRPSRTIDEYRGNCPHTS	28070.5
RND2	TEP	plate2	F7	RND2_TEP_plate2_F7	TEP153	0.0311426	7.62995			MGYP000535827984	TCCCAGGGTACCTTTGGTGCTGCAGTAGTGAGCCCGGGGTTTCTGTCGCCCCAAGTTGCCTGGGCTGGCCCACGCATCGCCAGTCACGGGTTTGTTGTGCTGACTATTGATACGAACACGATTTTTGATAGTCCCACTTCCCGTAGCCAGCAGTTGCAGGCAGCGCTCAGCTATTTGGTATCACCTGCGTCCGGAGTCGCGAACCGGATTGATCCTTCTCGACTGGCCGCCATGGGTCATTCGATGGGTGGTGGCGGAACATTAGAACTTGCAGCACGTCTGCCTACACTCCAGGCAGCGGTTCCACTGCAACCATGGGACATAGCTCAATCTTTCAGCGGAATTCGTGTCCCGACGATGATCATTGGCGCTCAAGCTGATTTCATCGCACCTGTAGCC…	SQGTFGAAVVSPGFLSPQVAWAGPRIASHGFVVLTIDTNTIFDSPTSRSQQLQAALSYLVSPASGVANRIDPSRLAAMGHSMGGGGTLELAARLPTLQAAVPLQPWDIAQSFSGIRVPTMIIGAQADFIAPVASHSEPFYQQVPATTEKAYLEVAGADHLIGLLGNPTQARYSVAWLKRYVDDDTRYDQFICPPPSGPTISEYRNTCPP	22168.3
RND2	TEP	plate2	F8	RND2_TEP_plate2_F8	TEP162	0.0622853	15.2599			AXQ56921.1	GCTGATAATCCGTATGAGCGGGGCCCCGCCCCCACCCGTGCGTCTATTGAAGCACCGCGAGGTCCATACGCCGTTTCACAGACATCGGTTTCCAGTTTACTGGTATCTGGGTTCGGTGGCGGGACAATCTATTATCCTACAAGCACCAGCGACGGAACCTTCGGCGCTGTAGTTGTTACTCCGGGTTTTACGGCAACCGAATCTTCGATGGCATGGTTGGGCCCGCGCCTGGCGAGTCAGGGGTTCGTGGTCTTTACCATTGATACCTTAACTACCCTGGATCAACCTGACTCCCGCGGACGCCAAATGCTTGCCGCCTTAGACTACCTTACGGAAAGATCGTCTGCACGTACTCGTATAGATGGGACTCGGCTGGGTGTGATAGGTCATAGCATGGGC…	ADNPYERGPAPTRASIEAPRGPYAVSQTSVSSLLVSGFGGGTIYYPTSTSDGTFGAVVVTPGFTATESSMAWLGPRLASQGFVVFTIDTLTTLDQPDSRGRQMLAALDYLTERSSARTRIDGTRLGVIGHSMGGGGTLEAAKSRPSLKAAIPLTPWNLDKTWPEVTTPTLVVGADGDTVAPVATHAKPFYSTLPSTTDRAYLELNNATHFAPNISNTTIAKYSVSWLKRFIDDDTRYEQFLCPLPEPDRDIEEYRGTCPLGG	28056.7
RND2	TEP	plate2	F9	RND2_TEP_plate2_F9	TEP170	0.559678	137.121	49.3		OLT30808.1	GCTCAGGAAAATCCTTACGAGCGCGGTCCGGCTCCGACGGCCCAGAATATTACAGAGGACGGCCCATTTGCATATGCCACTGCGACCGTTCCGGCACAGTCTGGTTTTGCTGGCGGAGCGATCTACTATCCCACGGACACCAGTCAAGGGACCTTTGGGGCAGTTGCCGCAGTGCCGGGGTTTCTGACTCCGGTGGACGATGTAGCCTGGATGGGACCCCGTCTGGCATCCCATGGGTTCGTTGTCTTCACTATCGAACCTAATTCAAGATTCGAATTTCCGAGCGGACGGGCTGCCGCCCTCAAGGCAGGTCTGACCTACTTGACACAAAGTTCGGCGGTTCGCGATCGTGTGGATCCAACTCGCTTGGCAGTCGCGGGTCACAGCATGGGCGGCGGT…	AQENPYERGPAPTAQNITEDGPFAYATATVPAQSGFAGGAIYYPTDTSQGTFGAVAAVPGFLTPVDDVAWMGPRLASHGFVVFTIEPNSRFEFPSGRAAALKAGLTYLTQSSAVRDRVDPTRLAVAGHSMGGGAALEAALKDPNLKAAVALQPWHTGVNFSTVNVPSMIVGAENDPIASPASHAEPFYEQIPAASEKAYLNLAGVGHEVGGVVTNDTQSSMMLTWLKRYVDNDTRYEPFMCPGPSGSSVLEYRGTCPG	27042.5
RND2	TEP	plate2	F10	RND2_TEP_plate2_F10	TEP178	0.263378	64.5275	52		WP_253762837.1	CTGAACCCATATCAACGAGGCCCTAATCCAACGGATGCTATATTGGAAGCCTCATCAGGACCGTATGCAACATCTTCGATTTCGGTGCCGAGTATAGTTAGCGGTTTTGGTGGGGGTCGGATCTACTACCCAACAACAACCGCGGACGGCACATTCGGGGGTATCGCAATTAGTCCGGGATTCACCGCAACTTGGTCCAGCTTATCTTGGTTAGGTCCACGGCTGGCGAGCCATGGCTTTGTGGTCATTGGTATTGAAACAAACACGATCTATGATCAGCCTACTAGCCGTGGTCAGCAACTGCTGGCCGCTCTCGATTACCTTGTTAATACGTCATCAGTCCGTACCCGCGTTGACAGTTCTCGCTTAGCAGTAGCCGGGCACAGCATGGGCGGCGGC…	LNPYQRGPNPTDAILEASSGPYATSSISVPSIVSGFGGGRIYYPTTTADGTFGGIAISPGFTATWSSLSWLGPRLASHGFVVIGIETNTIYDQPTSRGQQLLAALDYLVNTSSVRTRVDSSRLAVAGHSMGGGGTLWAANSRPSLQAAIPLAPWNTDKSWSGVRVPTLIVGGQSDTVAPVATHSIPFYTSIPAASEKAYLELRSASHFFPQTVNTTVAVSMVSWLKRYVDDDTRYDPWLCPGPSGLSVSDYRDTCPA	27206.7
RND2	TEP	plate2	F11	RND2_TEP_plate2_F11	TEP186	0.0765219	18.7479			WP_245679619.1	GCGCCTGCAAACCCGTACGAACGGGGCCCAGATCCGACCGAGGCTTCAGTAACTGCTGAGAAAGGACCCTTTACAATCGAACGCATTGACGTTCCGACTGGTAGCGGTACCGGGTTCAATCGTGGAACGATCTACGCACCTACAGATACCAGCCAGGGTACTTTTGGAGCTATCGCAGTCAGCCCCGGTTTCGTTTCGCCCCAAGCCTGGATTGATTGGTACGGTCCACGCCTCGCGAGTCAGGGGTTTGTTGTCATGACTCTGGAAACGTTAAACCTGATGGATGTGCCGGATTCTAGAGCAAATCAGCTCCTGGCGGCCTTAGATTATCTTACAGGTAAGAGTACTGTGAAAAATCGCATTGACCCAGCAAGACTTGCTGTGATGGGCCATTCAATG…	APANPYERGPDPTEASVTAEKGPFTIERIDVPTGSGTGFNRGTIYAPTDTSQGTFGAIAVSPGFVSPQAWIDWYGPRLASQGFVVMTLETLNLMDVPDSRANQLLAALDYLTGKSTVKNRIDPARLAVMGHSMGGGATLRAAAERPALQAAIPLAPWHTDRDWQGVTVPTMIMGADNDFIAGVGAHAEPFYRNLTSAPEKAYLELRNAGHMSFNTPNTTIAKYGISWMKRFVDDDTRYDRFLCPAPRPGAAINEYRDTCPNG	28280.1
RND2	TEP	plate2	F12	RND2_TEP_plate2_F12	TEP195	0.122791	30.0838			MGYP001495071026	ACTGCAGGGGCCGAACCATCAGGCGGCGCTCCGGCTGCTGGTGGCAGCGGTTGTGGGGATGTGGCGGATCCCGCGGCCCAAGGGCCTTTGCACGTCCAGACTTATTCTAGCGGTCTCCGCGACGGGCCAGATTATGGTTCCCAGACGATGCATTATCCGACCGATGGCGCGCCGCCTTACCCAGCATTGGTTATCGTTCCAGGTTTTATGTCTCTGGAGTCGTCGATCGCTGATCATGGTCCCCATTTTGCCTCACACGGAATAGTGACGTTGACAATTGGGACCAACTCCACAATGGATCAACCGCCCGCAAGAAGTGAAGCTCTGCTCGACGCCTTAGAAACAATACGGGCAGAACACACGCGTGCGGGCGGACCGTTAGAGGGCAAGCTTGATCTT…	TAGAEPSGGAPAAGGSGCGDVADPAAQGPLHVQTYSSGLRDGPDYGSQTMHYPTDGAPPYPALVIVPGFMSLESSIADHGPHFASHGIVTLTIGTNSTMDQPPARSEALLDALETIRAEHTRAGGPLEGKLDLSRLGVMGWSMGGGGTLITVDDHPELKAAITLCAWNPGQTYRNNQVPTLLFAGTADTLAGG	19587
RND2	TEP	plate2	G1	RND2_TEP_plate2_G1	TEP104	0.0460314	11.2777			MGYP000039999362	ATGAGTGGATTCGGGGGTGGGACAATCTACTATCCATCGGGTACGACCGGCACTATGGCTGCAATTGTCGTGATTCCAGGGTACGTTTCCTCACAATCTTCAATCGAATGGTGGGGTCCTCGCCTGGCTAGTAATGGCTTTGTCGTGATGACCATTGACACTAATGCAACGACCGATCAGCCGCCGGCTAGAGCGCGCCAGATTAATGCGGCGTTGGATTATCTTATAGCACAGAATCGCGCATCCGGAAGCCCGGTTAACGGCATGATCGACACAAGCCGATTAGGGGTGGTGGGATGGTCTATGGGTGGTGGCGGTACTCTGCGTGTTGCCTCGGAAGGCCGGATTAAAGCAGCCATACCCCTGGCACCTTGGGATACCACGACTTTTCGTAATGTA…	MSGFGGGTIYYPSGTTGTMAAIVVIPGYVSSQSSIEWWGPRLASNGFVVMTIDTNATTDQPPARARQINAALDYLIAQNRASGSPVNGMIDTSRLGVVGWSMGGGGTLRVASEGRIKAAIPLAPWDTTTFRNVKAPTLIFACESDTIAPVRNHASPFYNQVPTSIPKAFVQLNRGNHYCANGGNAFNADLSRLGVSWMKRFLDNDRRFSQFLCGPNHTSDRDISEYRGNCPY	25034.4
RND2	TEP	plate2	G2	RND2_TEP_plate2_G2	TEP112	0.0238681	5.8477			MGYP001047335457	CTCTGGTTGGGATTAGGGGGCGTCTTATCGCTTATTGGCTTCGTTGTGATAGGCGTGGAAACAAACTCTCGTACAGATTACGATGTCGCGAGAGGAACCCAGCTGCTGGCAGCGCTGGACTACCTTACTCAACAAAGCCCGGTTCGTAATCGCGTTGACCCAAACCGTCTCGGGGTTATCGGTCATTCAATGGGTGGTGGCGGTGTAGTCTATGCGACCGAGCATCGGCCGGCATTAAAGGCCGCGGTAGCCCTGGCCCCTTTTAGCCCGAGTCAAAACATGTCAACGGATACTGTACCAACCATGGTTATGGCCGGACAGAATGATACCGTGGTGACGCCGAGTTATCTTTCTGGTTTATATGCTACAATGCCTGCAGCTACTCAGTCCGATTTTTTG…	LWLGLGGVLSLIGFVVIGVETNSRTDYDVARGTQLLAALDYLTQQSPVRNRVDPNRLGVIGHSMGGGGVVYATEHRPALKAAVALAPFSPSQNMSTDTVPTMVMAGQNDTVVTPSYLSGLYATMPAATQSDFLQIAGADHVYYTHPNSVEMRILIPWIKTFLDNDTRYTQVICPGLAL	19125
RND2	TEP	plate2	G3	RND2_TEP_plate2_G3	TEP120	0.0605228	14.8281			WP_103505575.1	TATTACCCAACTTCTACGAGCGATGGTACCTTTGGAGCTGTAGTTGTCACACCTGGTTTTACGGCAACAGAGAGTTCTATGGCGTGGCTCGGACCACGACTGGCTTCTCAGGGATTCGTTGTGTTTACGATCGATACTTTGACAACCCTGGACCAACCCGATAGCCGTGGCCGTCAGATGCTCGCAGCCTTAGATTACCTGACAGAACGCTCCTCAGCCCGCACCCGTATAGATGGCACCAGATTGGGGGTGATTGGTCATTCCATGGGCGGTGGGGGTACCTTAGAAGCAGCTAAAAGTCGGCCGAGCCTGAAGGCCGCGATTCCTCTTACGCCGTGGAATCTTGACAAAACATGGCCAGAAGTAACGACTCCGACACTGGTTGTCGGGGCGGATGGC…	YYPTSTSDGTFGAVVVTPGFTATESSMAWLGPRLASQGFVVFTIDTLTTLDQPDSRGRQMLAALDYLTERSSARTRIDGTRLGVIGHSMGGGGTLEAAKSRPSLKAAIPLTPWNLDKTWPEVTTPTLVVGADGDTVAPVATHAKPFYSSLPSSTDRAYLELNNATHFAPN	18019.4
RND2	TEP	plate2	G4	RND2_TEP_plate2_G4	TEP128	0.039212	9.60693			WP_225565394.1	GCCGATAATCCTTACGAGCGAGGACCGGATCCATCTTGGTCGTCAATTGAAGCTCTGCGCGGCCCGTATACCGTAGATGATACATCGGTGAGCCGTTGGGTCTCAGGCTTCGGTGGTGGGACAATCTATTACCCGGACACTACCCGTGATGGTGATTTCGGAGCGGCCGTGATTAGCCCCGGATATACTGGCACCCAATCGAGCATCGATTGGCTCGGGCCGCGTCTCGCATCTCAGGGTTTTGTCGTTCTGACGATAGACACAAACAGCGTGTATGATCAGCCCGATTCCCGGGCAGACCAGCTGCAGGCTGCTTTAGATTATCTTACCGGCTCTAGCGATGTTGCCGATCGTATCGACCCGGATAGATTGGCGCTTATGGGGCATAGTATGGGTGGC…	ADNPYERGPDPSWSSIEALRGPYTVDDTSVSRWVSGFGGGTIYYPDTTRDGDFGAAVISPGYTGTQSSIDWLGPRLASQGFVVLTIDTNSVYDQPDSRADQLQAALDYLTGSSDVADRIDPDRLALMGHSMGGGGTLRAVDDDPSIKAAIPMTPWHIKKNWSSVSTPTLIFGAERDSIAPHETHAEPFYDSLSRSLPKAYLELNNASHFAPNSSNTEIASISIAWLKRFVDDDTRYEQFVCPGPSGYAIEKYESSCPF	28059.1
RND2	TEP	plate2	G5	RND2_TEP_plate2_G5	TEP136	0.0366547	8.98039			MGYP001243664823	TTCGACCCGCCTAATGGGGCCGTGATCATGGTTCCTGGTTTTAGAGGTACCCCGCCTGTCTATGATTGGTGGGGACCGATGTTAGCGAGCGTGGGCGTTATAACGATGATTATTGAGACTAATACACCCGAGGATTCACTCGAGGCACGCAAAAACGCTTTCATCGCAGGCGTCGAATTCCTTAGTGGCGAGAATGACAACCCCGCCTCTCCAATTCGCGATAAGCTGGATACATCTAACATCGCAATAATGGGTCATAGTTTAGGTGGTGGTGCGAGCTTGCGGGCAGCCGAAGAACTGGGATCTCGTATTAAAGCCGTAATTCCGCTGACCCCGTATTGCTGTGAATTGGGCCAAAGCTTTGAAGGGAATCTTAGCGGGGTTTCAGTGCCAACGCTG…	FDPPNGAVIMVPGFRGTPPVYDWWGPMLASVGVITMIIETNTPEDSLEARKNAFIAGVEFLSGENDNPASPIRDKLDTSNIAIMGHSLGGGASLRAAEELGSRIKAVIPLTPYCCELGQSFEGNLSGVSVPTLIIASAEDAIAPPAEHARMLYDSVNAATEKVYLEFATGNHMLPSNSGQDLETLGTYVYAFIKENFTDNPRYADFIFGDGEEQFSTYEISQ	23905
RND2	TEP	plate2	G6	RND2_TEP_plate2_G6	TEP144	0.13298	32.58	46.6		NUS07026.1	GCTAGTCCGTATGAGCGTGGACCTGATCCTACGGATTCTATCCTCGAGGCGTCGCGGGGGCCGTTTGCGACCAGTCAGCTGTCCGTTTCGTCATTAAGTGTCTCAGGATTTGGTGGTGGGACTGTATACTATCCCACAGATACATCTCAAGGGACGTTTGGAGCAATTGCAATTTCACCGGGCTATACCGCGAGATGGTCTAGCCTGGCGTGGCTGGGTCCCCGGATTGCATCTCATGGCTTTGTTGTAATAGGAATTGAAACTAATACTATCTACGACCAACCAGCATCGCGAGGTCGCCAGCTGCTGGCGGCATTGGATTATCTTACTAGCTCCAGCCCTAGTACAGTAAGAAGTCGTATCGACGCCTCACGTCTTGCGGTGGCCGGCCATAGCATG…	ASPYERGPDPTDSILEASRGPFATSQLSVSSLSVSGFGGGTVYYPTDTSQGTFGAIAISPGYTARWSSLAWLGPRIASHGFVVIGIETNTIYDQPASRGRQLLAALDYLTSSSPSTVRSRIDASRLAVAGHSMGGGGTLEAANDRPSLQAAVPLAPWNLTKIWSGVRVPTMIIGGEADTVAPVASHSEPFYQSIPSSVEKAYLELNNASHFFPQTTNTTMAKSMVAWLKRFVDDDTRYDQFLCPAPRGLAIQEYRDTCPIS	27855.5
RND2	TEP	plate2	G7	RND2_TEP_plate2_G7	TEP154	0.0382609	9.37393			MGYP006749001821	GCAACAACTGCGGGGACGTTTGGGGGCGTAGCAATCTCACCGGGATATACGGCATCGGAAAGCACCATTGCTTGGCTTGGCCCGCGTATAGCGTCTCAGGGATTTGTTGTCATTACCTTCAATACCAATAGCCGTTATGATCAGCCCGCCAGCAGAGGTGATCAACTGTTAGCTGCTCTCGACTATCTTACTGGTTCGTCGGCGGTCCGCGCACGTGTGGACGCTTCACGTTTGGCCGTGATGGGTCATTCTATGGGCGGCGGTGGTGCACTCGAAGCAGCGAAAGATCGGCCCAGTTTGCAAGCCGCAATCCCTCTGACAGGTTGGAATACCGATAAAACATGGCCTGAGGTTCGCACCCCGACGCTGGTTATCGGAGCCGAAAACGATTCTGTGGCT…	ATTAGTFGGVAISPGYTASESTIAWLGPRIASQGFVVITFNTNSRYDQPASRGDQLLAALDYLTGSSAVRARVDASRLAVMGHSMGGGGALEAAKDRPSLQAAIPLTGWNTDKTWPEVRTPTLVIGAENDSVAPVGSHSIPFYNSLTSAPERAYLELNNASHFAPNSPNTDIASSSIAWLKRYVDDDTRYTQFLCPGPSVSAFGSVSDYRATCPM	22667.4
RND2	TEP	plate2	G8	RND2_TEP_plate2_G8	TEP163	0.605947	148.457	73		WP_218517662.1	GCCGAAAGTCCGTATCAGAGAGGTCCCGATCCGACACGAGAGAGTGTTGCCGCGAGTAGAGGGACCTTTGCTACAGCTGAAGTTTCTGTTCCGGCCGGTAATGGTTTCGGCGGTGGAGTGATCTACTATCCCACTGATACGAGTCAAGGTACTTTTGGTGGGGTGGCGATTGTTCCAGGGTATACTGCCACGTGGGCGGCTGAGGGAGCATGGATGGGCCATTGGTTAGCAAGCTTTGGCTTTGTGGTGATAGGCATTGACACCATCAATCGTAATGACTGGGATACCGCGCGGGGCACGCAGCTGTTGGCGGCTTTAGACTATCTTACCCAGCGTTCAAGTGTCAGAAACCGAGTAGATGCGAATCGCCTCGCCGTTATGGGTCATAGCATGGGTGGT…	AESPYQRGPDPTRESVAASRGTFATAEVSVPAGNGFGGGVIYYPTDTSQGTFGGVAIVPGYTATWAAEGAWMGHWLASFGFVVIGIDTINRNDWDTARGTQLLAALDYLTQRSSVRNRVDANRLAVMGHSMGGGGAMHAALQRPSLKAAIGLAPFSPSQNLTNMRVPTLLVAGQNDTTTTPTSILNLYNGIPATTEKAYLELTGAGHGFPTSANSVMTRKVIPWLKIFVDHDTRYHQFLCPLLDWTGITAYRSSCPLNPPGGPTGSTFSLVGADSGKCVDVPGASRTNGTGLITYTCNGASNQRWTQTAANELRIYDNSKCMEAGTSAGSRAVITSCTGGNGQKWTFNANGTITHAQSGLCLYVNGGSTANQAAVIVWTCHGGSNQVWTRQP	41222.5
RND2	TEP	plate2	G9	RND2_TEP_plate2_G9	TEP171	0.242023	59.2956	44.2		MGYP003403985752	GAAACTGAATACAGAAAAGGACCTGACCCTACTGAAGCTACCGTTACAGCAGCACTGGGGCCTTTTGCCACAGCCTCAGTTTCGGTGCCATCATCCGTAGCCGGTTTTGGCGGCGGTGTTATACATTACCCAACTGATACGAGCCAGGGTACATTCGGGGCGGTGGCGGTGGCTCCCGGGTTCTTAGGCTCCAGCGCGAATTATGCTTGGATGGGTCCAAGACTGGCTTCGCAGGGCTTTGTTGTATTTTTAATCAATACAGATTCCCGGTTGGACCAACCGCCGTCTCGTGGGGACCAGCTGCTGGCAGCTCTCGATTATCTTGTGACGTCTTCTTCAGTGCGCGCACGCATAGATGCAAGTCGTTTAGCCGTAGCCGGTCATAGCATGGGCGGGGGC…	ETEYRKGPDPTEATVTAALGPFATASVSVPSSVAGFGGGVIHYPTDTSQGTFGAVAVAPGFLGSSANYAWMGPRLASQGFVVFLINTDSRLDQPPSRGDQLLAALDYLVTSSSVRARIDASRLAVAGHSMGGGGTLEAATDRPGLQAAIPLQPWHTVKSWPNVQVPTLIIGAENDTTAPVASHAEPFYVSIPAAAEKAYLELNNAEHRVGTAGDTTQAKFMIVWLKRYVDNDTRYEQFICPPPPAPSSEIQEYRNTCPG	27346.9
RND2	TEP	plate2	G10	RND2_TEP_plate2_G10	TEP179	0.104995	25.7238			WP_169134243.1	TGTTCAGAAGAGCCGCACAAGGCGGGTGGTCCCTGGGCCGGACCGTACGAAGTAGTTACACAGCAGGTTTCAGCTGATGATGCTGATGGGGGTTTCGGCGATGGAACCGTAAGATATCCTGATGACGGCAGCCGAGACTATGGTGTTATAGCAGCCTCTCCAGGCCTCGGTGCGGATGAATCTACTGTGGCACCGTACGGCGAGCTGTTAGCGTCGCATGGCTTTGTGGTCATTACTATCGACACCAAAACACCGGAAGATTCTCCAGCGCAGCGCGGGCGCCAATTGTTGCGTGCCTTAGATTATGCAACGGAACGGTCCGATGCTGCAGACCGTGCGGATCCAAGACGTCTCGGAGTACTTGGTCACAGCATGGGTGGTGGTGGCGCTTTATATGCA…	CSEEPHKAGGPWAGPYEVVTQQVSADDADGGFGDGTVRYPDDGSRDYGVIAASPGLGADESTVAPYGELLASHGFVVITIDTKTPEDSPAQRGRQLLRALDYATERSDAADRADPRRLGVLGHSMGGGGALYAAARNPHIRAAVPLTPYATRRDWHRVEAPTLVVGGSDDEVAPVSEYADAFYEGLSGAREKAYLELKGDHFVATPPDGLVSRQVVAWFGHFLAGAPGSPCPLPSGDGVTESRDTCPFGTRGR	26578.5
RND2	TEP	plate2	G11	RND2_TEP_plate2_G11	TEP187	0.0382609	9.37393			WP_018654606.1	ATGGTTTCTTATAGTCCGCGCTACAAAGCGGTCGCCTTTACAGTAGCTGCAGGCCTGGTGGGCGGCGGTTTAGCCGGTCTGGCGCCGAATAGACATGAGCGTGGACCTGACCCGACCCGGGCTCTCTTAGAGGCGCCACGCGGCCCTCTTGCAACGGCACGTACGGTTGTGCCCCGTGCCGAAGCTGCCGGATATGGGGGTGGAACTATCTACCATCCAGCCGAAATGCGAACTGGCGAGACCTATGGGGCCGTGGCCATCATCCCTGGTCGTAACGGTCCCCAAAGTGGGATGTCGTGGTATGGTCCTCGACTCGCGAGCCACGGGTTCATTGTCTTCACTATAGATGCTCTGCGTCCACTGGATCGGCCGCCGGCGAGAGGTGCACAGCTGCAGGCA…	MVSYSPRYKAVAFTVAAGLVGGGLAGLAPNRHERGPDPTRALLEAPRGPLATARTVVPRAEAAGYGGGTIYHPAEMRTGETYGAVAIIPGRNGPQSGMSWYGPRLASHGFIVFTIDALRPLDRPPARGAQLQAALQQLAVRSPVATHVDAGRLAVMGHSLGGAGALEAAKARPGLRAAIPLTPSDVAGPDFSGVRVPTLILAAEKDTVAPLGRHARKFYRAIPRGTEKAYVELAGATHGFPKLPHPTVARYTIAWLKRWVDGDRRYDRVLCPSGRREPAVSFQRDTCPHD	30749.5
RND2	TEP	plate2	G12	RND2_TEP_plate2_G12	TEP196	0.0222447	5.44996			WP_160467860.1	AGTACCCCGGCTCATCACGCCGCAGCACGAACCGCTGCCCACCATCACGCTCCGTTTGCAGTGCGCGCCACTGTGGTCCCGAAAACCGCGGTGAAGGCGTTCGGCGGTGGAGTAATCTACACTCCGCAGGACACAGGGAAAGCTGTCTTAGGTGCTGTAGTTATTACGCCTGGTTTTACTGATACATCCGCGGATGAAAAAGAGATGGCCGAACTGGTTGCATCACAGGGATTCGTGGCCTTTGCCATTGATACCCTGGATACCGGTGACCTTCCTGATCAGAGAGCTACGGAGATATTAGCGGCGGCCGATTATCTGACAGGGCAGTCTGCAGTTCGTAGCGAAGTCTCGGCAAAAGACGTTGGGCTCATTGGTTATAGCTTTGGGGGCGGGGGTACC…	STPAHHAAARTAAHHHAPFAVRATVVPKTAVKAFGGGVIYTPQDTGKAVLGAVVITPGFTDTSADEKEMAELVASQGFVAFAIDTLDTGDLPDQRATEILAAADYLTGQSAVRSEVSAKDVGLIGYSFGGGGTMQAAQARPSIKAAIGLMPYDFPPADQPDAQYPAYPKLTTPTLVITGQKDDLAVPAEFGKPAYDSIPAGTPKQYLELKGLGHAAGEHVPVATIRTAVTAFLKRYLDGNSAYAKYICPAPKVGGPISASTSSCPKG	27495.4
RND2	TEP	plate2	H1	RND2_TEP_plate2_H1	TEP105	0.84391	206.758	61.6		WP_150070118.1	CAGTCAGCCGAAGCATCGCCGCCGCACGGACCAGACCCTACGGAAGAGTCGATCACTGCGCCTCGTGGACCTTTTGAAATTGATCAAAAAACAGTATCTCGGGCAAGTGTCCGAGGCTTTGGGGGCGGCACTATCTATTATCCGACCGACACGAGCGAGGGGACATTTTCAGCGGTCGCTATAGCTCCGGGTTACACCGCCGGTCAGGAGTCACTGGCATGGCTGGGTCCTCGCTTGGCCTCACAGGGGTTCGTGGTGTTTACTATCGATACGCTGACTCGCTACGATCAACCCGACTCCCGAAGCCGTCAACTCTTGGCTGCGCTCGACCATCTTACAGATGATAGCGATGTTGCTGATCGTGTAGATCCAGCCCGCCGTGGCGTTATGGGTCATAGT…	QSAEASPPHGPDPTEESITAPRGPFEIDQKTVSRASVRGFGGGTIYYPTDTSEGTFSAVAIAPGYTAGQESLAWLGPRLASQGFVVFTIDTLTRYDQPDSRSRQLLAALDHLTDDSDVADRVDPARRGVMGHSMGGGGSLQAALDDPDLKAAIPMTPWHTTKDFSGVRTPTLIIGAQNDTVAPVSQHAKPFYESLPDDPGKAYLELAGASHFAPNVDNTTIARYSIAWLKRFLDDDTRYEQFLCPPPPDPAISDHQSTCPY	28061.4
RND2	TEP	plate2	H2	RND2_TEP_plate2_H2	TEP113	0.0485887	11.9042			MGYP000049990484	TGTGCCTCTGTTGCGTCCCCGCCGGCAGCGACACTGGCAGCCTTATCGGGCAACGGCAGCTATGAAGTAATGACTTACACAGATTTTCCTGATGTCCCCGAGTTCGGCGACGCTACCATCTATTATCCGCAGGACGCACCAGCACCTGTGGGCGGCGTAGCTATAGCTCCTGGTTTCACGGAAGTACAAAGTCACATTAGTTGGTGGGGACCACGGCTCGCGTCACATGGTTTTGCTGTTCTTGTTCTGGATACTAATGATAGACGCGATCGGCCAGACCTTCGTGCGGATGCATTAATAGCAGCCGTGACGTTGCTGCGAGCAGAAAATTCTCGTTCTGGGAGCCCTCTGAACTCGCGTATTGATGTGGGAAAAATGGCCATCATGGGTCATAGCATG…	CASVASPPAATLAALSGNGSYEVMTYTDFPDVPEFGDATIYYPQDAPAPVGGVAIAPGFTEVQSHISWWGPRLASHGFAVLVLDTNDRRDRPDLRADALIAAVTLLRAENSRSGSPLNSRIDVGKMAIMGHSMGGGGVLLAANEHSDQIQAAIPFTPWVPDVEFGNITVPTLVIAGSADRIANVTDHAWRHF	20262.9
RND2	TEP	plate2	H3	RND2_TEP_plate2_H3	TEP121	0.0519985	12.7396			WP_155884529.1	ATGGGTGTTCGGTATCCGGAGCAGGGCGGTTTTGGTGGTGTAGCAGCCGTTCCGGGATATAATAGCGCGGAAAAAGCGGTCGCATGGCTTGGCCCGCGTCTTGCATCCCAGGGGTTCGTGGTGATCACCATTGCAACTAAGGGGCGTAGCGACCAACCCACAGCTAGAGGCAAACAGTTACTCGCCGCCTTAGACTATCTTACGGCCAAAAGTCCTGCTGCGGTTCGCCAGCGGTTGGACCCACAACGTTTAGCGGTTACGGGCCATTCAATGGGTGGCGGGGGCTCCCTCTACGCAGCCTGGACCCGCCCGGGACTGAAAGCGGCTGTCCCCTTGGCACCGTGGCACTCGATTAAAAACTGGAGCGGAATAACTGTACCGACGTTGGTACAGGGCGGA…	MGVRYPEQGGFGGVAAVPGYNSAEKAVAWLGPRLASQGFVVITIATKGRSDQPTARGKQLLAALDYLTAKSPAAVRQRLDPQRLAVTGHSMGGGGSLYAAWTRPGLKAAVPLAPWHSIKNWSGITVPTLVQGGTSDDVAPVGTHAEPIYRSLTGARERAYAESAGADHGTFVREDPLIGALTVAWLKRFVDDDARYEQFLCPAPADPGLTEYRHSCPSS	23154.4
RND2	TEP	plate2	H4	RND2_TEP_plate2_H4	TEP129	0.0460314	11.2777			WP_181776726.1	GCCGAAAATCCGTATGAGCGCGGCCCAGACCCGACTGAAAGTTCAATCGAAGCCAGCCGAGGCTCGTTTGCAGTCTCACAAACATCAGTTTCCTCTCTGGCTGTTATAGGATTCGGTGGTGGAACTATCTACTATCCGACGTCCACCGCACAAGGCACATTTGGCGCAGTCGCCATATCGCCCGGCTTTACGGCTACACAGAGTAGTATTGCTTGGATTGGTCCACGCCTGGCGAGCCAGGGTTTTGTAGTGTTCACCATTGATACCAACACGATCTACGATCAGCCGGATTCCCGAGGGGATCAGCTCTTAGCAGCGCTGGACTATCTTACCCAGAGATCTGACGTGCGGAGCCGTATTGATACAAGTCGCTTAGCGGTTGCTGGGCATTCTATGGGT…	AENPYERGPDPTESSIEASRGSFAVSQTSVSSLAVIGFGGGTIYYPTSTAQGTFGAVAISPGFTATQSSIAWIGPRLASQGFVVFTIDTNTIYDQPDSRGDQLLAALDYLTQRSDVRSRIDTSRLAVAGHSMGGGGSLEAAQDRPSLQAAVPLAPWNTQKSWSSLRVPTFIIGGESDTVAPVASHSIPFYTSIPASAEKAYMELDNASHFFPNTANTTMAKYTISWLKRFVDNDTRYEQFLCPAPDDRTISDYRDTCPHA	27925.2
RND2	TEP	plate2	H5	RND2_TEP_plate2_H5	TEP137	0.0485887	11.9042			MGYP001203260049	GCCTCTTTATCCATCGGGGGCGAATATCAGGTTCTGACCTATACTGATTTCCCTGACGTTCCGGAGTTTGGAGATGCCACCATCTACTATCCGTTAGAAACACCGGGGACCGTAGGTGGTGTCGCGATTGCGCCTGGTTTTACGGAGAGACAGTCGCATATAGAGTGGTGGGGTCCAAGACTGGCATCCCATGGTTTTGCGGTACTCGTCCTGGACACAAACGAACGGCGTGCCATGCCGGATGCTCGCGGTGACGCTTTGTTGGCCGCAGTCGAAGTGCTGCGTCGTGAAAGCGCACGGGAAGGAAGCCCCCTGTTTGGTCGTGTGGCTACAGACAAAATGGCCATCATGGGGCATTCTATGGGCGGCGGCGGAGCTCTCTTAGCAGCGAATGAACAC…	ASLSIGGEYQVLTYTDFPDVPEFGDATIYYPLETPGTVGGVAIAPGFTERQSHIEWWGPRLASHGFAVLVLDTNERRAMPDARGDALLAAVEVLRRESAREGSPLFGRVATDKMAIMGHSMGGGGALLAANEHSDQIQAAIPFTPWEPQAVFQDITVPTLVLAGSVDRLARVDNHAWRHYQSIPESTPKAYLEVGGGNHYIADTERGTDLETI	23014.9
RND2	TEP	plate2	H6	RND2_TEP_plate2_H6	TEP145	0.0358022	8.77155			MGYP003971827511	TCTTCTGTTAACTGTGATTCCCTGGCACAGATTGCACTGCTGAACCCCGGACCTTATTCCGTCAGCAGCCTCGACGAAAGCGACAATATCCGTAATGGGCCGGATTATGCTGGCGCACATATCTACTATCCGACTAATGCTTCGGGTAGTTTGTCATCGATTGTGTTGGTTCCGGGGTTTATGAACTTTGAGAGTACGCTGCAGAACTGGGGTCCCTTTCTGGCCGCGCACGGAATTGTGACCATGACAATCGGCGCAAACTATCTTACGGATTCTCCAACGCATCGGAAAGAAGCCTTACTCGATGCCATAGTAACTTTAAAAGCGGAGCAGACTCGCATTGGTTCCCCGTTGTACTATTCACTCAACATCAATAATTTTGCGGTTGGTGGATTTTCG…	SSVNCDSLAQIALLNPGPYSVSSLDESDNIRNGPDYAGAHIYYPTNASGSLSSIVLVPGFMNFESTLQNWGPFLAAHGIVTMTIGANYLTDSPTHRKEALLDAIVTLKAEQTRIGSPLYYSLNINNFAVGGFSMGGGGAQLAAVSDPTIKAIIALNPYLSNASEADFNHNCPVLITSGELDFIANPNLHANVHYAVTPDSTPKQLYEIQNAGHDPLIGPNGGYGEVGMKVLSWLQAFLNDNHCYCPPILTVPTTASSFTHNIVCEDLFIQGCTDSTACNYNPNATIDDGSCETQSCACPGDLNGDYAITVADVLLTLSEFGCMTNCTADIDGDGFVNVTDILELLSMFGTVC	37260
RND2	TEP	plate2	H7	RND2_TEP_plate2_H7	TEP155	0.0435997	10.6819			MGYP000997298066	ACCCAGTCAGGCCCTTACCAAGTAAAACGTTATCGTGAAAAAGATGGATTGCGCAATGGACCGCGGTATCGGGGTGCTACAGTGTACTACCCGACTGATGCCAGAGGCTTGCTCGCAAGCATTGTGATCGTTCCGGGATATATCAGCCCGGAGCGCAGTATTCGCGCGTGGGGTCCTTTTTATGCATCCCACGGGATAGTAGCAATGACCATTGGGACAAATCGTCCGCAGGATGCCCCTGCAGCTCGTCGACGTGCCCTGCTTGACGCGATCACATCGCTGAAGCTGGAAAATCACCGAGCCAACTCACCATTAAAAGGTCGCCTGGCGGTAACCCGTATAGCGGTCAGTGGGTGGTCCATGGGCGGGGGTGGCGCCTTGGAAGCGGCAACTCGGGCA…	TQSGPYQVKRYREKDGLRNGPRYRGATVYYPTDARGLLASIVIVPGYISPERSIRAWGPFYASHGIVAMTIGTNRPQDAPAARRRALLDAITSLKLENHRANSPLKGRLAVTRIAVSGWSMGGGGALEAATRAPQLKAVVALCPWNPYQTFSHRVPVLFLAGQRDRLAPVSDNALRHYEKTPASTPKLLFEVRNEGHWVANTPQGGNGAIGRLALS	23506.1
RND2	TEP	plate2	H8	RND2_TEP_plate2_H8	TEP164	0.783015	191.839	64		WP_256510519.1	ATGGCCAGCATTGTCGTACCGGGGTCAGCGGCCGCCGCGGACAATCCGTATCAGCGCGGACCTAATCCAACACAGGCCAGCGTCGCCGCCAACCGGGGCACCTTTGCGACCGCAGAAACATCCGTTGGCGGTGGCAATGGGTTCGGTGGTGCAAAAATCTATTATCCAACCGACACTTCTCAGGGCACGTTTGGGGCAATAGCCGTGGTCCCCGGCTATACGGCAACGTGGGCTGCTGAGGGTGCATGGATGGGACATTGGTTAAGTAGTTTCGGTTTCGTGGTCATCGGTATTGACACTAATAGTCGCAACGATAACGACACAGCCCGTGGGACTCAGTTGTTAGCTGCACTCGATTACCTTACTCAACGGAGCTCTGTGAGAGCGAGAGTGGATCCC…	MASIVVPGSAAAADNPYQRGPNPTQASVAANRGTFATAETSVGGGNGFGGAKIYYPTDTSQGTFGAIAVVPGYTATWAAEGAWMGHWLSSFGFVVIGIDTNSRNDNDTARGTQLLAALDYLTQRSSVRARVDPNRLAVMGHSMGGGGAISAALRRPTLKAAIGNAPFSPSQNLSTMRVPTALLAGQRDGTVTPSLVSGYYNQIPASTEKMYLELTGAGHGFPTSNNSVATRKWVPWMKIFLDQDTRYQQFLCPLLDNTGISAYRSTCPLIPGDPAPGTTFSLAGSASGKCVDVPGGTQTNGAGLIIWPCRGVTNQRWAQTAAGELRIYDNAKCMDANASGQGARVTINSCHGGASQKWTVNTNGTVTNSASGRCLEAVGTADDAPVVVNTCNGGSGQTW…	41768
RND2	TEP	plate2	H9	RND2_TEP_plate2_H9	TEP172	0.0631751	15.4779			MGYP003655139339	GGTCGCATGGATAGTAACGTTATTGATGCTTCTGGTTACTCTGATCTGAGCTTATCATTCGATCGGACTACATCCGGTCTGGATTTTGGTGAATCGGGAAGAGTTTCCGTGAGCATCAACGGCGGTAGTTTTACCGTGCTGGAATCTCTCCGTCGTGCGTCCGGGCGTACAACCTTGCAATTGGGCAGCTCAGCTGATAACTCATCCATCCAGATTCGTTATCAGACTTTTGCAAGCTCCTTCTATGAGATCTACACAATTGATAATATTGTGATCGAGGGCAATTCAGACTCTCCGCCGCCGCCGCCCCCTACCGGAGATCTTGCAGCTATTGGGGCGTATCTTGAAACCGGCGGTACCGCTACTACGCCTGATCAGTTTAGCTTTACGAACACTGGC…	GRMDSNVIDASGYSDLSLSFDRTTSGLDFGESGRVSVSINGGSFTVLESLRRASGRTTLQLGSSADNSSIQIRYQTFASSFYEIYTIDNIVIEGNSDSPPPPPPTGDLAAIGAYLETGGTATTPDQFSFTNTGDINIDSLTIDLSGGNASPVFDPNGVSFTVTGSDNVGFSGNFGLSGNSLLTLNFIDFGPGETFSFSGDLDDSNGSYTTGADVMGAELTVSASGNPSVSASFTVDSSNADRAVVNIGGSTPPPPIGGGCGPDPTVASLEASTGPFSFSNIDVPSSAQGFRNGTIYYPTNAPSDCTFGVISVVPGFLANESSIDWWGPRLASHGFIVITINTNTITDQPNSRALQSIAALNYAVNLGNSSSSAIGGKVDSSKQGVMGWSMGGGGALRAA…	54210.6
RND2	TEP	plate2	H10	RND2_TEP_plate2_H10	TEP180	0.0480486	11.7719			MGYP002620556249	ATGCCGGGCGATGCCCTGACTGATCCGTGGCAGAATGGCCGTTCCGATGACGGAGAGAGAGGCGATACGAGACGTTTACATCACATTGTCCGTCCCGTCGATCTTGGCGGATTATCCACTGAAGCTGAAGGCCATCCACTGGTGTTAGGTTTTGCCAGCGACGCCGGAGTACGTCGGAATCGCGGACGACCTGGAGCAGCAGAAGGACCAGCAGCTATTCGCCGCATGCTGTCAAATCTTGCCGCGCATGAACTGCAAACGCTGCTTGACGCAGGGGACATCACCTGCGAAGGTGAAGCCTTAGAAGCGGCACAGCAGGCGTGCGCACTGGCTTTGGCAAAGGCTCTCTCTTTAGGTGCCTTTCCGGTTCTGCTGGGCGGTGGTCATGAGATAGCGGTT…	MPGDALTDPWQNGRSDDGERGDTRRLHHIVRPVDLGGLSTEAEGHPLVLGFASDAGVRRNRGRPGAAEGPAAIRRMLSNLAAHELQTLLDAGDITCEGEALEAAQQACALALAKALSLGAFPVLLGGGHEIAVASFMGLRRYLDDQGDAGKVLVLNIDAHLDLRTSRPPSSGTPFDEIARYCEAHGHAWRYACIGVSKPSNTAALFARADEIGQAPTATNIYGNGSFSVASSSISPLVSGFGGGVVYYPTAPGLYPVVAVSPGFTATWSSISWIGPRLASWGFVVVGIETNTLLDQPSSRGQQLLAALNWAVSSSAPSAVRSRADGTRRGVAGHSMGGGGSLEALAMDTTGNVKAAVPIAPWNTDKTWNNVNEPVLIVGGQWDTVAPVATHSIPFYNTL…	48617
RND2	TEP	plate2	H11	RND2_TEP_plate2_H11	TEP188	0.29452	72.1575			KOV72063.1	GCAGACAATCCCTATGAGCGTGGTCCGGCTCCAACCAATGCGTCCATTGAAGCCGTGCGAGGGCCGTATGCCGTTAGTCAGGCTACCGTCTCTTCTTTGGCGGTGACAGGTTTTGGCGGCGGGACCATCTACTACCCCACGACTACATCAGACGGCACCTTCGGAGCTGTCGCAATCTCGCCGGGTTATACGGGAACTCAAAGTTCTATCGCGTGGTTAGGTCCTAGACTGGCATCACAGGGATTTGTAGTTTTTACAATTGATACAAATACGACTCTGGATCAACCGGACTCTCGAGGGCGGCAGCTTTTAGCAGCGCTGGATTATCTTACGCGTGTGTCCCCATTGCGTACTCGCGTGGATTCTACCCGGCTCGGCGTAATGGGGCATTCGATGGGT…	ADNPYERGPAPTNASIEAVRGPYAVSQATVSSLAVTGFGGGTIYYPTTTSDGTFGAVAISPGYTGTQSSIAWLGPRLASQGFVVFTIDTNTTLDQPDSRGRQLLAALDYLTRVSPLRTRVDSTRLGVMGHSMGGGGSLEAAKSRPSLQAAIPLTPWNLDKTWPEIQTPTLIVGADGDSIAPVSSHAEPFYENLPSSLDRAYLELNGASHFAPNSSNTTIAKYSISWLKRFIDNDTRYEQFLCPLPRPSLTIEEYRGNCPHQS	28073.6
RND2	TEP	plate2	H12	RND2_TEP_plate2_H12	TEP197	0.0453793	11.1179			WP_216648044.1	GCCGACAATCCATTTGAGCGTGGCCCTGATCCATCGGAAAGCTCAATCGAGGCCTACCGCGGCGCATATTCTGTTAGCGAACAGTCAGTGTCGCGGTGGGTTTCCGGATTCGGGGGCGGGACCATTCATTATCCGACAACCCGCAGCGATGGGACCTTTGGTGCAGTGGTGGTGAGTCCCGGTTATACTGGAACGGAGAGCTCTATATCGTGGCTGGGTCCGCGTCTCGCGTCTCAAGGCTTTGTTGTTCTCACTATGGTCACAAACTCAATCTACGATTATCCCGACAGTAGAGCGCGCCAGTTACAAGCCGCTCTGGACTATCTTACTTCTTCCTCATCAGGAGTCGCGGATCGCATTGATCCGGACAGATTGGCGTTAATGGGTCATTCCATGGGT…	ADNPFERGPDPSESSIEAYRGAYSVSEQSVSRWVSGFGGGTIHYPTTRSDGTFGAVVVSPGYTGTESSISWLGPRLASQGFVVLTMVTNSIYDYPDSRARQLQAALDYLTSSSSGVADRIDPDRLALMGHSMGGGGTLRAVSENPDIKAAIPMTPWHTDKTWREVTTPTLIFGAENDTVAPHYSHAEPFYDSLPSSLEKVYLELDGASHFAPNYSNTTIAKYSISWLKRFVDDDTRYSQFLCPGPSFWDGDVQTYESTCDF	28548.7
RND3	ESM	plate1	A1	RND3_ESM_plate1_A1	ESM001	0.0431221	10.5649			MGYP000553936796	ATGATCTACTACCCTACTGATACGTCCCAAGGTACGTTTGGCGCGATTGCAATCTCACCCGGTTATACCGCACTGTTCTCCGTGGAGCTGGCCTGGATGGGTCCGCGCCTGGCAAGTCAAGGCTTCGTAGTCATCGGGATTGAAACGAACGATCGTAATGACTTTGATACGGCGCGCGGTACGCAGCTGCTGGCGGCACTGGACTACCTCACCGGCCAGAGTTCCGTGCGTTCACGTGTCGACCCGAATCGTTTAGCGGTTGCAGGCCATAGTATGGGTGGCGGGGGTGCGTTTAGCGCTGCATTACGCCGTCCGGCGCTGAAAGCCGCGGTGGGGTTTACGCCGTTTAGCCCGTCCCAGAATCTGACCAACATGCAAGTGCCAGCTTTGCTGTATTCT…	MIYYPTDTSQGTFGAIAISPGYTALFSVELAWMGPRLASQGFVVIGIETNDRNDFDTARGTQLLAALDYLTGQSSVRSRVDPNRLAVAGHSMGGGGAFSAALRRPALKAAVGFTPFSPSQNLTNMQVPALLYSGQYDTVTTPSSVSNLYNGLPSTTEGAYIEAAGLDHSFPTRPNTLLMRTMIPWVKIFLDNDLRYTQFLCPLMDSSGVLQYRNTCPLVPPGLPSPSPTTAPPTTAPPTTAPPTTAPPTTAPPTTAPPTTAPPTTAPPSGACTATYQTIGSWPGGFQGEVTVRAGNSAINGWTVGWSLGSGQSITQIWNGTLSTSGSSVSVRNVSYNGSLPAAGTATFGFLGSGSPSTPSTVTCTSP	37998.1
RND3	ESM	plate1	A2	RND3_ESM_plate1_A2	ESM010	0.325376	79.7171	64.6		WP_167521412.1	GCAGACAACCCATACCAACGAGGACCTGCTCCCACTGCTGCTAGCATCGCAGCAGACCGTGGGCCCTTCGCCACGGCTCAAGTTACTGTTCCTCGAGGCAACGGCTTTGGCGGCGGAGTAATATATTACCCTACTGATACCAGCCAAGGCACTTTCGGTGCGATTGCTATTGCCCCAGGTTTTGGCACGGCATGGTCGTACTACGCCTGGCAAGGTCCACGGTTAGCCAGTTTCGGTTTTGTCGTTATCGGCATCGAAACAAATACATTGAATGACTACGCGGATGCCCGTGCCGCCCAGCTTTTAGCCGCCCTGGACTATTTAGTTAATTCCAGTTCTGTTCGTGATAGAGTGGACCGGAACCGTTTAGCAGTTGGCGGTCATTCCATGGGCGGTGGC…	ADNPYQRGPAPTAASIAADRGPFATAQVTVPRGNGFGGGVIYYPTDTSQGTFGAIAIAPGFGTAWSYYAWQGPRLASFGFVVIGIETNTLNDYADARAAQLLAALDYLVNSSSVRDRVDRNRLAVGGHSMGGGGAILAANQRPSLLTAVGQAPYVPDGSLSGIKSPTIIFAGQADGTVTPQYAQNAYNTIPGSVERAYVEIANEGHGFPAGGGGGNSGAFARTMMVWLKLFVDKDTRYAPFLCPSLTNANGISKYMASCPLDPPGGGPTASPTSTPTSTPTSTPTSTPTGTPPAGGTSALRGVASGRCLDVNGASQANGATVLIWDCNGQNNQKWTSTSAGELRVYGNKCLDVNGGGTADGSAVIIWDCNGQSNQKWRLNSDGSITAVGANKCLDVSGN…	43350.4
RND3	ESM	plate1	A3	RND3_ESM_plate1_A3	ESM018	2.16264	529.847	61.3		WP_132386942.1	GCGGATAATCCTTATCAGCGCGGACCGGACCCAACCGCCGAATCCGTCCGCGCGTCGCGTGGCACCTTCGCGACGACCCAAGTGACCGTTCCTGCCGGCAACGGTTTCGGTGGCGGCGTAATTTATCATCCAACTGACACCAGCCAAGGCACTTTTGGCGCGGTGGCCATCGTCCCGGGCTATACCGCCACCTGGGCGGCGGAGGGCGCATGGATGGGTCATTGGTTAGCCAGTTTCGGATTTGTGGTCATTGGGGTGGATACCATTAACCGCAATGATTGGGATACGGCTCGTGGGACGCAGCTGCTGGCCGCCCTGGACTACTTAACGCAGCAATCACCAGTGCGTAATCGCGTGGATGCATCACGTGCTGCCGTGATGGGTCATTCTATGGGTGGT…	ADNPYQRGPDPTAESVRASRGTFATTQVTVPAGNGFGGGVIYHPTDTSQGTFGAVAIVPGYTATWAAEGAWMGHWLASFGFVVIGVDTINRNDWDTARGTQLLAALDYLTQQSPVRNRVDASRAAVMGHSMGGGGAMSAALRRPSLKAAVGLAPFSPSQNLTNTRVPTMLIAGQNDGTTTPASISTLYNGIPASTESAYLEFAGAGHGFPTSNNPLMMRVVIPWLKIFVDNDTRYSQFLCPLTDRTGITQYRSTCPLTPPGAPTSPPTTTAPPTPTTSPSVTPSTSPSATPTTPAPDGACRATYRTTNSWPGGYQAEVTVTAGNSPINGWTVRWTLGSGQSISQVWNGTLTTSGSAVTVRNVSYNGSLQPGTSTTFGFIGGGTPSTPVLACVSP	40813.9
RND3	ESM	plate1	A4	RND3_ESM_plate1_A4	ESM026	1.24531	305.102	65.8		WP_232326807.1	GACGTAAACCCGTTTCAACGCGGTCCCGATCCAACGGCAGCGGGCGTTGCGGCAGCGCGTGGCCCGTTCGCAACGGCCCAAGTCACTGTCCCGGCTGGCAATGGATTCGGAGGCGGCGTAGTGTATTACCCGACAGATACCTCGCAAGGCACATTCGGCGCGATTGCGATCGCCCCGGGCTATGGTACTGCTTGGTCATACTACGCCTGGCAAGGACCCCGTCTGGCTTCTTTCGGTTTCGTGGTGATCGGCATCGAAACGAACACCTTAAACGATTATGCCGACGCACGCGCCGCCCAACTTCTGGCGGCACTGGACTGGCTTGTCACCTCCAGTCCTGTTCGTGACCGCGTGGATCGCAACCGCCTTGCAGTTGGGGGCCACTCAATGGGTGGCGGC…	DVNPFQRGPDPTAAGVAAARGPFATAQVTVPAGNGFGGGVVYYPTDTSQGTFGAIAIAPGYGTAWSYYAWQGPRLASFGFVVIGIETNTLNDYADARAAQLLAALDWLVTSSPVRDRVDRNRLAVGGHSMGGGGALLAAIQRPSLMTAIGMAPYVPGGDLSGIRIPTVLFAGQTDGTVTPSYALSAYTTIPGSVERAYVEIANEGHGFPAGGGGGNSGAFARTEMIWMKLFIDKDTRYAPFLCPSLSNMNGISRYQASCPLDPPGGTTPTPSATPTSSPTSTPTSTPSATSALRGAGSSRCLDVPGASQTNGTQLQIWDCNGQANQRWTSTSAGELRVYGGKCLDVNGAGTADGTSVIIWDCNGQNNQKWRLNSDGSITAVGANKCLDVSGAGTANGTK…	42924.1
RND3	ESM	plate1	A5	RND3_ESM_plate1_A5	ESM034	1.60075	392.183	59.8		WP_246496818.1	GCGGACAACCCGTACCAACGTGGTCCCGATCCCACTCTGGCATCCGTTGCTGCCAACCGTGGGACCTTCGCGACAGCCCAGCTGAGTGTACCAGGCGACGGTTTTGGTTCTGGCGTGATCTATTATCCAACGGATACCTCGCAAACTTTCGGCGCCGTTGCGATCGTTCCTGGCTATTCCGCGTTGTTTAGCGTTGAAGAAGCCTGGATGGGCCATTGGCTTGCTTCATTTGGATTCGTGGTGATTGGAATCGAAACAATCTCTCGTAGTGATTCCGCGGATGCACGTGCTACACAGCTGTTAGCGGCCCTGGACTATTTAACTCAGCGTAGTTCCGTACGTTCGCGTGTGGATGCCTCGCGTCTGAGCATCATCGGCCACAGCGCGGGGGGTGCAGGC…	ADNPYQRGPDPTLASVAANRGTFATAQLSVPGDGFGSGVIYYPTDTSQTFGAVAIVPGYSALFSVEEAWMGHWLASFGFVVIGIETISRSDSADARATQLLAALDYLTQRSSVRSRVDASRLSIIGHSAGGAGVLTAVLRRPTLKAAVGLAPGSPVGNYNLSSDRVPTMFISGQRDTTVSQSYLNGIYPTIPASTPSAWVELTGGDHLFPTRANTNMMRVLIPWLKIFVDNDTRYTQFLCPLMDSSGISMYRNKCPYVPTSPSPSPSTSPSPSVSPSPSPSASPSPSPSPSTSPSPQPSGACSATYRTVNSWSGGYQAEVTVTAGSSAINRWSVRWTLSSGQSISQVWNGTLSAGGSSVTVANASYNGSLPASGTTTFGFLANGAPSTPTLTCTSP	41149.3
RND3	ESM	plate1	A6	RND3_ESM_plate1_A6	ESM042	0.299241	73.3141	42.7	51.7	PKM05449.1	AGCAATCCGACCCCAACCCCGACGCCCACTCCGACCCCTACCCCGACACCGGGCAATAATCCGTTCCAGCGCGGTCCGAACCCTACCCTGAGTTTTATTGAAGCGAATAGCGGCCCGTATAGCGTTCGTACCAGTCGTGTGAGCTCCTATACAAGCGGTTTTGGGGGGGGCACAATCCACTATCCGACCGGTCAATCTGGTACAATGGGGGCCATTGTTGTCATCCCCGGATTCGTGTCCGCGGAATCTTCGATTGAATGGTGGGGCCCGAAGTTGGCGTCTCATGGATTTGTCGTCATGACAATTGATACGAACTCAGGTTTTGACCAGCCCCCCAGCCGCGCCCGTCAGATCAACGCGGCGCTGGATTACTTAGTCGCTCAGAACCGCAGTAGCCGC…	SNPTPTPTPTPTPTPTPGNNPFQRGPNPTLSFIEANSGPYSVRTSRVSSYTSGFGGGTIHYPTGQSGTMGAIVVIPGFVSAESSIEWWGPKLASHGFVVMTIDTNSGFDQPPSRARQINAALDYLVAQNRSSRSPVRGMIDTNRLGVVGWSMGGGGTLRVASEGRIKAAIPLAPWDTTSFRNVKAPTLIFACESDVIAPVGQHASPFYNELPSNISKAFVELNGGSHYCGNGGNSYNDVLSRFGVSWMKRFLDNDTRYSQFLCGPNHTSDRDISEYRGNCNY	30277.9
RND3	ESM	plate1	A7	RND3_ESM_plate1_A7	ESM050	0.961753	235.629	82.3		GIU85367.1	TGCGTGACGCCAGCCCCACCACCAGCTCCTGATGTAGCTACAGTGACCGTGGGTGCAGGGAATGGGTTTGGCGGTGGGACCATTTACTATCCACAAGGGGCAACGGGGCGATTACCGGTCGTTGCCGCTTCACCCGGATTTACGGAGAATCAAAATGCTGTCGGGTGGTATGGTCCTCTTTTGGCTCGTGAGGGGAATATAGTGATTACGATCGACACTAACAGTCCATTTGACAGTCCTACCAGCAGAGCGGACCAATTGCTTGCGGCAATAGACTATGTGGTTAATCGTAGCAGTGTCGCGTCAATCGCGGACGGTTCGCGAACTGCCGTAATGGGGCACTCAATGGGCGGCGGCGGTAGTCTGGAAGCAGCATTAAAGCGCCCCGGCCTCAAAGCT…	CVTPAPPPAPDVATVTVGAGNGFGGGTIYYPQGATGRLPVVAASPGFTENQNAVGWYGPLLAREGNIVITIDTNSPFDSPTSRADQLLAAIDYVVNRSSVASIADGSRTAVMGHSMGGGGSLEAALKRPGLKAIIPLAPWNTTTNFSGVRVPTLIVGCQNDAIAPVGSHAEPFYQSIPATTPKAYLEIAGGDHFCTNSENPTIANYVVAWTDRFLQGDTSASSRLCPPPPAGGSISEYRANCPY	25135.4
RND3	ESM	plate1	A8	RND3_ESM_plate1_A8	ESM058	1.14807	281.277	59.5		WP_173061649.1	GCCGACAACCCTTACCAACGCGGTCCGGACCCGACACGTACTAGTGTCGCAGCGGTTAACGGACCGTTTGCGAATACGTCAGTCTCTGTACCGACGGGCTATGGCTTTAATGGAGGGCGCATTTATTATCCGACCGATACGAGCCAAGGTACCTTCGGCGCTATCGCTATCTCCCCCGGTTACACCGCTCTGTTTAGCGCCGAATTAGCATGGATGGGGCCATGGCTCGCGTCACATGGTTTCGTTGTGATTGGGATTGAGACCAACTCACGCAATGATTTTGACACAGCACGTGGCACTCAGCTGCTGGCAGCGCTCGATTACCTGACCCAGCAGAGCCCGGTACGTGATCGCGTAGACCCCAATCGTCTGGCCGTTAGCGGCCATTCTATGGGCGGG…	ADNPYQRGPDPTRTSVAAVNGPFANTSVSVPTGYGFNGGRIYYPTDTSQGTFGAIAISPGYTALFSAELAWMGPWLASHGFVVIGIETNSRNDFDTARGTQLLAALDYLTQQSPVRDRVDPNRLAVSGHSMGGGGALSAAIRRSSLKAVVGIAPYSPSSNLANDRVPTMVFSGQADTVVTPSYATGLYNSLPATTESVYLEVAGADHGFMVGRSNPVMIRTMLPFVKMFIDNDTRYSQFLCPLLDSSGVVTYRSTCPLLPPAPTPSNTGTTPPTTPPVTPTTPPSSASEIVGVQSGRCIDVPNASRNNGTRVQLYDCNRQANQSWTYTSGKQLQVYGNMCLDAAGSGNGAAVQIYSCHSQTNQQWNVNSNGTISGVQSGRCLDVWSTANGAQIQLYDCH…	43633
RND3	ESM	plate1	A9	RND3_ESM_plate1_A9	ESM066	0.0616676	15.1086			MBT9525949.1	CAGAATCCATACGAGCGTGGCCCGGCGCCGACCACTAGTAGTCTGGAAGCATCGCGTGGCCCGTTTTCAACGTCTTCTTTCACTGTTTCCCGTCCTAGCGGTTACGGCGCCGGGACCGTCTACTATCCGACAAACGCGGGAGGCACAGTTGGCGCTATTGCAATTGTTCCTGGTTTCACCGCACGTCAATCAAGCATTAATTGGTGGGGCCCGCGCCTGGCGTCCCATGGTTTTGTAGTGATTACGATCGACACAAACTCGACTTTGGATCAGCCGGCGAGTCGCTCGCGCCAGCAATTAGCCGCCCTGGATCAGGTGGCGACCCTGGCCCGCACCAGCAGTAGCCCGATCTATAACAAAGTAGATACTACCCGCATGGGAGTTATGGGTTGGTCGATG…	QNPYERGPAPTTSSLEASRGPFSTSSFTVSRPSGYGAGTVYYPTNAGGTVGAIAIVPGFTARQSSINWWGPRLASHGFVVITIDTNSTLDQPASRSRQQLAALDQVATLARTSSSPIYNKVDTTRMGVMGWSMGGGGSLISAQNRPSLKAAAPQAPWNGSTSFGSVTVPTLIFACENDSIAPVGSHASPMYNSMTRNPKEFIEIDGGSHSCANSGNSNQALIGKKGVAWMKRFMDNDTRYTSFACANPNSTRVSDFRVARCS	27663.1
RND3	ESM	plate1	A10	RND3_ESM_plate1_A10	ESM074	0.0419865	10.2867			GIF09887.1	ATGGCGTCAGTGGCTGCACAGTATGGCCCGTTCGCCACCGCACAAATTACCGTCCCCCCGGGTAATGGGTTTAATGGTGGCTTCATTTACTACCCTACCGACACCTCTCATACCTATGGTGCGGTGGCGATCGTTCCCGGTTACACCGCGTTATTTGCGAACGAGGAAGCCTGGATGGGCCCACGTCTGGCTAGTTTTGGCTTCGTAGTTATCGGGGTTGAAACCAACAACCGTAACGATTACGACACAGCCCGTGGCACCCAGCTTCTGGCAGCCCTGGATTATCTGACGAATTCTTCTGCTGTGCGCGATCGCGTAGATCGCAACCGTTTATCCGTAATTGGCCACAGTATGGGTGGTGGCGGCGCGCTGTACGCTGCTACCCAACGTCCGTCACTT…	MASVAAQYGPFATAQITVPPGNGFNGGFIYYPTDTSHTYGAVAIVPGYTALFANEEAWMGPRLASFGFVVIGVETNNRNDYDTARGTQLLAALDYLTNSSAVRDRVDRNRLSVIGHSMGGGGALYAATQRPSLKAAIGLAPFKPSGNLASDNVPTMIIGGINDTTVTPSYLDGLYPTLPASTPGAYIQLANADHLYFTRPNDIELRSQIEWLKIFVDNDTRYTQFLCPSIKDTTGIVRSSVKCSTIPSGGSTPPSSPSVPPSSPPSGPQRILGSQSGRCVDVPNATHDNGTRVQLYDCNGQANQQWTYTSSKQLTVYGNVCLDAAGSGNGSAVQIYSCNGQPNQQWNVNANGTITGVQSGRCLDVWGTGNGQQFQLWDCNGQANQRFGLS	41403.3
RND3	ESM	plate1	A11	RND3_ESM_plate1_A11	ESM082	0.616676	151.086	67.6		UAC02078.1	GATCAGATCGGCCAAGCTCCTACCGCGTCAAACATTACCGGTAATGGCAGTTTTGCCACAACATCGGCGTCAATCTCTTCTACCGTTTCCGGGTTCGGCGGCGGACGCGTTTACTATCCAACGGCGGCCGGTACTTATCCCGTGATTGCCATCAGCCCTGGATTCACGGCAACCTGGTCTTCCCTCGCCTGGATCGGCCCACGCTTATCGAGCTGGGGCTTTGTAGTGGTTGGTATTGAGACTAACTCTATTTATGATCAACCCGCGAGCCGCGGTAATCAACTGCTGGCGGCACTCAATTGGGCGGTGAATTCTAGCCCGACCGCCGTCCGTAGCCACGTTGATGGCTCGCGCCGTGGTGTGGCAGGCCATTCTATGGGTGGTGGGGGTACCCTGGAA…	DQIGQAPTASNITGNGSFATTSASISSTVSGFGGGRVYYPTAAGTYPVIAISPGFTATWSSLAWIGPRLSSWGFVVVGIETNSIYDQPASRGNQLLAALNWAVNSSPTAVRSHVDGSRRGVAGHSMGGGGTLEALAADTTGLVKAGVPLAPWNTDKTWNNVSEPVLIVGGQADTVAPVASHSIPFYNTLAGPKTYVELTGQSHFFPQTTNATASRALVAWFKRWVSQDSRFTPFTCGFSGVAVSDFRSNAC	26068.2
RND3	ESM	plate1	A12	RND3_ESM_plate1_A12	ESM090	0.474972	116.368	68.5		WP_229836555.1	GATGAAATTGGGCAGGCCCCGACCGCGGGCAATATTACCGGTAACGGATCCTTTACCACGACCAGTGAAAGCATTTCTTCCCTGGTTAGTGGCTTCGGCGGCGGCCGTGTGTATTATCCGACAACCGCGGGAAAGTACCCGGTAGTAGCGATTTCTCCAGGCTTCACCGCCACCTGGTCAAGCTTATCTTGGATTGGGCCCCGCCTGTCTAGCTGGGGCTTCGTGGTCGTGGGTATCGAAACAAACAGCATTTACGACCAGCCGGCATCCCGTGGGTCGCAATTACTGGCAGCCCTGAATTGGGCCGTGAACAGCTCATCTTCGGCGGTGCGTGCGCGCGTCGACGGCTCCCGTCGCGGAGTGGCGGGCCATAGCATGGGCGGTGGAGGAACGTTAGAG…	DEIGQAPTAGNITGNGSFTTTSESISSLVSGFGGGRVYYPTTAGKYPVVAISPGFTATWSSLSWIGPRLSSWGFVVVGIETNSIYDQPASRGSQLLAALNWAVNSSSSAVRARVDGSRRGVAGHSMGGGGTLEALAADTTGLVKAGVPIAPWNSDKTWNNVSEPVMIVGGQSDTVAPVASHSIPFYNTLAGPKGYVELTGASHFFPQSTNATLSRALVAWFKRWLNQDSRFTPYTCGFSGLAVSDFRSNAC	26168.3
RND3	ESM	plate1	B1	RND3_ESM_plate1_B1	ESM002	0.0405087	9.92462			WP_229691077.1	ATGAGCGCGACCCGTGGGACCTTCGCCACCGCCCAGCTGAGCGTTCCAGCAGGTAACGGCTTCGGTGGAGGGGTGATCTACTATCCGACGGACACGAGTCAAGGCACTTTCGGTGGCGTAGCAATTGTGCCGGGCTATTCTGCATTGTTCGCAAACGAAGAGGCGTGGATGGGGCCTTGGCTGGCATCTTTTGGCTTCGTGGTGATCGGTATCGAAACAAACTCACGCACGGATGGCGCTGACGCACGCGCGACCCAACTTCTGGCTGCACTGGATTATTTAACGCAGCGTTCGTCGGTTCGTGACCGTGTGGATAGTTCACGCCTGTCTGTAGTGGGCCACAGCGCCGGTGGGGCGGGTGTGATTCTGGCCACGGGTCAGCGTCCTTCTTTAAAAGCC…	MSATRGTFATAQLSVPAGNGFGGGVIYYPTDTSQGTFGGVAIVPGYSALFANEEAWMGPWLASFGFVVIGIETNSRTDGADARATQLLAALDYLTQRSSVRDRVDSSRLSVVGHSAGGAGVILATGQRPSLKAAVGLAPGSPTGNLSLANDRVPMMFISGQRDTTVTQSYLNGLYTTLPASTPSAWVEITGVDHLFATRANTTEMRTLIPWLKIFVDNDTRYTQFLCPLMDSSNISMYRNKCPYVPPGGPSPSPSPSPSPSPSPSPSPSPSPSPSPSPSPSPSPSPSPSPSAGACTASYRTTNSWPGGHQGEVTVTAGGSAISGWTVRWTLGSGQTVSQVWNGTLSVSGSTVTVTNASYNGSLPASGSTTFGFLGTGTASAPSLTCTSRP	40018
RND3	ESM	plate1	B2	RND3_ESM_plate1_B2	ESM011	0.980048	240.112	62.2		KWV30420.1	GACAGTCCCTATCAGCGTGGTCCAGATCCGACTCTGGCGAGTGTGGCCGCGACTCGTGGTCCGTTCGCTACCACCCAGGCTACCGTGCCGGCGGGTAATGGGTTCAACGGTGGTTTTGTGTACTACCCTACGGATACAAGTCTTGGTACATGGGGCGCAGTAGCAATCGTGCCGGGTTATTCTGCGCTGTTCGCCAACGAGGAAGCGTGGATGGGGCCCTGGCTGGCGTCCTTTGGCTTTGTGGTTTTGGGCATTGAGACGAACAGCCGCACCGATGGCGCGGACGCCCGCGCGACGCAACTGCTGGCGGGCTTAGATTATTTAACGCGCACGAGCCCAGTCCGCTCCCGTGTAGACGCGAATCGTCTGGGTGTTATGGGCCATTCCGCAGGCGGTGCG…	DSPYQRGPDPTLASVAATRGPFATTQATVPAGNGFNGGFVYYPTDTSLGTWGAVAIVPGYSALFANEEAWMGPWLASFGFVVLGIETNSRTDGADARATQLLAGLDYLTRTSPVRSRVDANRLGVMGHSAGGAGTLLAALRRPSLKTAVGLAPGTPGNNLNMSTTQVPTLLLSGQNDGTVTPSYVQGIYNTLPATVEHAWAELAGNDHLSFTRSNPTEMRLLIPWLKIFLDSDTRYTQFLCPLADSTGVSRYSSTCPLVPSGGPTPPPTTTPPPPTTTPPPTSTPPPPTTTPPPTTPPAGTACTATYRTVNSWSGGFQAEVTVTAGSTATDGWTVRWNLGAGQSVSQVWNGTLSTSGTTATVRNAAYNGTLAPGTSTTFGFLGSGTPSSPSPTCTSP	40930.1
RND3	ESM	plate1	B3	RND3_ESM_plate1_B3	ESM019	0.0810173	19.8492	49.6		WP_268945827.1	GCGACTGGGCCGTCTGCCCCATGTACCAACTGCACCCGCGGTCCTGCTCCAACCACCGCGGCGCTGAAAAGCAATACCGGTCCTTTTACGACTGCCAAATTTTCTGTCAGCGGGCTGCTGAAAGGTTTCGGTAACTCGACCGTGTATTACCCGACTAATACGACGGGCAAAATGGGTGCTATCGCAGTTATCCCGGGCTTTCTGTCTTATGAAGACTCTATTGAGTGGTGGGGTCCACGTTTGGCTTCCCATGGTTTCGTAGTGATGACAATGAACACGTCAACCATCTATGATCAGCCCGATTCGCGTGCGACCCAGCTGTCAAAAGCGCTGGATTATGTAATTTCTCAGTCGAATACAAGCTCATCACCGATCTATGGGAAAGTCGATTCTACCCGC…	ATGPSAPCTNCTRGPAPTTAALKSNTGPFTTAKFSVSGLLKGFGNSTVYYPTNTTGKMGAIAVIPGFLSYEDSIEWWGPRLASHGFVVMTMNTSTIYDQPDSRATQLSKALDYVISQSNTSSSPIYGKVDSTRLGAIGWSMGGGGSLKLSTQRSLNAIIPQAPYYAGLNSFNTIKTPALILACSADAVAPVGVHASPFYNKIPSTTPKAFLEIYGGSHFCANSGYPNQDLLGLYGISWMKRFIDFDTRYSQFLCGPNHTASGTISEYRQNCPY	29103.2
RND3	ESM	plate1	B4	RND3_ESM_plate1_B4	ESM027	0.053576	13.1261			WP_203683891.1	GCCGACAACCCTTATCAACGCGGGCCAGATCCAACGGTAGCATCGGTTGCAGCGACACGTGGCACGTTTGCCACGGCACAGCTCACAGTTCCTGCGGGGAACGGTTTTGGCGGCGGGTATATTTATTATCCGACTGATACTGGTCACGGCACGTGGGGAGCAGTCGCCATCGTTCCGGGATACTCGGCACTTTTCGCGGATGAGGAAGCTTGGATGGGACCCTGGTTGGCCTCTTTCGGTTTCGTTGTCATTGGCGTCGAGACAATTACTCGCAGTGATGGGGCTGATGCCAGAGCTACTGAGCTTCTGGCTGCTTTGGACTATTTGACCCAGCGGTCAGCCGTTCGGGATCGCGTAGACCCAACGCGTTTGGCAGTGATGGGGCACAGCGCGGGCGGT…	ADNPYQRGPDPTVASVAATRGTFATAQLTVPAGNGFGGGYIYYPTDTGHGTWGAVAIVPGYSALFADEEAWMGPWLASFGFVVIGVETITRSDGADARATELLAALDYLTQRSAVRDRVDPTRLAVMGHSAGGAGTILAAERRPSLKAAVGLAPGTPGTLSLATDKVPMMVIGGQTDPTVTPAYLDNLYAGMPTTTPSDFVQIAGADHLFFTRANNTEMKVLIPWLKIFLDNDTRYTQFLCPSLADPSGISLYRSKCPYLPPGTTSPSPPSPSPSSPSQSVSPSTPVTGCTAGYRTVGSWPGGFQGEVTVTAGSAAISGWTVGWTLGSGQTITQLWNGALTTSGSAVTVRNASYSGSVPAGGSVVFGFLANGTPSAPVLACASR	39454.8
RND3	ESM	plate1	B5	RND3_ESM_plate1_B5	ESM035	2.08162	509.997	57.4		WP_158852571.1	GCCGACAACCCTTACCAACGCGGCCCTGACCCGACACCGGCGTCTGTTTCGGCAAACCGCGGTACGTTTGCTACAGCGCAGATCAGTGTCCCAGCGGGCAACGGATTTGGCGGTGGGGTTATCTATCATCCAACGGATACGTCGCAGGGTACCTTCGGTGCGATTGCAGTGGTTCCAGGGTACACGGCCACCTGGGCGGCAGAAGGCGCCTGGATGGGCCATTGGCTCGCGTCGTTTGGCTTTGTGGTTATTGGCATTGACACGAACTCGCGCAACGATTGGGATACTGCGCGCGGGACGCAATTACTCGCTGCCCTGGACTACCTCACGCAACGTTCACCGGTACGTGATCGCGTCGATGCAAACCGTACGGCCGTGATGGGTCACTCCATGGGAGGA…	ADNPYQRGPDPTPASVSANRGTFATAQISVPAGNGFGGGVIYHPTDTSQGTFGAIAVVPGYTATWAAEGAWMGHWLASFGFVVIGIDTNSRNDWDTARGTQLLAALDYLTQRSPVRDRVDANRTAVMGHSMGGGGAMHAALQRPSLKAAIGLAPFSPSQNLTTTRVPTMLLAGQSDTTTTPASILNLYNGIPAATEKAYLELTGAGHGFPTSNNPTMMRNVIPWLKIFVDSDTRYTQFLCSLSNWDGIRAYQSTCPLVPSPVPTTTSTTSTTTTISTTTTTPAPGDACSATYRTTNSWPGGYQAEVTVTAGNTAVNGWNVQWTLGSGQTVTQVWNGTLNVSGSTASVRNASYNGSLQANTSTTFGFIGGGTPPTSSLSCTSP	39769.5
RND3	ESM	plate1	B6	RND3_ESM_plate1_B6	ESM043	0.12806	31.3746	37		WP_031525917.1	GCTGATAACCCGTACCAGCGTGGACCGGATCCTACTCCGGCTGGCGTGGCAGCATCGCGTGGTCCGTTTGCCACGGCCCAAACCACGGTGGCTCCGGGCAACGGATTTAACGGTGGCACCATCTATTATCCCACAGACACCTCTGCAGGCACGTGGGGCGCGGTGGCCATCGTACCCGGTTATACGGCCCTGTTTGCCGACGAAGAGGCTTGGATGGGTCCGTGGTTAAGCTCATTCGGTTTTGTTGTTATTGGTATTGAGACCAACTCTCGCACCGACTTCGATGTTGCGCGCGGCACACAGCTGCTTGCGGCACTGGACTACTTGACACAGCAGAGCCCGGTACGCGATCGTGTAGACACTTCTCGTCTGTCAGTCATCGGGCACAGCATGGGCGGG…	ADNPYQRGPDPTPAGVAASRGPFATAQTTVAPGNGFNGGTIYYPTDTSAGTWGAVAIVPGYTALFADEEAWMGPWLSSFGFVVIGIETNSRTDFDVARGTQLLAALDYLTQQSPVRDRVDTSRLSVIGHSMGGGGVVYATEHRPSLKAAVALAPFSPSQDMSTDRVPTMVMAGQNDTVVTPSYLDGLYATMPAATQSDFVQIAGADHVYYTHPQSTEMRILIPWLKIFVDNDTRYTQFLCPSLSDSSGISIYRSKCPYVPPGTSTTGGTTSGTTSGGTTTGGTTSGGTTTGGTTSGGTTSGGTSGSACTASYATVNTWSGGFQGEVTVTAGGKPVNGWTVRWTLAGGQGISQVWNGTVSTSGSDVSVRNVSYNGSLQPSTSTTFGFLGTGTPSDVSLSC…	41303.9
RND3	ESM	plate1	B7	RND3_ESM_plate1_B7	ESM051	0.111527	27.324	54.4		WP_266249215.1	GCCGATTCACCATACCAGCGTGGTCCCGATCCGACGCCGGCGAGCGTCGCTGCAACTCGTGGACCTTTTGCCACCACCCAGGCTACAGTGCCGGCGGGCAACGGTTTTAATGGCGGCTATGTTTATTATCCCACCGACACCTCGCAGGGCACGTGGGGAGCGGTTGCAATTGTACCGGGCTACAGTGCGCTGTTTGCCAACGAAGAAGCATGGATGGGTCCGTGGCTCGCGTCATTCGGTTTCGTTGTTATCGGTATTGAGACCAATTCTCGTACGGATGGTGCTGATGCTCGTGCCACCCAGCTGCTGGCAGCTCTGGATTATCTGACTCGCACGTCGCCGATTCGCGACCGTGTTGATGCGAACCGTCTGGGAGTCATGGGTCATAGTGCAGGCGGA…	ADSPYQRGPDPTPASVAATRGPFATTQATVPAGNGFNGGYVYYPTDTSQGTWGAVAIVPGYSALFANEEAWMGPWLASFGFVVIGIETNSRTDGADARATQLLAALDYLTRTSPIRDRVDANRLGVMGHSAGGAGTLLAALRRPTLKTAVGLAPGTPGNNLNMSTTQVPTMLLSGQNDGTVTPTYVQGIYNTLPAGVEHAWAELAGNDHLSFTRSNPTEMRLLIPWLKTFLDNDTRYTQFLCPLANSTGVSRYNATCPLVPPDGPTSPPTTTPPTSAPPTTSAPTTPPPSGATCTATYRTVNSWSGGFQGEVTVTAGAAALNGWTVRWESNNGQSISQVWNGTLSTSGSTATVRNVSYNGSLAAGATTTFGFLSSGTPAATSPTCASP	40120
RND3	ESM	plate1	B8	RND3_ESM_plate1_B8	ESM059	1.26878	310.851	65.8		WP_111214096.1	GCGGACAACCCTTACCAGCGCGGTCCGGATCCGACCCGTACGTCCGTTACCGCGGTGAATGGTCCGTTTGCAAACACTAGCGTGTCAGTGCCGACGGGTTATGGTTTCAACGGGGGTCGCATCTATTATCCGACGGACACAAGCCAGGGCACCTTCGGGGCGATCGCAATTAGCCCTGGTTATACGGCGCTTTTTAGCGCCGAACTGGCGTGGATGGGTCCGTGGCTGGCTAGCCACGGTTTCGTGGTGATCGGCATTGAAACCAATAGCCGTAACGATTTTGATACGGCACGTGGGACCCAGTTGCTGGCGGCCCTGGATTACTTAACGCAGCAATCCCCAGTACGCGATCGTGTCGACCCGAATCGCCTCGCAGTCAGTGGCCATTCGATGGGTGGA…	ADNPYQRGPDPTRTSVTAVNGPFANTSVSVPTGYGFNGGRIYYPTDTSQGTFGAIAISPGYTALFSAELAWMGPWLASHGFVVIGIETNSRNDFDTARGTQLLAALDYLTQQSPVRDRVDPNRLAVSGHSMGGGGALSAAMRRSSLKAVVGITPYSPSSNLANDRVPTMIISGQADTVVTPSYALGLYNSIPTTTKSVYLEVAGGDHGFMVGRSNPVMVRTMLPFVKMFIDNDARYSQFLCPLLDNSGVVTYRSTCPLLPTTPPTGTPTPTPTNSPTTPPPGSASGIVGAQSGRCIDVPNASRSNGTRVQLYDCNRQSNQSWTYTANKQLRVYGDMCLDAAGSGNGAAVQIYSCHNQTNQQWNVNSNGTITGVQSGRCLDVWSTSNGAQVQLYDCHGQA…	43389.8
RND3	ESM	plate1	B9	RND3_ESM_plate1_B9	ESM067	1.82641	447.471	57.1		WP_197042608.1	GCCGACAACCCGTTTCAACGCGGCCCCAACCCGACGGTGGAATCCGTCGCGGCGACTCGCGGAACCTTTGCCACCGCGCAGACAAGCGTGCCTGCTGGCAATGGATTCGGTGGCGGCGTCGTTTACTATCCCACGGACACGAGCCAGGGGACCTTTGGTGGTGTGGCCATTGTCCCGGGTTATAGCGCGCTTTTCGCGGATGAGGAAGCTTGGATGGGGCCTTGGCTGGCGTCCTTTGGGTTTGTGGTTATTGGGATCGAAACCAATTCCCGTACAGATTCCGCAGATGCACGCGGTACACAACTGCTGGCCGCTCTTGACTATCTGACCCAACGTTCCCCAGTTCGCGATCGTGTTGATCCGAACCGTCTCTCAGTTGTGGGACACAGCGCGGGCGGC…	ADNPFQRGPNPTVESVAATRGTFATAQTSVPAGNGFGGGVVYYPTDTSQGTFGGVAIVPGYSALFADEEAWMGPWLASFGFVVIGIETNSRTDSADARGTQLLAALDYLTQRSPVRDRVDPNRLSVVGHSAGGAGVLSALLRRPSLKAGVGLAPGSPVGNYDLYDDRVPTMFISGQRDTTVTRSYLNGLYGTLPATTPSAWVEITGVDHLFATRANTTEMRVLIPWLKIWVDDDTRYTRFLCPLADSTGISMYRDTCPYVPPGGSSPSPSASPSPSPSPSPSPSPSPSPSPSPSPSPSPSPSASPSASPSPPPPGACAAEYHTVNSWPGGYQASVTVTAGASAVQGWTVRWTLGSGQSITQLWNGTLSTSGSAVTVKNASYNGTIPASGSATFGFLATG…	42281.4
RND3	ESM	plate1	B10	RND3_ESM_plate1_B10	ESM075	0.951256	233.058	62.2		NJC12853.1	GCCGATAATCCGTACCAACGTGGCCCCGATCCGACTCAGTCTTCAGTTACTGCAGTGAACGGCCCCTTTGCCAATACAAGTGTGTCTGTGCCGACCGGCTATGGTTTTAATGGCGGTCGCATCTACTACCCTACCGACACCTCACAAGGCACGTTCGGCGCGATTGCAATCAGCCCAGGCTATACCGCGCTTTTTTCGGCCGAACTTGCCTGGATGGGTCCGTGGCTCGCATCGCACGGTTTTGTAGTCATCGGCATCGAAACGAATTCTCGCAACGACTTTGACACTGCCCGCGGTACTCAGTTATTAGCAGCCCTGGATTATCTGACTCAGCAAAGCCCGGTTCGTGACCGCGTTGATCCTACGCGTCTTGCAGTGGCTGGGCATAGCATGGGTGGC…	ADNPYQRGPDPTQSSVTAVNGPFANTSVSVPTGYGFNGGRIYYPTDTSQGTFGAIAISPGYTALFSAELAWMGPWLASHGFVVIGIETNSRNDFDTARGTQLLAALDYLTQQSPVRDRVDPTRLAVAGHSMGGGGALSAAMRRPSLKAVVGIAPYSPSSNLANDRVPTMILSGQADTVVTPSYATGLYNSLPSTTESVYLEVAGADHGFMVGRPNPVMVRTMLPFVKMFVDNDARYSQFLCPLLDSSGVVTYRSTCPLLPTTPTTPTPTTPGPTTPGPTPTVSPSVPPTSAGEIVGTQSGRCIDVPNASRNNGTRVQLYDCNRQTNQTWTYTSGKQLQVYGNMCLDAAGTGNGAAVQIYSCHSQTNQQWNINANGTISNVQSGRCLDAWSTANGAQIQL…	44055.6
RND3	ESM	plate1	B11	RND3_ESM_plate1_B11	ESM083	0.0354261	8.67939	55		WP_109037790.1	CAAACTACGGCGCCGACCAGTAGCAGCCTGAACGCCACTGCGGGACCGTATTCAGTGTCGACCTCAAGCGTAACCTTACCGGTTGGCTTTGGCGGCGGCACAGTCTATTACCCTACCCAGACCGGGAAATATGGCGTTATTGCGATTAGTCCCGGTTTCACTGCCACCCAGTCATCCATTGCGTGGCTCGGACGCCGTCTGGCTACCCATGGCTTCGTGGTGTTGACGATGAACACCCTGACGACCCTGGATCAGCCGGCCTCCCGCGCCAATCAGCTGATGGCAGCCCTGAACTATGTTCTGAATAGTAGTCCGTCCGCGGTTCGCAGCCGTGCCGATGGCACGCGTACCGCGGTTGCGGGCCACAGCATGGGCGGTGGCGGCAGTCTTATCGCGGCC…	QTTAPTSSSLNATAGPYSVSTSSVTLPVGFGGGTVYYPTQTGKYGVIAISPGFTATQSSIAWLGRRLATHGFVVLTMNTLTTLDQPASRANQLMAALNYVLNSSPSAVRSRADGTRTAVAGHSMGGGGSLIAARDYPTLKASYPMTPWSPTSNFSTVRVPTMIIGADGDTIAPVATMSRVYYQNLPSTTSKAYGELNNATHFAPNMTNTPIGRYAVTWMKRFVDSDTRYSPFLCGAPHQAYATSLVFDRYSQNCPY	27202.9
RND3	ESM	plate1	B12	RND3_ESM_plate1_B12	ESM091	1.36981	335.603	62.5		WP_239104322.1	GCAGACAACCCGTATCAGCGTGGCCCCGATCCGACCCGTGCTTCAGTGGCTGCGGTTAACGGCCCTTTTGTGAATACATCAGTTAGCGTGCCGACCGGTTACGGGTTTAATGGTGGGCGTATTTATTATCCAACCGATACCAGCCAGGGCACATTTGGCGCGATCGCAATCAGTCCAGGCTATACCGCCCTGTTCTCCGCGGAACTGGCATGGATGGGACCTTGGTTAGCCAGTCATGGCTTCGTTGTCATTGGAATCGAGACTAACAGTCGTAATGATTTTGACACGGCCCGTGGTACGCAACTCCTGGCCGCACTCGACTACCTGACCCAGCAGTCACCGGTGCGTGATCGTGTCGATCCGAACCGCTTAGCCGTTTCGGGCCATTCGATGGGCGGC…	ADNPYQRGPDPTRASVAAVNGPFVNTSVSVPTGYGFNGGRIYYPTDTSQGTFGAIAISPGYTALFSAELAWMGPWLASHGFVVIGIETNSRNDFDTARGTQLLAALDYLTQQSPVRDRVDPNRLAVSGHSMGGGGALSAAIRRSSLKAAVGITPYSPSQNLANDRVPTMVISGQADTVVTPSYALGLYNSLPASTESVYLEVAGGDHGFMVGRSNPVLIRTMLPFLKMFVDNDSRYSQFLCPLLDSSGVVTYRSTCPLLPTNPTTPPPTGTPTPTPTSTPTPTPTPTTPPPSGSANE	31131.2
RND3	ESM	plate1	C1	RND3_ESM_plate1_C1	ESM004	1.52887	374.574	55.9		MBP2707703.1	GCAGACAACCCGTACCAGCGTGGCCCGAATCCGACCTTGGCCAGCGTGGCTGCTACGCGCGGCACCTTCGCAACCGCCCAGATCAATGTTCCGGGCGGCAACGGGTTTGGGAGTGGTGTAATTTATTATCCGACAGATACCTCGCAGGGCACGTTCGGCGGTGTCGCTATTGTGCCGGGCTATTCCGCTTTGTTTGCAAATGAAGAAGCATGGATGGGTCCTTGGCTGGCGAGCTTCGGGTTCGTGGTCATCGGTATTGAGACGAATTCCCGCACTGATAGCGCAGATGCGCGCGGCACTCAGCTGCTGGCAGCGCTCGATTATCTCACCCAGCGCAGCTCTGTGCGTGATCGCGTGGATCCCAGCCGCCTGAGCGTTGTGGGCCATAGTGCGGGCGGT…	ADNPYQRGPNPTLASVAATRGTFATAQINVPGGNGFGSGVIYYPTDTSQGTFGGVAIVPGYSALFANEEAWMGPWLASFGFVVIGIETNSRTDSADARGTQLLAALDYLTQRSSVRDRVDPSRLSVVGHSAGGAGVLSAVIRRPSLKAAVGLAPGSPVGNYELSADKVPLMFISGQKDTTVTQSYLNGLYTTIPASTPSAWVEITGVDHLFATRANTTEMRVLIPWLKIFLDNDTRYTQFLCPLADSSGISMYRNKCPYVPPGGSSPSPSATPSPSVSPSASPSASPSASPSVSPSASPSVSPSASPSASPSSQPSGACTASYKTVNSWPGGYQGEVTVTAGSAAINGWTVRWTLGSGQSVSQVWNGTLTTSGSTVTVKNVSYNGSLPAAGSATFGFLA…	42189.3
RND3	ESM	plate1	C2	RND3_ESM_plate1_C2	ESM012	2.1169	518.641	60.7		WBC00352.1	GCCGACAATCCCTACGAGCGCGGCCCAGATCCAACTCCCGCTAGCGTTGCTGCCCCCAATGGTCCCTTTGCGACGGCTCAGGTTTCCGTCCCGCCAGGTTATGGGTTCAATGGCGGGATGATCTATTACCCTACTGATACTTCGCAAGGCACGTTTGGTGCAATCGCGATCTCCCCAGGATACACCGCTTTGTTCAGTGTCGAGTTAGCATGGATGGGGCCACGTTTAGCATCGCAAGGATTTGTCGTAATAGGGATAGAAACTAATGACCGAAACGACTTTGATACAGCAAGAGGAACTCAACTGTTAGCAGCTTTAGACTACCTGACCGGTCAAAGTAGCGTCCGATCCAGAGTCGATCCGAATCGACTTGCCGTCGCCGGTCATAGTATGGGTGGC…	ADNPYERGPDPTPASVAAPNGPFATAQVSVPPGYGFNGGMIYYPTDTSQGTFGAIAISPGYTALFSVELAWMGPRLASQGFVVIGIETNDRNDFDTARGTQLLAALDYLTGQSSVRSRVDPNRLAVAGHSMGGGGAFSAALRRPALKAAVGFTPFSPSQNLTNMQVPALLYSGQNDTVTTPSSVSNLYNGLPSTTEGAYLEAAGLDHSFPTRPNTLLMRTMIPWVKIFLDNDLRYTQFLCPLMDSSGVLQYRNTCPLVPPGLPSPSPTTAPPTTAPPTTAPPTTAPPTTAPPTTAPPTTAPPAGACTATYQTIGSWPGGFQGEVTVRAGNSAINGWTVGWSLGSGQSITQIWNGTLSTSGSSVSVRNVSYNGSLPAAGTVTFGFLGSGSPSTPSTVTCT…	41319.7
RND3	ESM	plate1	C3	RND3_ESM_plate1_C3	ESM020	0.082324	20.1694			OGP67040.1	GTCGAGATCGGGCCTGCCCCGACGTCGACATCTCTGAACAGTGATGGTTCTTTTGCCGTGAGCAGCGCGTCAGTTTCTTCATCCGCGTGCGGCAGCGGCTGTGCCGGTGGCACAGTCTATTACCCTAACACCGCCGGCTCATACGGGGTAATCGCTGTCTGTCCTGGGTTCACGAATACCTCTTCCGCCATTAGCTGGTTTGCCCGCCGCATGGCGACTCATGGGTTCGTCACTATTGCGATGAACACTAACTCCCGCTATGATTTCCCGGCGTCGCGCGCGACCCAACTGCGCGCCGTGCTGAACTACTTAGTCAATAGCAGCTCTAGCACCATCCGCTCCCGCATCCGCTCGGCGGACCGCGGCGTGTCAGGCTACTCCATGGGTGGTGGTGGTACG…	VEIGPAPTSTSLNSDGSFAVSSASVSSSACGSGCAGGTVYYPNTAGSYGVIAVCPGFTNTSSAISWFARRMATHGFVTIAMNTNSRYDFPASRATQLRAVLNYLVNSSSSTIRSRIRSADRGVSGYSMGGGGTLLASRDDSTLKTGVPMAPYNSGTISGVNVPQMIIGGSNDSIAPVSSMARPFYNNIPSTVKKALAVLNGASHLTFTSYDERAARYGVAFAKRFADGDTRYTPFLCGAEHTAYATSSRFTEYSSNCPY	27044.4
RND3	ESM	plate1	C4	RND3_ESM_plate1_C4	ESM028	0.0509625	12.4858			WP_030434722.1	GCCGATAACCCGTATCAACGCGGCCCGGATCCTACTGTGGCAAGCGTTGCCGCTACCCGCGGCCCCTTCGCAACGGCGCAGCTGACCGTTCCAGCTGGAAACGGCTTTGGCGGGGGCTACCTGTATTATCCCACTGACACGTCTCAGGGGACCTGGGGTGCAGTGGCGATTGTTCCGGGCTATTCCGCTCTCTTTGCAAACGAAGAAGCCTGGATGGGTCCATGGCTGGCATCGTTTGGTTTTGTGGTTATTGGTGTTGAGACCATCACGCGTACCGATGGAGCGGATGCGCGCGCCACTGAACTGCTGGCGGCGCTGGATTACCTCACGCAACGTTCCGCCGTGCGTGATCGCATCGACGCTACACGTCTCGCGGTTATGGGCCACTCTGCTGGCGGC…	ADNPYQRGPDPTVASVAATRGPFATAQLTVPAGNGFGGGYLYYPTDTSQGTWGAVAIVPGYSALFANEEAWMGPWLASFGFVVIGVETITRTDGADARATELLAALDYLTQRSAVRDRIDATRLAVMGHSAGGAGTILAAEQRPSLKAGVGLAPGTPGSLSLATDKVPMMVVGGQTDPTVTPAYLDNLYAGMPATTPSDFVQIAGADHLFFTRANNTEMKVLIPWLKIFLDNDTRYTQFLCPSLADPSGISLYRSKCPYLPPGTPSPSPSVSPSNPAAGCTASYRTVGSWPGGFQGEVTVTAGGAALNGWTVGWTLGSGQTITQVWNGTLTTSGSAVTVRNASYSGSVPAGGSITFGFLAAGTPSVPALTCAG	38231.4
RND3	ESM	plate1	C5	RND3_ESM_plate1_C5	ESM036	1.5328	375.535	49.6		GGO08527.1	GCCGACAATCCGTTTCAGCGCGGGCCAAACCCGACCGTGGCGTCCGTTGCGGCAACTCGTGGTACCTTTGCGACAGCCCAGACTTCCGTTCCGGCGGGCAATGGGTTTGGCGGCGGGGTGGTATACTATCCGACAGACACGTCTCAAGGCACATTCGGTGGCGTAGCGATCGTTCCGGGCTATAGCGCCCTGTTCGCTGATGAGGAAGCCTGGATGGGTCCATGGCTGGCTTCTTTTGGCTTTGTGGTTATTGGTATTGAGACAAATTCTCGTACGGACTCTGCGGATGCGCGTGGCACCGAATTACTGGCTGCTCTGGACTACCTGACGCAGCGTTCGCCAGTTCGCGACCGTGTTGATCCGAATCGCCTGTCTGTAGTCGGCCATAGTGCGGGTGGG…	ADNPFQRGPNPTVASVAATRGTFATAQTSVPAGNGFGGGVVYYPTDTSQGTFGGVAIVPGYSALFADEEAWMGPWLASFGFVVIGIETNSRTDSADARGTELLAALDYLTQRSPVRDRVDPNRLSVVGHSAGGAGVLSALLRRPSLKAGVGLAPGSPVGNYDLYSDRVPTMFISGQRDTTVTQSYLNGLYSTLPATTPSAWVEITGVDHLFATRANTTEMRVLIPWLKIWVDNDTRYTQFLCPLADSTGISMYRDKCPYVPPGGSSPSPSASPSSTPSRSPSPSPSPSPSPSPSPSPSPSPSPSPSASPSLPPPGACVAEYRTMNSWPGGYQAMVTVTAGGTAVNGWTVRWTLGGGQTISQLWNGTLSTSGSAVTVKNASYNGSIPASGSATFGFLATG…	42386.7
RND3	ESM	plate1	C6	RND3_ESM_plate1_C6	ESM044	0.0888577	21.7701	51.7		WP_273813526.1	TTCAGTGCGCCCGGTCCAAGCGCCCCTTGCTCTAATTGCACGCGCGGCCCAGCTCCGACGGCAACCGCGCTGAAGGCGAGCTCAGGTCCATTTACGACCGCTAAATTTTCAGTTAGTGGCTTTCTGAAAGGCTTTGGGGACTCGACCGTATATTATCCCACGAATACGACCGGTAAGATGGGGGCCATTGCGGTGATCCCGGGCTACCTGAGCTATGAAAACTCAATTGACTGGTGGGGTCCACGTCTCGCGTCACACGGCTTTGTGGTGATGACGATGAACACCGAAACCATCTATGACCAGCCGGATAGTCGTGCGTCGCAACTGTCGGAAGCGTTAGATTATCTTATCGCGCAGTCAAATTCGAGCTCGTCGCCCATTTATAACAAGGTGGATAGC…	FSAPGPSAPCSNCTRGPAPTATALKASSGPFTTAKFSVSGFLKGFGDSTVYYPTNTTGKMGAIAVIPGYLSYENSIDWWGPRLASHGFVVMTMNTETIYDQPDSRASQLSEALDYLIAQSNSSSSPIYNKVDSTRLGAIGWSMGGGGSLKLSTQRSINAIIPQAPWYLGSSAFSGIKTPALILACSADTVAPVAQHASPFYNQIPNSTPKAFLEIYGGSHFCANSGYPNQSMLGMYGIAWMKRFIDFDSRYSQFLCGPNHESDLAISDYRQNCPY	29441.4
RND3	ESM	plate1	C7	RND3_ESM_plate1_C7	ESM052	1.01424	248.488	61.6		WP_203777396.1	ATGAATGCGGTGGGCCCGACCACCCCTCCCACGACGACGCCGCCTACCACGCCCGCTGGTGATAATCCGTATCAACGTGGACCGGATCCCACCGTTGCGAGCGTCGCGGCCCAATACGGTCCGTTTGCCACAGCGCAAATCACGGTCCCCCCCGGCAATGGTTTTAATGGTGGATTTATCTATTATCCGACAGATAGTAGCCATACCTATGGCGCGGTCGCTATCGTGCCAGGCTATACTGCTCTGTTCGCGGATGAGGAAGCGTGGATGGGGCCTCGTCTGGCCTCATTCGGTTTTGTGGTTATTGGAGTGGAAACCAATTCTCGCACCGATTATGACACCGCACGTGGCACTCAACTGCTGGCTGCTCTCGATTACCTGACGAATTCGAGCGCCGTT…	MNAVGPTTPPTTTPPTTPAGDNPYQRGPDPTVASVAAQYGPFATAQITVPPGNGFNGGFIYYPTDSSHTYGAVAIVPGYTALFADEEAWMGPRLASFGFVVIGVETNSRTDYDTARGTQLLAALDYLTNSSAVRDRVDRNRLAVIGHSMGGGGALYAATQRPSLKAAIGLAPFKPSGNLASDTVPTMIIGGINDTTVTPSYLDGLYPTLPAATPGAYLQLANADHLYFTRPNDIEMRSQIEWLKIFVDNDTRYTPFLCPSIKDTTGIVRSNVKCSTIPGGGSTSPPTTTPPPAGSNRIVGAQSGRCVDVPGASQTNGTRVQLYDCNGQPNQAWTLTASKQLTVYGSRCLDAAGSGNGSAVQIYSCNGQANQQWNVNANGTITGVQSGRCLDVWGTGNGQ…	43723
RND3	ESM	plate1	C8	RND3_ESM_plate1_C8	ESM060	1.13757	278.705	58.6		WP_203790592.1	GCTGATAATCCTTATCAGCGTGGCCCGGACCCTACCGCGGCTAGCATCGCCGCAGTGACGGGTCCCTTTGCGACGGCATCTGTCACGGTGCCGCGCGGTAATGGGTTCGGCGGAGGTGTCATCTATTACCCTACTGATACGAGCCAGGGCACGTTCGGTGGTATTGCCATTTCACCGGGCTTAAATGGCACGTGGCCAGGTATCGCTTGGTTGGGTCCGCGCCTGGCTAGTCAAGGGTTTGTCGTGTTCGGCATTGAAACAAACAACCTGAACGACAGCCCGACCAGCCGTGGCACTCAGTTACTGGCCGCACTGGATTATCTGACGGGCTCGAGTTCAGTTCGCACACGCGTGGATGCGGGCCGCCTGGCGGTGGCGGGCCACTCTATGGGTGGTGGT…	ADNPYQRGPDPTAASIAAVTGPFATASVTVPRGNGFGGGVIYYPTDTSQGTFGGIAISPGLNGTWPGIAWLGPRLASQGFVVFGIETNNLNDSPTSRGTQLLAALDYLTGSSSVRTRVDAGRLAVAGHSMGGGGALDAALRRPSLRATIGNAPHLPSGSLANDRVPTLIYAMQNDTLVPPSRLTSLYNTVPATTERGYLEITGAGHNYIGQPSTILARTMIPWLKIFVDDDARYSQFLCPLTDRSGISQYQSSCPLITTSPTTGPTAQPTTAAPTTTPTTPPVGGPCEATHRTVNSWSGGYQGEVTVRAGSAAINGWTVSWTLGSGQTINQVWGGALTASGTAATVRNETWNGPVAAGASTTFGYIATGNAPTQPLACSAR	39157.1
RND3	ESM	plate1	C9	RND3_ESM_plate1_C9	ESM068	0.0262416	6.42918			OWQ45639.1	CAGATTGGTCCGGATCCCACATCCGCGTCGCTGAACGCGACTGCTGGTTCATTCGCGGTCTCAACCAGTAATGTTACGTTGGCGCGTGGTTTTGGTGGTGGAACGATCTACTATCCGACTACGGCAGGCCGCTACGGGGTGGTGGCGATCTCACCGGGCTTTACCGCGACTCAGTCGAGCATTGCATGGCTTGGACGCCGTTTAGCGACGCATGGTCTGGTCGTTATTACGATGAACACCAACTCGACCTTAGACCAGCCTGCTTCGCGTGCCACGCAGCTGATGGCCGCGCTGAACTACGTTGTAAACAGCGCCTCTTCGACCGTTCGCGCACGCGTGGATAGCACACGCCTCGCAGTCGCGGGTCATTCAATGGGCGGTGGTGGTGCTTTAATTGCG…	QIGPDPTSASLNATAGSFAVSTSNVTLARGFGGGTIYYPTTAGRYGVVAISPGFTATQSSIAWLGRRLATHGLVVITMNTNSTLDQPASRATQLMAALNYVVNSASSTVRARVDSTRLAVAGHSMGGGGALIAAEDNPTLKAALPLTPWNLSTSFTQVRVPTLIVGADGDTVASVAAHARPFYASLPASTFKAYAELNGATHFTPNSTNTPIGRYGVTWMKRFVDADTRYSPFLCGAAHTAYATALVFDRYNQNCPY	26850.5
RND3	ESM	plate1	C10	RND3_ESM_plate1_C10	ESM076	0.0328019	8.03648			MBC7991641.1	AATCCGTATGAACGTGGGCCAGCACCTACCACGGCGTCGCTTGAAGCCAGCCGTGGACCGTTTGCGACGAGTTCCTTTACTGTATCACGTCCTAGTGGGTATGGTGCAGGAACTGTCTATTACCCCACCAACGCGGGTGGTACGGTGGGAGCGATCGCTATTGTTCCCGGCTTTCTGGCGCGTCAAAGCTCGATTAACTGGTGGGGTCCGCGCTTAGCATCGCACGGTTTTGTTGTTATTACCATCGACACCAATTCCACGTTCGACCAACCAACCTCGCGCAGTCGTCAGCAACTGGCGGCACTTGATCAGGTCGCCGCGTTGGCGCGTACCTCTAGTTCACCGATTTACAACCGTGTAGACACGACCCGTATGGGAGTTATGGGCTGGTCAATGGGC…	NPYERGPAPTTASLEASRGPFATSSFTVSRPSGYGAGTVYYPTNAGGTVGAIAIVPGFLARQSSINWWGPRLASHGFVVITIDTNSTFDQPTSRSRQQLAALDQVAALARTSSSPIYNRVDTTRMGVMGWSMGGGGTLISAQNRPSLKAAAPQAPWNNSTNFSSVTVPTLILACESDSTAPVNQHASPFYNSMSRNSKQYLEINNGSHSCANSGNSNQPLIGKRGVAWMKRFMDNDTRYTSFACANPNSTRVSEFRTANCS	27821.1
RND3	ESM	plate1	C11	RND3_ESM_plate1_C11	ESM084	0.484157	118.618	43.9		WP_252811421.1	GCGGGAAATCCGTATCAGCGCGGCCCAGATCCGACCCTTGCGAGCGTAGCAGCAAGCCGTGGTACTTTCGCAACTGCTCAAGTTTCCGTACCGCCTGGTAATGGGTTTAATGGGGGAACCATCTATTACCCTACGGATACGACCCAAGGCACCTGGGGCGCGGTCGCGATCGTTCCGGGCTACACAGCGCTGTTTGCCAACGAAGAAGCGTGGATGGGCCCTTGGTTGGCTTCATTTGGTTTTGTCGTCATTGGCATTGAAACCAACAGTCGCAATGATTTCGACACCGCACGCGGCACCCAGCTGCTCGCAGCCCTGGATTATTTGACGCAAAAATCCCCGGTCCGTGACCGTGTCGACAGCGCCCGCCTGGGCGTGATCGGGCATTCGATGGGCGGT…	AGNPYQRGPDPTLASVAASRGTFATAQVSVPPGNGFNGGTIYYPTDTTQGTWGAVAIVPGYTALFANEEAWMGPWLASFGFVVIGIETNSRNDFDTARGTQLLAALDYLTQKSPVRDRVDSARLGVIGHSMGGGGVVYATEHRPSLKAAVALAPFSPSQDMSTDHVPTMVMAGQNDTVVTPSYLDGLYATMPASAQSDFVQLAGADHVAYTHPNTTEMRLLIPWLKIFLDDDTRYTQFLCPLKDSTGVSMYRAKCPYVPPGGPTTSPTPTTTPTPPDGGACSATYRTVNSWSGGYQGEITVTAGGAAIDGWTVRWSLGGGQTVTQVWNGTLSTSGSTASVANASYNGSLQASASTTFGFLANGTPSTPALTCSSP	39039.8
RND3	ESM	plate1	C12	RND3_ESM_plate1_C12	ESM092	0.0380502	9.32231			RTL29567.1	GTAGAAAACGGTCCGGCTCCTACTCTGGCGGCCCTCAAAGCTGATGGTCCGTATGCCATCACATCACAGGCGGTGCCGGGCAATGGTTTCGGAGCCGGCACGGTGTATGTCCCGACGGCGGCAGGCAAATATGCACTGGTGGCTATCTGCCCGGGTTTTGTGAGCGCCCAATCAACCATGACAGACATGGCAAAACGCCTGGCCACTCACGGGTTTGTGGTAGTTGCAATCTCAACAAATACCCTGCTGGACTTCCCGCCGAGCCGTGCGAGCCAGCTTCTGGCAGCACTGAAAGCGACAGCTAGCCTGACCTCTGGCCCTGTGGTAGGTAAAATTGACACGTCACGCCAGGCCGTGTCGGGCTGGTCTATGGGGGGCGGTGGCACATTAGAAGCTGCG…	VENGPAPTLAALKADGPYAITSQAVPGNGFGAGTVYVPTAAGKYALVAICPGFVSAQSTMTDMAKRLATHGFVVVAISTNTLLDFPPSRASQLLAALKATASLTSGPVVGKIDTSRQAVSGWSMGGGGTLEAAGSTPGLMAAVAFAPWDTSTTKMKVDKVPAAIIGGSSDVIAPVSSHSQPFYNAIPSTTPKLLAVISGASHFFPTTASEPASYTNISWMKRFADGDTRYSQFLNGNDAALSSFTSNGPF	25413
RND3	ESM	plate1	D1	RND3_ESM_plate1_D1	ESM005	0.360658	88.3611	67		SCF49212.1	GCCGATAACCCGTACCAACGCGGGCCTGATCCGACCTTAGCAAGCGTAGCAGCTAGCCGTGGCCCGTTTGCGACCACACAAGCTACAGTACCACCGGGCAATGGCTTCAACGGCGGCTACGTCTATTATCCGACCGATACAAGTCTTGGTACGTGGGGTGCCGTGGCTATTGTCCCTGGGTACTCAGCACTGTTTGCAAATGAAGAGGCTTGGATGGGCCCCTGGCTGGCCTCCTTTGGTTTCGTGGTTCTTGGAATCGAAACCAATAGCCGTAATGACGGGGCAGATGCGCGCGCGACGCAGCTGCTGGCCGCATTAGATTATCTGACCCAGTCGTCTCCGGTTCGTAACCGCGTTGACCCTAACCGCTTGTCCGTCATGGGACACTCCGCTGGCGGC…	ADNPYQRGPDPTLASVAASRGPFATTQATVPPGNGFNGGYVYYPTDTSLGTWGAVAIVPGYSALFANEEAWMGPWLASFGFVVLGIETNSRNDGADARATQLLAALDYLTQSSPVRNRVDPNRLSVMGHSAGGAGTLMAALRRPSLKTAVGLAPGAPGNSLNMSTTKVPTMLISGQNDGTVTPSYVQGIYNTLPASVEHAWAELAGNDHLSFTRPNPTEMRILIPWLKIFLDNDTRYTQFLCPLADSTGVSRYNSTCPLVPPGVPTSPPTTPPTSTPPPTGPPTSPPPPTTTPPPAGGACTATYRTVGSWSGGFQGEVTVTAGSAAINGWTVRLDLGGGQSISQVWNGTLSTSGSTATVRNVSYNGSLAAAGSTTFGFLGSGTPPAPTPTCTSP	40502.7
RND3	ESM	plate1	D2	RND3_ESM_plate1_D2	ESM013	1.75886	430.921	59.8		WP_204285002.1	GCAGACAACCCGTATCAGCGCGGTCCGAACCCGACCCTGGCCAGCGTGGCCGCTAATCGTGGCACGTTCGCCACCGCGCAGACAAGCGTCCCGGCGGGAAATGGCTTCGGCGGCGGTGTCATCTATTATCCGACGGACACTAGCCAGACGTTTGGCGGTGTCGCAATTGTCCCGGGTTATTCCGCCCTGTTTGCTAATGAAGAAGCATGGATGGGACCTTGGTTAGCGTCGTTTGGTTTTGTCGTGATTGGGATTGAAACCAACAGTCGTACTGATAGCGCGGATGCGCGTGGCACGCAGTTACTGGCGGCATTGGATTATCTGACCCAACGTTCGTCGGTGCGCGATCGTGTGGATCCGAATCGTTTGAGTGTGGTCGGCCACAGCGCTGGTGGAGCT…	ADNPYQRGPNPTLASVAANRGTFATAQTSVPAGNGFGGGVIYYPTDTSQTFGGVAIVPGYSALFANEEAWMGPWLASFGFVVIGIETNSRTDSADARGTQLLAALDYLTQRSSVRDRVDPNRLSVVGHSAGGAGVLSAILRRPTLKAGIGLAPGSPVGDYGLSNDRVPTMFISGQRDTTVTQSYLNGLYTTIPASTPSAWVEITGVDHLFATRANTTEMRVLIPWLKIWVDNDTRYTQFLCPLADSSNISMYRNKCPYVPPGGSPSPSASPSSSPSQSPSQSPSQSPSQSPSQSPSTSPSPPPPGACVAEYQPQNSWPGGYQALVTVKAGSSAINGWTVRWTLGSGQTISQAWNGTLSTSGSAVTVKNASYNGSLPAGGSTSFGFLATGTPSTPTLTCT…	41602.6
RND3	ESM	plate1	D3	RND3_ESM_plate1_D3	ESM021	1.12248	275.008	68.8		WP_210157342.1	GCGACCAACCCGTATGAACGCGGTCCAGCCCCAACGGGGACCTCAGTGGCAGCGGATCGCGGTCCGTTCGCCACGGCCCAGCTGACGGTGGCTAAGGGCAACGGATTTGGCGGGGGAGTGGTGTACTATCCTACGGATACATCTCAGGGCACGTTCGGGGCAATTGCCATTGCGCCGGGTTATGGCACTGAATGGCGTTGGTATGCATGGCTGGGTCCCCGCTTGGCTAGTTTTGGCTTTGTGGTCCTGGGAATCGAAACAAACTCGCTTGACGACTATGCTGATGCCCGTGGAGCGCAGCTGTTGAGCGCGCTGGATTGGCTGGTAGATTCTAGCCCCGTTCGTGATCGCGTGGATCGTACGCGTTTGGCGGTTGGTGGACACTCCATGGGGGGGGGT…	ATNPYERGPAPTGTSVAADRGPFATAQLTVAKGNGFGGGVVYYPTDTSQGTFGAIAIAPGYGTEWRWYAWLGPRLASFGFVVLGIETNSLDDYADARGAQLLSALDWLVDSSPVRDRVDRTRLAVGGHSMGGGGALTAAIQRPSLMTAIGMAPYVPDGILRTIKIPTVLFGGQTDTTVTPSYLASAYATIPATVQRAYPEIANEGHGFAAGGGGGNSGAFARTMMIWMKVFIDKDTRYTGFLCPTLSNMSGISKYQASCPLGPTSGPSQSPSSSPSSTPSSSPSSTPSVSPSSTPSASPPGGPCRATYRTVNSWSGGYQGEVTVTAGGSAVNGWTVKWALSGGQSVTQVWNGTLSASGSNVSVSNASYNGSLGAGASTTFGFLANGTPSTPSPTCTSP	40470.4
RND3	ESM	plate1	D4	RND3_ESM_plate1_D4	ESM029	0.053576	13.1261			WP_268995762.1	GCTGAAAACCCCTATCAGCGCGGTCCGGATCCGACGCCGGCTAGCGTATCCGCCAACCGCGGGAGCTTTGCAACGACGCAAGTAAGTGTGCCGAGTGGCAATGGCTTCGGTGGTGGCATTATTTATTATCCTACCGATACATCGCAAGGTAAATTTGGTGCTATTGCTATTGTGCCGGGCTATACAGCCACCTGGGCTGCAGAAGGAGCATGGATGGGCCACTGGTTGGCGTCGTTCGGTTTCGTGGTGATTGGCATTGATACCAATAACCGTAACGACTGGGACAACGCCCGCGGTCAGCAGTTGTTGGCGGCTTTAGACTATCTGACACAACGCTCAAGCGTACGCGATCGTGTGGATGCGACCCGTGCCGCGGTTATGGGTCATAGCATGGGTGGC…	AENPYQRGPDPTPASVSANRGSFATTQVSVPSGNGFGGGIIYYPTDTSQGKFGAIAIVPGYTATWAAEGAWMGHWLASFGFVVIGIDTNNRNDWDNARGQQLLAALDYLTQRSSVRDRVDATRAAVMGHSMGGGGAAYASLQRPTLKTSVGLAPASFSQNLTTTRVPTMLLSGQNDGTVTPSSVLNLYNGIPAGVEKAYLELTGAGHGFPTSNNPTMMRVVIPWFKVFIDSDTRYTQFLCPLSNGNGIRSYQSTCPLVPSTPPTSTTTSTTTTTTTTTTTTTTTTSTSTTTTTPQPGGACSAVFRTTNSWPGGYQAEVTVTAGDSGVSGWTTHWTLGSGESVSQVWNGALTVSGSSVSVRNVSYNGSLAPNRSTTFGFIGGGAPPTSPFTCTSP	40934.7
RND3	ESM	plate1	D5	RND3_ESM_plate1_D5	ESM037	1.45962	357.606	73.3		WP_132399348.1	GCGGAAGCTGCAGATAATCCATACCAACGCGGTCCTGATCCCACCCTTGCTAGTGTAGCCGCTACACGGGGTCCATTCGCCACAGCACAAGCAACGGTCCCCGCCGGAAATGGTTTTAATGGCGGTTACGTGTATTACCCTACAGACACTAGTCTTGGGACCTGGGGCGCTGTCGCCATAGTACCCGGTTACTCGGCATTATTTGCAGATGAAGAGGCCTGGATGGGTCCATGGCTTGCATCCTTTGGCTTCGTCGTTCTTGGAATAGAAACGAATAGTCGCACGGATGGCGCTGACGCTAGAGCCACGCAGTTGTTAGCGGCATTAGACTACCTTACGCAATCGTCGCCAGTTAGACACCGGGTCGACGCTAATAGACTGGGAGTCATGGGCCATAGT…	AEAADNPYQRGPDPTLASVAATRGPFATAQATVPAGNGFNGGYVYYPTDTSLGTWGAVAIVPGYSALFADEEAWMGPWLASFGFVVLGIETNSRTDGADARATQLLAALDYLTQSSPVRHRVDANRLGVMGHSAGGAGTLMAALRRPSLKSAVGLAPGAPGNSLNMSTTQVPTMLISGQNDGTVTPSYVQGIYNTLPATVEHAWAELAGNDHLSFTRPNPTEMRILIPWLKIFLDNDTRYTQFLCPLADSTGVSRYSATCPLVPPGGPTAPPTVTPPPPTPTTPSPTTPPTSAACTATYRTVNSWSGGFQGEVTVTAGRAAINGWTVRWDLGNGQSISQVWNGTLSTSGSTATVRNVSYNGSLAPAASTGFGFLGTGAPAIPRLTCTSP	40250.5
RND3	ESM	plate1	D6	RND3_ESM_plate1_D6	ESM045	0.124139	30.4142	63.4		MBX3621832.1	GTCCAGATTGGTCCGAACCCTACCAAATCATCTCTGGAAGCGTCTCGCGGCCCGTTCTCTACCAGCCAATTCACGGTAAGCCGTCCATCCGGGTACGGTGCTGGCACGGTGTATTACCCGACTAATGCAGGTGCTAAGGTAGGTGCCATTGCGATCGTTCCGGGCTTTTTGAGTTATCAGAGTAGCATTAATTGGTGGGGCCCGCGCCTGGCGAGTCACGGGTTCGTTGTCATTACTATTGATACCTACACAACCGGCGACCAACCGGATTCCCGTTCGCGCCAGCAGTTGGCCGCTTTGGATCAGGTGATCGCCCTCGGTAATACGAGCAGCAGTCCGATCTATGGCAAAGTGGACGGTTCCCGCACGGGAGTAATGGGCTGGTCCATGGGGGGTGGC…	VQIGPNPTKSSLEASRGPFSTSQFTVSRPSGYGAGTVYYPTNAGAKVGAIAIVPGFLSYQSSINWWGPRLASHGFVVITIDTYTTGDQPDSRSRQQLAALDQVIALGNTSSSPIYGKVDGSRTGVMGWSMGGGGSLISAKNRPSIKAAAPQAPWNTSTNFSSVTVPTLIFACQSDIVAPVISHAIPFYNSMTRNPKQYLEKTLGDHFCFNNANATVGLKGVAWMKRFVDGDTRYTSFACSNPNAFGFSDFRTARCS	27262.8
RND3	ESM	plate1	D7	RND3_ESM_plate1_D7	ESM053	0.421177	103.188	62.8		WP_085749238.1	GTCCAGATTGGTCCAGCCCCTACAAAAGCAAGCCTGGAAGCCAGCCGTGGTCCGTTTACTGTGGCAACCACCCGCCTCTCCGCGAACGGCCATGGCGGCGGGACCATCTATTACCCAACGAATGCCGGTGCGAAGGTCGGCGTCATTGCAATCGTGCCGGGTTACCTGTCATATCAGAGTAGCATCGAATGGTGGGGACCGCGCCTGGCATCCCATGGTTTTGCGGTGGTAACCATCGATACACTGACTATCTATGACCAACCAAGCTCTCGTTCGAGTCAACAACTGCGTGCCTTGGATCAAGTGGTGGCTTTGGGGAGCAAAAGCACGTCACCACTGTATAATAAAGTGGACGGCAGTCGCACCGGCGTCATGGGTTGGTCAATGGGCGGCGGTGGC…	VQIGPAPTKASLEASRGPFTVATTRLSANGHGGGTIYYPTNAGAKVGVIAIVPGYLSYQSSIEWWGPRLASHGFAVVTIDTLTIYDQPSSRSSQQLRALDQVVALGSKSTSPLYNKVDGSRTGVMGWSMGGGGSLISAQNRPSIKAAAPQAPWNTTSNFSSLTVPTLIFACQADVVAPILSHAVPFYNSMSRNPKQYLERTAGDHFCFNNANPTVGLKGVAWMKRFIDGDTRYTSFACSNPNALGFSSFRTERCS	27136.8
RND3	ESM	plate1	D8	RND3_ESM_plate1_D8	ESM061	1.66371	407.61	62.8		MBF9135495.1	GCGGATAATCCGTATCAACGTGGGCCTGACCCGACCCGTACTTCTGTGGCGGCCGTGAACGGCCCCTTTGCTAACACCTCGGTTTCGGTGCCCACGGGTTATGGCTTTAACGGTGGTCGCATCTATTATCCTACAGACACCTCGCAAGGCACCTTTGGTGCCATTGCCATTTCACCGGGGTACACCGCGCTGTTTTCCGCGGAACTGGCTTGGATGGGCCCGTGGCTGGCTTCGCATGGCTTCGTTGTGATTGGTATCGAAACCAATTCTCGTAACGATTTTGACACCGCTCGTGGGACTCAGCTTCTCGCGGCGCTGGATTATCTGACCCAACAGTCTCCGGTTCGCGATCGCGTGGATCCAAACCGCCTTGCGGTATCGGGTCATTCCATGGGCGGT…	ADNPYQRGPDPTRTSVAAVNGPFANTSVSVPTGYGFNGGRIYYPTDTSQGTFGAIAISPGYTALFSAELAWMGPWLASHGFVVIGIETNSRNDFDTARGTQLLAALDYLTQQSPVRDRVDPNRLAVSGHSMGGGGALSAAIRRSSLKAVVGIAPYSPSSNLANDRVPTMIFSGQADTVVTPSYATGLYNSLPATTESVYLEVAGADHGFMVGRSNPVMIRTMLPFVKMFIDNDTRYSQFLCPLLDSSGVVTYRSTCPLLPPAPTTPPPTGTPTPTPSSNPTTPPTTPPSTPTA	30754.9
RND3	ESM	plate1	D9	RND3_ESM_plate1_D9	ESM069	0.87122	213.449	63.4		WP_181548579.1	GCAGATAATCCTTACCAGCGTGGTCCTGATCCGACCCGCACCTCAGTCACAGCGGTCAACGGCCCGTTCGCTAACACCTCAGTGAGCGTACCGACGGGTTACGGCTTCAACGGCGGCCGTATCTATTACCCGACAGATACATCTCAAGGCACCTTCGGGGCGATTGCCATTTCGCCGGGATATACCGCCTTATTCTCCGCTGAGCTTGCATGGATGGGACCGTGGCTGGCCAGCCACGGGTTCGTGGTAATTGGCATTGAGACCAACAGCCGCAATGATTTCGATACTGCGCGCGGAACGCAGTTATTGGCTGCGCTGGACTATCTGACCCAGCAATCCCCAGTGCGTGATCGTGTTGATCCGAACCGTTTAGCCGTGGCAGGCCACTCGATGGGCGGC…	ADNPYQRGPDPTRTSVTAVNGPFANTSVSVPTGYGFNGGRIYYPTDTSQGTFGAIAISPGYTALFSAELAWMGPWLASHGFVVIGIETNSRNDFDTARGTQLLAALDYLTQQSPVRDRVDPNRLAVAGHSMGGGGALSAATRRPSLKAVVGIAPYSPSSNLANDRVPTMIFAGQADTVVTPSYATGLYNSLPATTESVYVEVAGADHGFMVGRSNPVMVRTMLPFVKMFIDNDTRYSQFLCPLLDSSGVVTYRSTCPLLPSTPTPTDPPTPTDPPTVPPGSANEIVGTQSGRCVDVPNASRTNGTRVQLYGCNKQTNQAWTYTSSKQLQVYGNMCLDAAGTGNGAAVQIYSCHNQTNQQWNVNSNGTISNVQSGRCLDAWSTANGAQIQLYDCHGQTNQ…	43247.5
RND3	ESM	plate1	D10	RND3_ESM_plate1_D10	ESM077	0.0314899	7.71502			NUT46140.1	ATGTGTCATATCAGTGCGCCAGTCCCACCTAGAGCGCCGGGTTGCCCCCAATTTGCACACTGGCTCGAGGTGAGAGCTGTTTTAGGCAGCAACGGTGCTTTCCCCACATCAGGCAGAACGGGCGCAGATCCTAGCGGGGCAAGAGGCACGGGTGGTCGTTGGAGAAGAGGTGTTGCTGCCTTGTCTACGGCCGCCGTGCTCGGAGCTTTGACCGTTGTCGGTGCAGTCCAAAGCGCATCCGGAGCCGATAACCCATATCAAAGAGGGCCTGATCCTACCGCTAGTTACGTGAGCGGAAGTCGCGGAAGCTTTGCGACGGCTCAGGTGTCGGTCCCCGCCGGTAATGGGTTTGGCGGCGGCGTTATCTACCATCCCACGGATACCACGCAAGGTACTTTT…	MCHISAPVPPRAPGCPQFAHWLEVRAVLGSNGAFPTSGRTGADPSGARGTGGRWRRGVAALSTAAVLGALTVVGAVQSASGADNPYQRGPDPTASYVSGSRGSFATAQVSVPAGNGFGGGVIYHPTDTTQGTFGAIAVVPGYTATWAAEGAWMGHWLASFGFVVIGIDTNGREDWDTARGTQLLAALDYLTQRSSVRDRVDASRTAVMGHSMGGGGAMYAALQRPSLKTTVGLAPFSPSQNLTNLRVPAMLLSGQNDTTTTPSSIVNLYNGIPAATEKAYLELSGVGHSFPTSSNPTMMRNVIPWLKIFIDSDTRYTQFLCPLSNSNGIRSYQNTCPLVPSSVPTTSSTTTSTSTTTTTTTTTTTTTTTSVPVGACSASFRTTNTWPGGYQGEVTVTAG…	48416.3
RND3	ESM	plate1	D11	RND3_ESM_plate1_D11	ESM085	0.0459227	11.2511	43.9		WP_082536249.1	CAGGTAGGCCCGACCCCGACCAGTTCCAGCTTGAACGTGACTGCCGGCCCTTTCGCTGTGAGTAGCAGTCGCGTGTTCTCACCGCGTGGATTCGGTGGTGGTACGATTTATTATCCCACTACCTCCGGCCAGTACGGCGTGGTTGCCATGTCGCCAGGGTTCACTGCAACCGAATCGAGCATCGCGTGGCTCGGTCGTCGCTTGGCAACTCACGGACTGGTTGTGATCACCATTAATACTAACAGTACCTACGACCAACCTGCATCGCGTGCAACCCAACTGATGGCCGCATTAAATCATGTTCTGAATTCGGCCTCGTCAACAGTGCGCTCGCGCGTAGATTCTAGTAAGTTAGCCGTGGCCGGACACTCAATGGGTGGCGGTGGTGCCCTGATCGCA…	QVGPTPTSSSLNVTAGPFAVSSSRVFSPRGFGGGTIYYPTTSGQYGVVAMSPGFTATESSIAWLGRRLATHGLVVITINTNSTYDQPASRATQLMAALNHVLNSASSTVRSRVDSSKLAVAGHSMGGGGALIAAQNNPTLKAALPLTPWNTSTRFDGVRVPTLIVGADGDSVARVASHARPFYASLPATTFKAYAELNGASHFAPNSTNTPIGRYGVAWMKRFVDADTRYSPFLCGAAHDAYATSAVFDRYNDNCPY	26935.4
RND3	ESM	plate1	D12	RND3_ESM_plate1_D12	ESM093	0.380502	93.2231	65.2		WP_239135698.1	GACGAAATTGGCCAAGCGCCTACCGCCTCTAACATTACCGGCAATGGCTCATTCGCTACCACGTCGGCGTCAATTTCTTCCACGGTGGCCGGCTTCGGAGGTGGCCGTGTTTATTACCCAACCGCGACCGGCACCTACCCAGTTATTGCCATTTCGCCGGGCTTTACGGCCACTTGGAGCAGCCTCAGCTGGATCGGCCCACGCCTGAGCAGCTGGGGTTTTGTGGTAGTGGGCATTGAAACGAATAGTATCTATGATCAACCGGGTTCTCGTGGTAGTCAGCTCCTTGCGGCCCTTAACTGGGCGGTGTCGTCTTCGCCGACGGCGGTGCGCTCACGTGTGGATGGCTCACGTCGTGGGGTCGCAGGTCACTCCATGGGCGGTGGCGGCACGCTCGAA…	DEIGQAPTASNITGNGSFATTSASISSTVAGFGGGRVYYPTATGTYPVIAISPGFTATWSSLSWIGPRLSSWGFVVVGIETNSIYDQPGSRGSQLLAALNWAVSSSPTAVRSRVDGSRRGVAGHSMGGGGTLEALAADTSGLVKAGVPLAPWNSDKTWNNVSEPVLIVGGQSDTIAPVSSHSVPFYNTLAGPKTYVELTGASHFFPQSSNATTSRALVSWFKRWLNQDSRFTPFTCGFSGAAVSSFRTNAC	26014.1
RND3	ESM	plate1	E1	RND3_ESM_plate1_E1	ESM006	2.35473	576.909	63.1		WP_267938240.1	ATGCTGGGTGCCCTGGCTATTGTTGGTGGGACTCGCCCGGCGACCGGCGCGGATAACCCATACCAGCGTGGGCCGGATCCGACTCCAGCGAGCGTCTCTGCGGGTCGCGGGACCTTTGCGACCGCTCAAGTTAGCGTCGGAGCAGGTAACGGGTTTGGTGGGGGAGTCATCTACTACCCAACCGATACCTCTCAAGGCACGTTCGGAGCGATTGCGGTAGTCCCTGGATACACTGCCACCTGGGCCGCCGAAGGCGCGTGGATGGGTCACTGGCTGGCGAGCTATGGTTTTGTGGTTATCGGGATTGATACCAATACCCGCAACGATTGGGACACGGCCCGCGGTACCCAGTTGCTGGCGGCATTAGATTACCTCACCCAGCGCAGCTCGGTTCGTGAT…	MLGALAIVGGTRPATGADNPYQRGPDPTPASVSAGRGTFATAQVSVGAGNGFGGGVIYYPTDTSQGTFGAIAVVPGYTATWAAEGAWMGHWLASYGFVVIGIDTNTRNDWDTARGTQLLAALDYLTQRSSVRDRVDATRTAVMGHSMGGGGAAYASLQRPSLKTSVGLAPFSPSQNLTTTRVPTMLLSGQNDGTVTPSSVQNLYNGIPAGVEKAYLELTGAGHGFPTSNNPTMMRTVIPWFKIFVDSDTRYTQFLCPLADSNGIRTYQSTCPLVPSTPPTTTTTPTSTTTTSTTSTTPTTTTTTPQPGGACSATYRTVNSWSGGYQGEVTVTAGTSAVTGWTVRWSLGSGQTISQVWNGTLTVDGPTASVRNVSYNGSLGANASTTFGFIGGGTPPTST…	41705.7
RND3	ESM	plate1	E2	RND3_ESM_plate1_E2	ESM014	0.350204	85.7999	59.2		WP_234583022.1	GCTGATAGTCCGTATCAGCGCGGACCGGATCCGACCTTAGCTTCGGTTGCCGCGACCCGTGGTCCCTTTGCTACAACCCAGGCTACCGTTCCTGCAGGTAACGGTTTCAATGGAGGTTATGTTTACTATCCTACCGATACGAGCCAAGGCACGTGGGGCGCGGTTGCGATTGTCCCGGGCTATAGTGCCTTATTTGCAAACGAAGAGGCCTGGATGGGCCCGTGGCTGGCCAGCTTTGGCTTTGTGGTTATCGGCATCGAAACGAACTCTCGCACTGATGGAGCCGATGCACGCGCCACCCAACTTTTGGCTGCGTTGGATTACCTCACTCGCACGAGCCCGATCCGCAATCGTGTGGATCCGAACCGTCTGAGCGTTATGGGTCACTCTGCTGGTGGT…	ADSPYQRGPDPTLASVAATRGPFATTQATVPAGNGFNGGYVYYPTDTSQGTWGAVAIVPGYSALFANEEAWMGPWLASFGFVVIGIETNSRTDGADARATQLLAALDYLTRTSPIRNRVDPNRLSVMGHSAGGAGTLLAALRRPTLKAAVGLAPGTPGNNLNMSTTQVPTMLLSGQNDGTVTPSYVQGIYNTLPAGVEHAWAELAGNDHLSFTRSNPTEMRLLIPWLKTFLDNDTRYTQFLCPLADSTGVSRYSATCPLVPPDGPTPPPTTAPPTTTPPTSTPPTTSAPTTPPPSGAACTATYRTVNSWSGGFQGEVTVTAGTAAVNGWTVTWNLSNGQSISQVWNGTLSTSGSTATVRNVSYNGSLAPGGTTTFGFLGSGTPANASPTCASP	40538.5
RND3	ESM	plate1	E3	RND3_ESM_plate1_E3	ESM022	0.0365885	8.96417			NUS65177.1	ATGCAGGTAGCGCGCGATGGGTCGGCTTTTCAGAGCCCGCCCGAAACCAGTGGTGGCATTCGTTCTTGGCGCCCGACCGGGCGTTTATGGCAGCGTGGTGTGGCCGCAGTTGCCGCAGCGGCGACCCTCGGCGCGTTAACCATTGCGTTGACTGCTGTGCAGCCGGCCGCCGGCGCAGAAAACCCGTACCAACGTGGGCCGGATCCGACGCCTGCCAGCGTCTCAGCCAACCGTGGTACCTTTGCTACGGCGCAGGTTTCGGTCCCGGCCGGCAACGGTTTTGGAGGGGGTGTCATTTACTATCCGACGGACACCAGCCAGGGAAAGTTTGGCGCTATCGCCATCGTCCCGGGCTATACCGCCACCTGGGCGGCTGAAGGTGCCTGGATGGGTCCGTGG…	MQVARDGSAFQSPPETSGGIRSWRPTGRLWQRGVAAVAAAATLGALTIALTAVQPAAGAENPYQRGPDPTPASVSANRGTFATAQVSVPAGNGFGGGVIYYPTDTSQGKFGAIAIVPGYTATWAAEGAWMGPWLASFGFVVIGIDTNTRNDWDNARGQQLLAALDYLTQRSSVRDRVDATRTAVMGHSMGGGGAAYASLQRPSLKTSIGLAPASFSQNLTTTKVPTMLLSGQNDTTVSPASVLSLYNGIPAGVEKAYLELSNVGHLFPTSNNPTMMRNIIPWFKIFIDSDTRYTQFLCPLSNTTGIRSYQSTCPLVPSTPPTTTTTTTTTSTTTTTDTTTTTTDTTTTTTDSTTSTTTTTPGSGPSCTAAYTVVNQWGGGFQAEVRVAAGSTPISGWTV…	47898.8
RND3	ESM	plate1	E4	RND3_ESM_plate1_E4	ESM030	0.0274413	6.72313			WP_209642273.1	GATGAAATCGGTCAGGCCCCCACAGCCGCAAACATTACCGGCGATGGTAGTTTCAGCACCTCCAGCTCTGCCATCTTTGGGCAGTCTGGCTTCGGCGGGGGCACTGCGTATTACCCAAACACCGCTGGTAAATACCCGGTTGTGGCTTTTGCACCGGGCTTTCTCAGTGACTGGAATGCACTGAATTGGCTGGGCCCACGCGTTGCCTCGTGGGGATTTGTGGTGGTGGGGGTGAATACAAACACCCCTTTCGACTTTCCGGATGCTCGCGGTGATCAACTGCTGGCCGCGCTGAATTGGGCTGTGAATTCAGCCCCTGCGGCCGTGCGCGATAAAGCCGATGGGAGCCGTCGCGGGGTTTCGGGTTGGTCTATGGGTGGGGGCGGTACTCTGGAAGCC…	DEIGQAPTAANITGDGSFSTSSSAIFGQSGFGGGTAYYPNTAGKYPVVAFAPGFLSDWNALNWLGPRVASWGFVVVGVNTNTPFDFPDARGDQLLAALNWAVNSAPAAVRDKADGSRRGVSGWSMGGGGTLEALAKDTTGTVKAGVPLAPWHTNKTWSKVTEPVFIIGGQNDSVAAPASHAIPFYNSLGGPKSYLERAGADHFFPTKSNGTVSRAVVSFFKRHVSADTRFTPFLCGFSGLDVSNFRSNSC	26095.2
RND3	ESM	plate1	E5	RND3_ESM_plate1_E5	ESM038	0.776198	190.169	68.8		WP_182904095.1	GCTGACAACCCGTACGAACGTGGTCCGGCTCCGACTGCCGCTAGCATTGCGGCGGATCGTGGACCGTTTGCGACCGCTCAAGTGACGGTTCCTCGCGGCAATGGCTTCGGTGGTGGCGTGATTTATTATCCGACGGATACAAGCCAGGGCACATTTGGTGCAATCGCAATTGCGCCCGGCTTCGGGACGGCCTGGTCTTATTATGCCTGGCAGGGCCCCCGTCTGGCCAGCTTCGGCTTCGTTGTTATCGGCATTGAAACGAATACTCTGAATGACTACGCCGACGCACGTGCAACTCAACTGCTTGCGGCACTGGATTATCTGGTAAATTCTAGCCCCGTCCGTGATCGTGTCGATCGTAACCGTCTGGCGGTTGGAGGCCATTCCATGGGCGGAGGA…	ADNPYERGPAPTAASIAADRGPFATAQVTVPRGNGFGGGVIYYPTDTSQGTFGAIAIAPGFGTAWSYYAWQGPRLASFGFVVIGIETNTLNDYADARATQLLAALDYLVNSSPVRDRVDRNRLAVGGHSMGGGGAILAANQRPSLLTAVGQAPYVPDGSLATIKSPTIIFAGQADGTVTPQYAQNAYNTIPSSVERAYVEIANEGHGFPAGGGGGNSGAFARTMMIWMKLFIDKDTRYAPFLCPSLSNANGISKYMASCPLDPPGGGPTASPTASPTVSPTVSPSGTPPATSAIRGVGSGRCLDVNGASQANGAQAQIWDCNGQNNQKWTTTSAGELRVYGNKCLDVNGGGTADGTSVIIWDCNGQNNQKWRLNTDGTITAVGANKCLDVSGAGTANGT…	43074.2
RND3	ESM	plate1	E6	RND3_ESM_plate1_E6	ESM046	0.033975	8.32387			WP_246606390.1	GCCGACAATCCTTATCAGCGCGGTCCTGATCCGACGGTTGCATCAGTGGCAGCCACGCGCGGAACTTTTGCGACAGCACAGCTGACTGTGCCGGCCGGTAACGGTTTCGGCGGGGGTTACGTGTATTATCCGACCGATACGAGTCAAGGTACATGGGGTGCGGTTGCAATTGTGCCGGGCTACTCAGCTCGCTTTGCTGATGAAGAAGCGTGGATGGGCCCGTGGTTAGCTAGTTTCGGGTTTGTTGTTATTGGCGTTGAAACGATCACTCGCACCGACGGTGCAGATGCGCGTGCAACCCAACTGCTGGCGGCGCTGGATTATTTAGTTGGCCAGAGTCCGGTTCGCGACCGTGTAGATCCGGCTCGCCTGGCGGTTATGGGTCATAGCGCCGGTGGC…	ADNPYQRGPDPTVASVAATRGTFATAQLTVPAGNGFGGGYVYYPTDTSQGTWGAVAIVPGYSARFADEEAWMGPWLASFGFVVIGVETITRTDGADARATQLLAALDYLVGQSPVRDRVDPARLAVMGHSAGGAGTIIAAERRPSLRAAVGLAPGTPGSLSLATDRVPMMVIGGQTDPTVTPSYLDNLYATVPAATPSDFVQIAGADHLFFTRANNTEMKVLIPWLKIFLDSDTRYTSLLCPSLADPSGISLYRSKCPYVPPGTTSPSPSSPSPSSPGPPVPVAACTATYRTVNAWPGGFQGEVVVTAGGTAITGWTVRWTLGSGQTISQLWNGNLTTSGSAVTVDSAAYNGSVPPAGSVVFGFLATGSPTTPAPVCASP	39007.3
RND3	ESM	plate1	E7	RND3_ESM_plate1_E7	ESM054	0.0288657	7.0721			WP_125243088.1	CAAACAAGTGCACCGACCAGCGCGTCGCTCAATGCAAGCAGCGGCCCACTCAGTGTATCTACGGCTTCAGTGACCTTACCTCGTGGCTTTGGCGGTGGGACCATTTACTATCCGACGGTTGCAGCGAAATACGGCGTGATCGCTATTAGCCCTGGCTTTACGGCGACCCAATCGAGCATTGCCTGGCTCGGCCGCCGCATTGCCACGCATGGTTTTGTGGTGATTACCATTAATACGAATACCACGCTGGATCAACCTGACAGTCGCGCGACTCAGTTGGTTGCGGCCCTCAATCATGTACTTAACAGCAGTGGGACCGCGGTTCGTTCTCGCATCGATCCTGCCCGTCTCGCGGTGGCGGGTCACTCGATGGGCGGCGGCGGCTCCCTGATTGCCGCA…	QTSAPTSASLNASSGPLSVSTASVTLPRGFGGGTIYYPTVAAKYGVIAISPGFTATQSSIAWLGRRIATHGFVVITINTNTTLDQPDSRATQLVAALNHVLNSSGTAVRSRIDPARLAVAGHSMGGGGSLIAARDNPTLKASYPMTPWNISSNFSTVRVPTMIIGADGDTVAPVGTHARPFYASLPSSTFKAYGELNGATHFAPNTTSTPIGRYAVAWMKRFVDGDTRYSPFLCGAQHTSYATGLVFDRYNQNCPY	26857.5
RND3	ESM	plate1	E8	RND3_ESM_plate1_E8	ESM062	0.54976	134.691	62.5		TWG17167.1	GCCGATAATCCGTATCAGCGTGGCCCGGATCCAACTCGCACATCAGTAACCGCCGTGAACGGTCCATTTGCCAATACGTCTGTCTCTGTGCCTACCGGTTATGGCTTCAATGGCGGTCGTATTTATTATCCGACGGATACGAGTCAGGGGACATTTGGAGCGATTGCAATCTCTCCCGGATATACCGCGCTGTTCTCGGCGGAACTTGCTTGGATGGGACCTTGGCTGGCAAGTCATGGCTTCGTTGTCATTGGCATTGAGACCAACTCTCGCAATGACTTTGATACCGCCCGCGGCACCCAGCTGCTGGCCGCTCTGGACTACCTTACGCAGCAATCCCCGGTACGTGATCGCGTAGATCCGACCCGCCTGGCAGTAGCGGGCCACAGCATGGGGGGG…	ADNPYQRGPDPTRTSVTAVNGPFANTSVSVPTGYGFNGGRIYYPTDTSQGTFGAIAISPGYTALFSAELAWMGPWLASHGFVVIGIETNSRNDFDTARGTQLLAALDYLTQQSPVRDRVDPTRLAVAGHSMGGGGALSAAIRRSSLKAVVGIAPYSPSSNLANDRVPTMIFSGQADTVVTPSYATGLYNSLPSTTESVYLEVAGADHGFMVGRSNPVMVRTMLPFVKMFVDNDARYSQFLCPLLDNSGVVTYRSTCPLLPSTPTTPTPTPTDPTTPTPTPTVPPGSASQIVGTQSGRCIDVPNASRTNGTRVQLYDCNRQTNQAWTYTSGKQLQVYGNMCLDAAGTGNGAAVQIYSCHSQTNQQWNVNSNGTISNVQSGRCLDVWSTANGAQIQLYDCH…	43811.2
RND3	ESM	plate1	E9	RND3_ESM_plate1_E9	ESM070	1.03785	254.274	64.6		GHJ08786.1	GCCTCATACCAACGCGGACCCGATCCAACAGTGCAGAGCGTTGCTGCGAACCGAGGTACTTTCCCAACTGCTGAGATTACAGTACCCCGCGGGTATGGATTTAACGGCGGAAAGATATACTATCCGACGGACACGTCGCAAGGAACCTGGGGTGCAATAGCTGCCGTTCCCGGATACACGGCTTCCTGGGCAGCCGAGGGTGCATGGATGGGCCCTTGGTTGGCCAGTTTCGGTTTCGTCGTTATAGGTATAGACACGAACAGCCCGACAGACTTCGACACTGCTAGAGGCACGCAACTCCTCGCTGCCCTGGATTATCTGACTGGTCAGAGTGCTGTCCGCGACCGTGTGGATCCTAACCGGTTAGCTGTTTTGGGTCATAGTATGGGTGGAGGAGGC…	ASYQRGPDPTVQSVAANRGTFPTAEITVPRGYGFNGGKIYYPTDTSQGTWGAIAAVPGYTASWAAEGAWMGPWLASFGFVVIGIDTNSPTDFDTARGTQLLAALDYLTGQSAVRDRVDPNRLAVLGHSMGGGGAISAAMRRPTLKAAIPLAPASFSQNLSTVRVPTLIMGARDDGTVTPSSINSLWATKPATTKGAYVELTGGGHGFPTWGNSQVTRREIPWLKIFLDNDNRYTQFLCPSLADNTGVSRYLSECPYGSTGQPTSPPSTPPPTSGGPVRAVGAGKCLDVPNASQTNDTQLAIWDCNGGTNQRWTRTAGKQLTVYGNKCLDAAGQGTTNGTRVIIWDCTGTANQQWNVNANGTITGVQSGLCLDVSGGSTANGALTQLWACNNGSNQQWRLG	41932
RND3	ESM	plate1	E10	RND3_ESM_plate1_E10	ESM078	0.280785	68.7922	52		WP_240522201.1	GCGGATAATCCGTATCAGCGTGGACCGGAGCCAACCACATCCAGTGTGGCGGCGACGCGTGGCACCTTTGCGACCGCAGAGGTGTCTGTGTCGAAAGGCAATGGCTTTGGCGGTGGCAAAATTTACTATCCCACGGACACCAGCAAAGGCACCTTTGGTGCGATCGCGGTCGTCCCAGGCTACACTGCCACCTGGGCGGCAGAGGGCGCCTGGATGGGCCCCTGGTTGGCCTCCTTTGGCTTTGTCGTCATCGGCATTGACACTAATTCACGCACCGACTATGACACCGCGCGTGGTACGCAGCTGCTGGCCGCCTTGGATTACCTGACCCAGAAAAGCTCTGTGCGTAGTCGCGTTGACGTGAAACGCCTGAGCGTTATGGGCCACTCTATGGGAGGC…	ADNPYQRGPEPTTSSVAATRGTFATAEVSVSKGNGFGGGKIYYPTDTSKGTFGAIAVVPGYTATWAAEGAWMGPWLASFGFVVIGIDTNSRTDYDTARGTQLLAALDYLTQKSSVRSRVDVKRLSVMGHSMGGGGAMYAALHRPSLWAAVGNAPFSPSQNLKSDRVPTLLLAGQKDTTVTPSSVVGLYNGIPAATEKGYLELTGAAHNFPTRSNSVMMRKVVPWLKIFVDHDTRYGQFLCPSLKDTTGITSYRSTCPLTTAGQ	27874.7
RND3	ESM	plate1	E11	RND3_ESM_plate1_E11	ESM086	0.0498589	12.2154			MBC7995986.1	CAAAACCCGTTCGAACGCGGCCCGGCCCCGACCACTGCGAGTTTGGAAGCGTCGCGCGGACCATTTGCGACTTCCAGCTTCACGGTCTCTCGTCCGTCGGGTTATGGTGCAGGTACTGTATATTACCCGACGAATGCAGGTGGCACCGTCGGCGCGATTGCTATTGTTCCGGGTTATACAGCACGTCAGTCTAGCATCAACTGGTGGGGTCCTCGCCTGGCCTCTCATGGGTTTGTTGTAATTACCATTGATACCAACTCAACGCTGGATCAGCCAAGCTCGCGTTCTCGCCAGCAACTGGCTGCGCTGGATCAGGTCGCGACGCTGGCCCGCACGAGCAGCTCTCCTATCTATAACAAAGTGGATACTACCCGTATGGGCGTAATGGGTTGGAGCATG…	QNPFERGPAPTTASLEASRGPFATSSFTVSRPSGYGAGTVYYPTNAGGTVGAIAIVPGYTARQSSINWWGPRLASHGFVVITIDTNSTLDQPSSRSRQQLAALDQVATLARTSSSPIYNKVDTTRMGVMGWSMGGGGSLISAENRPSLKAAAPQAPWNSSTNFSSVTVPTLIFACENDSIAATGSHASPMYNSMSRNPKQYLEINGGSHSCANSGNSNQALIGKKGVAWMKRYMDNDTRYTSFACANPNSTRVSDFRVARCS	27727.1
RND3	ESM	plate1	E12	RND3_ESM_plate1_E12	ESM094	0.0931575	22.8236	58.6		WP_257828484.1	CAAACCAACCCGTATGCCCGCGGTCCGAACCCGACCGCTAGCTCTCTGGAGGCGTCGACGGGTCCGTTTGCATACCGCAGCTTTACCGTCTCCCGTCCGTCAGGGTATGGTGCCGGTACTGTTTACTATCCGACCAACGCAGGCGGCACCGTGGGTGCTATTGCCATTGTGCCTGGTTACACCGCGCGCCAATCGTCTATCAATTGGTGGGGTCCGCGTCTTGCGAGTCACGGGTTTGTCGTCATCACCATTGACACCAATAGCACCCTTGATCAGCCGAGCTCGCGTAGCCGTCAACAAATGGCGGCATTACAGCAGGTCGCGTCGCTCAACAGTACCAGCTCATCGCCGATTTATGGCAAGGTGGACACTAGTCGCATGGGTGTTATGGGCTGGAGC…	QTNPYARGPNPTASSLEASTGPFAYRSFTVSRPSGYGAGTVYYPTNAGGTVGAIAIVPGYTARQSSINWWGPRLASHGFVVITIDTNSTLDQPSSRSRQQMAALQQVASLNSTSSSPIYGKVDTSRMGVMGWSMGGGGSLISARDNPSLKAAAPQAPWNTSSSFSSMTVPTLIFACESDSIAPVNSHASPMYNSMRSNPRQYLEINNGSHSCANSGNSNQALIGKKGVAWMKRYMDNDTRYSTFACQNPNSTRVSDFRVANCS	27956.2
RND3	ESM	plate1	F1	RND3_ESM_plate1_F1	ESM007	1.73011	423.877	59.2		WP_260615299.1	GCCGATAATCCCTTTCAGCGCGGCCCTAATCCGACGGTCGCTTCGGTTGCAGCAACGCGCGGAACGTTTGCAACAGCCCAGACGTCCGTTCCTGCTGGAAACGGCTTCGGCGGTGGGGTTATTTATTATCCGACAGATACCTCCCAAGGCACATTCGGCGGCGTGGCAATTGTTCCGGGTTACTCTGCCCTGTTCGCGAATGAAGAGGCATGGATGGGTCCGTGGCTGGCCAGCTTTGGATTTGTCGTTATTGGGATTGAAACTAACAGTCGCACCGACTCTGCGGATGCTCGTGGCACTCAATTACTGGCAGCGCTCGATTACTTGACCCAACGCTCTTCTGTTCGTGATCGCGTAGACCCGAATCGTTTGTCAGTAGTCGGACACAGTGCAGGGGGA…	ADNPFQRGPNPTVASVAATRGTFATAQTSVPAGNGFGGGVIYYPTDTSQGTFGGVAIVPGYSALFANEEAWMGPWLASFGFVVIGIETNSRTDSADARGTQLLAALDYLTQRSSVRDRVDPNRLSVVGHSAGGAGVLSALLRRPSLKAGVGLAPGSPVGNYDLYNDRVPTMFISGQRDTTVTQSYLNGLYSTLPATTPSAWVEITGVDHLFATRANTTEMRVLIPWLKIWVDNDTRYTQFLCPLADSSNISMYRNKCPYVPPGGSSPSPSASPSSSPSPSPSSSPSPSPSPSPSPSPSPSPSPTTSPSPPPPGACSAAYRTVNSWPGGYQGEVTVTAGGSAVNGWTVRWTLGSGQTITQLWNGTLSTSGSAVTVKNASFNGSIPASGSATFGFLATGTP…	42070.1
RND3	ESM	plate1	F2	RND3_ESM_plate1_F2	ESM015	2.20315	539.771	60.7		WP_259405879.1	GCTGACAATCCGTATCAGCGTGGCCCAAACCCCACTGTGGCCTCGGTGGCAGCCACGCGCGGTACATTTGCGACGGCCCAGACCTCCGTGCCGGCCGGTAACGGTTTCGGGGGAGGTGTCATTTACTACCCGACCGATACCTCACAAGGCACATTTGGGGGTGTGGCCATCGTGCCGGGCTATAGTGCTCTTTTCGCGAATGAAGAGGCCTGGATGGGCCCTTGGTTAGCGAGCTTTGGATTCGTGGTTATTGGCATCGAGACCAATTCTCGTACCGACAGTGCAGATGCTCGTGGCACCCAGCTTCTGGCCGCCCTGGATTACCTCACGCAGCGCAGTTCGGTTCGCGATCGCGTGGATCCGAACCGCCTGTCCGTAGTGGGACACTCCGCAGGGGGC…	ADNPYQRGPNPTVASVAATRGTFATAQTSVPAGNGFGGGVIYYPTDTSQGTFGGVAIVPGYSALFANEEAWMGPWLASFGFVVIGIETNSRTDSADARGTQLLAALDYLTQRSSVRDRVDPNRLSVVGHSAGGAGVLSAILRRPSLKAGIGLAPGSPVGDYSLSNDRVPTMFISGQRDTTVTQSYLNGLYTTIPASTPSAWVEITGVDHLFATRANTTEMRVLIPWLKIWVDNDTRYTQFLCPLADSTGISMYRNKCPYVPPGGSSPSPSPSPSSSPSRFPSPSPSPSPSQSPSQSPSASPSPPPPGACVAEYRTVNSWPGGYQGEVTVTAGGSAVNGWTVRWTLGSGQTITQLWNGTLSTSGSAVTVKNASFNGSIPASGSATFGFLATGTPSTPSLT…	41688.8
RND3	ESM	plate1	F3	RND3_ESM_plate1_F3	ESM023	0.900337	220.583	55		WP_211363689.1	GCCGCCGATAACCCATATCAGCGTGGTCCGGATCCCACCCCGGCTAGCGTTTCCGCCAATCGCGGGACCTTCGCCACGACGCAGGTCGCGGTGGCAGCTGGAAACGGCTTTGGCGGAGGCGTAATTTACTATCCAACTGATACCAGCCAAGGTCAGTTTGGCGCAATCGCAGTGGTTCCGGGTTATACTGCCACGTGGGCGGCTGAAGGCGCCTGGATGGGCCACTGGTTAGCAAGCTTTGGTTTCGTAGTGATCGGGATCGATACGAACAACCGCAACGACTGGGATACCGCGCGTGGTACCCAGCTGTTAGCGGCACTCGACTACCTGACTCAGCGTTCATCTGTGCGCGATCGTGTAGATGCTACACGCACCGCGGTTATGGGCCACTCCATGGGA…	AADNPYQRGPDPTPASVSANRGTFATTQVAVAAGNGFGGGVIYYPTDTSQGQFGAIAVVPGYTATWAAEGAWMGHWLASFGFVVIGIDTNNRNDWDTARGTQLLAALDYLTQRSSVRDRVDATRTAVMGHSMGGGGAASASLQRPSLKASIGLAPASFSQNLTTTRVPTMLLSGQNDTTITPASVVNLYNGIPASVEKAYLELSGAGHGFPTSNNSTMMRNVIPWFKVFVDSDTRYTQFLCPLANWSGIRTYQSTCPLVPSTPPTSTTTSTTTSTTTSTTTTTTPQPVGACNATYRTTNSWPGGYQGEVTVTAGESGVNGWTTRWTLGSGQTVTQVWNGTLTVDGSTASVRNAAYNGSLPAGGSAAFGFIGGGTPPTSLTCTSP	39770.4
RND3	ESM	plate1	F4	RND3_ESM_plate1_F4	ESM031	0.273107	66.9111	47.8		WP_203822553.1	GCGGACAACCCATATCAACGTGGTCCGGACCCCACTGTAGCGTCAGTCGCCGCCACACGTGGCACTTTTGCAACTGCGCAATTAACCGTCCCAGCGGGTAATGGGTTCGGTGGTGGCTACATCTACTATCCGACCGATACCAGCCGTGGTACCTATGGCGCGGTTGCTATCGTTCCTGGCTATTCGGCGTTGTTTGCGAACGAGGAAGCGTGGATGGGCCCCTGGCTGGCGTCATTCGGCTTTGTTGTGATTGGTGTAGAGACCATTACCCGCAATGATGGCGCCGATGCTCGTGCTACCCAGCTTCTGGCGGCGCTTGACTACCTGACGCAACGCTCACAGGTACGTGACCGTGTGGACGCTACGCGTCTGGCAGTCATGGGCCACTCTGCGGGGGGC…	ADNPYQRGPDPTVASVAATRGTFATAQLTVPAGNGFGGGYIYYPTDTSRGTYGAVAIVPGYSALFANEEAWMGPWLASFGFVVIGVETITRNDGADARATQLLAALDYLTQRSQVRDRVDATRLAVMGHSAGGAGTILASERRPSLKAAVGLAPGTPGSLSLATNHVPMMIIGGQTDPTVTPSYLNNLYATMPAATPSDFVQIAGADHLFFTRANNTEMKVLIPWLKIFLDNDTRYTQFLCPSLADPQGISLYRSKCPYLPPGTTSPSPSASSTLSPSPSVSPTASPSPSVSLTPSPSNPATGCAATYRTVNSWPGGFQGEVTVSAGGAPVDGWTVGWTLGSGQSITQLWNGTLTTSGSTVTVRNPAYGGSIPAGGSVVFGFLGTGTPSVPALTCTSP	40939.4
RND3	ESM	plate1	F5	RND3_ESM_plate1_F5	ESM039	0.0392019	9.60447			NUR27619.1	CGCCCGTCCTCAGCAGCGACCTCGCTGGCCGCGACTCAGCGCGGACCGGACCCTACGGTAGCGATGATTGAAGCAACGCGTGGCCCGTTCGCCACCGCCCAAGTTTCGGTGCCGTCTGGCCACGGCTTCGGAGGCGGCATGATTTATTATCCGACGGATACCTCACTGGGTACCTGGGGTGCCTTAGCGATCGTTCCCGGCTATTCGGCGCTGTTTGCAAATGAAGAAGCATGGATGGGTCCGTGGCTGAGCTCCTTTGGTTTTGTCGTTATCGGCGTGGAAACCAATACTCGCACCGATTCAGACTCTCAGCGCGCGGCGGAACTGCAGGCGGCCCTCGACTATCTCACGACGCAATCACCTGTCCGCAACCAGGTCGACCCAACGCGTTTGTCGGTC…	RPSSAATSLAATQRGPDPTVAMIEATRGPFATAQVSVPSGHGFGGGMIYYPTDTSLGTWGALAIVPGYSALFANEEAWMGPWLSSFGFVVIGVETNTRTDSDSQRAAELQAALDYLTTQSPVRNQVDPTRLSVLGHSAGGAGAIEEAEQHPSLRALIGLAPGFPGQGLSMATDKVPSLIIGGQADGTVTPSYLANLYGTLPASTQSAFAQIAGADHVYYTHPNNVEMKLIIPWLKLFVDGDNRYQQFLCPALPDPSTISAYQPKCPYTPPGGSTSSSSSSTTTTTTTTSTTPTSTSSSPSGSCSATYQTQNYWPGGFQGLVTVTAGSAPISKWTVKWTLSSGQTITQVWNGTLSTSGSAVSVANVSYNGSLSPGTSTTFGFLANGPTSAPTLSCTGS	40912.8
RND3	ESM	plate1	F6	RND3_ESM_plate1_F6	ESM047	0.197316	48.3425			WP_034215678.1	GATCAGATTGGCCAAGCACCAACGGCAAGTAACATCACCGGCGACGGCAGCTTTGCGGTGACGTCGAGCGCGGTAAGCGGCCAAACGGGGTTTGGTGGGGGGACGGTGTATTACCCTACCCAAACCGGCACCTATCCGGTCGTCGCGATTATGCCTGGTTTCCTGGAGCTTTGGGATGCAATTAAATGGATGGGCCCGCGTTTGGCCTCATGGGGTTACGTGGTTGTAGGTGTGAATCCGAATTCGGTGTTCGATCTGCCAGACTCTCGCGGGTCACAACTGCTGGCGGCACTTAACTGGGCGGTGGGTAGCGCGCCGTCGGCGGTTCAATCCCGTGCAGATGGCACCCGTCGCGGCGTGGTGGGCTATAGCATGGGTGGTGGTGGTACACTGGAAGCC…	DQIGQAPTASNITGDGSFAVTSSAVSGQTGFGGGTVYYPTQTGTYPVVAIMPGFLELWDAIKWMGPRLASWGYVVVGVNPNSVFDLPDSRGSQLLAALNWAVGSAPSAVQSRADGTRRGVVGYSMGGGGTLEALSRDTSGKVLAGVAFSPWDTNQNWSTVRQPEFIVGAQNDTVAPPAQHAIPFYNSLAGPKTYVELAGADHLWPTSDNPTGSRAMVSWLKRWLNSDSRFTPFTCGFTGSAISASMSNAC	26179.3
RND3	ESM	plate1	F7	RND3_ESM_plate1_F7	ESM055	0.118087	28.9313	55.3		WP_156114969.1	TTTTCGGCCACCGGTCCTTCAGCCCCGTGTAGTAACTGTACTCGCGGCCCAGCGCCGACCGTGACCGCACTCAAAGCCTCTACAGGCCCGTTTACCACCGCTAAGTTCTCCGTTTCCGGCTTCTTGAAAGGTTACGGTGACAGCACGGTATATTACCCGACCAACACTACTGGTAAAATGGGTGCGATCGCTGTCATCCCCGGTTATCTGAGCTACGAATCTTCCATTGATTGGTGGGGTCCGCGCCTGGCAAGTCATGGTTTTGTGGTGATGACCATGAACACGAAAACTATTTACGACCAGCCAGATTCTCGTGCATCTCAATTATCTGAAGCACTGGACTATCTGATCGCACAGTCCAAAAGCTCATCCAGCCCACTGTACAATAAAATCGACAGC…	FSATGPSAPCSNCTRGPAPTVTALKASTGPFTTAKFSVSGFLKGYGDSTVYYPTNTTGKMGAIAVIPGYLSYESSIDWWGPRLASHGFVVMTMNTKTIYDQPDSRASQLSEALDYLIAQSKSSSSPLYNKIDSTRLGAIGWSMGGGGSLKLATQRSINAIIPQAPWYLGSSAFSGIKTPTLILACSADTVAPVAQHASPFYNQIPNSTPKAFLEIYGGSHFCANSGYPNQDMLGMYGIAWMKRFIDFDSRYSQFLCGPNHESDYAISDYRENCPY	29596.6
RND3	ESM	plate1	F8	RND3_ESM_plate1_F8	ESM063	0.0406744	9.96523			MGYP000614983519	GTGCAAAATGGGCCGGCACCTACGTTAGCCGCATTGAAAGCAGATGGACCCTATGCAATTACATCTCAAGCTGTGGCCGGGAATGGTTTTGGTGCGGGCACCATTTACACCCCGACCGCGGCCGGGAAATATGCGCTGGTGGCCATCTGCCCCGGTTTTGTGAGCGCACAGAGCACAATGGCAGGGCTGGCTAAACGCTTAGCGACCCACGGCTTTGTTGTCGTCGCAATTAGCACAAATACCTTACTTGATTTCCCAAGCAGCCGTGCGACGCAGCTGTTAGCAGCCCTGAAAACGGTGTCTGCGCTTAATACCGGGGCCGTGGCCGGTAAAGTGGACACCACTCGTCAGGCTGTGAGCGGCTGGAGTATGGGCGGCGGTGGTACCCTCGAAGCCGCG…	VQNGPAPTLAALKADGPYAITSQAVAGNGFGAGTIYTPTAAGKYALVAICPGFVSAQSTMAGLAKRLATHGFVVVAISTNTLLDFPSSRATQLLAALKTVSALNTGAVAGKVDTTRQAVSGWSMGGGGTLEAAGATPGLVAAVAFAPWDTSTTKMKVNKVPAAIIGGSSDAVAPVASHSQKFYD	18181.9
RND3	ESM	plate1	F9	RND3_ESM_plate1_F9	ESM071	0.0524831	12.8584			PKO68961.1	TGTGCTGCGCAGGCCCAAACGAGCCCACCGACTTCGGCTTCGCTTAACGCGACAGCAGGTCCCCTGAGCGTAAGCACGAGCTCTGTCAGCAGCTGGGCCGCGCGCGGTTTTGGCGGCGGCACGATCTACTATCCAAACGCTACCGGGCGCTATGGTGTCGTGGCCATCTCACCCGGTTATACTGCGCGTCAGTCGTCGATCGCCTGGCTGGGTCGTCGCCTTGCGACGCACGGTTTTGTCGTGATTACAATCGATACTAACTCAACTTTAGATCAGCCCCCGTCGCGCGCCACCCAGCTCATGGCGGCGTTAAATCATGTGGTGAATAACGCGAACGCTACGGTGCGCTCGCGCGTGGACGCGTCCAAACTGGCCGTCGCGGGTCACAGCATGGGTGGC…	CAAQAQTSPPTSASLNATAGPLSVSTSSVSSWAARGFGGGTIYYPNATGRYGVVAISPGYTARQSSIAWLGRRLATHGFVVITIDTNSTLDQPPSRATQLMAALNHVVNNANATVRSRVDASKLAVAGHSMGGGGSLIAAENNPSLKAAYPLTPWSVSKNYSSVRVPTMIIGADGDSIASVSTHSRLFYNSLSSNVSKAYGELNNASHFTPNYTNTPIGRYAVTWMKRFVDNDTRYSPFLCGAPHDSYATRTVFDRYEDNCAY	27893.3
RND3	ESM	plate1	F10	RND3_ESM_plate1_F10	ESM079	0.0328019	8.03648			MGYP001764944419	CAGACCACGGCTCCGACCAGTGCCAGCCTCAATGCGACTGCGGGCCCACTGTCAATCGCATCGGCGTCTGTCAGCTCTCTGGCCGCCTCGGGATTTGGCGGTGGTACCATTTATTATCCTACAACCAGCGGGCGCTTTGGTGTGGTAGCAATTAGCCCGGGCTACACGGCCAGCCAATCTACCATTGCGTGGTTAGGCCGTCGCATGGCCAGTCACGGATTCGTAGTAATCACCATCGACACCAATACGACACTGGATTATCCGGAATCGCGCGCAACGCAGCTGCGTGCAGCTCTGGATCATGTTATTAATCGTGCGTCTACGACCGTGCGTAACAAAGTCGATCCGGCACGCCGCGCAGTCGCAGGCCATTCTATGGGTGGCGGTGGATCCCTGATT…	QTTAPTSASLNATAGPLSIASASVSSLAASGFGGGTIYYPTTSGRFGVVAISPGYTASQSTIAWLGRRMASHGFVVITIDTNTTLDYPESRATQLRAALDHVINRASTTVRNKVDPARRAVAGHSMGGGGSLIAAEADSTLKAAYPMTPWNISENFSRVRVPTMIIGADGDTIAPVISHARPFYGSIPNTTFKAYGELNNASHFAPNTTNTPIGRYGVAWMKRFVDGDTRYSTFLCGAEHNRYNTSLVFDQYRSNCPY	27447
RND3	ESM	plate1	F11	RND3_ESM_plate1_F11	ESM087	0.0695401	17.0373			MBH1988026.1	CTCACTCTCGACGATCTGAAAAAAGACGGCCCGTATGCCGTTTCCTCCCAGACCATTCCGGGTAGTGGGTTCGGAAAGGGCACCATCTATTCCCCTAACGCGGCGGGGAAATACGCCCTGGTCGCCGTCGTCCCGGGCTTCGTTTCTGCGGAGAGTTCGATGACCGAGATCAGCAAACGTCTCGCGACGCACGGCTTCGTGGTGGTTACGATCGGCACGAAAACCCTTCTCGACTTCCCATCTTCACGCGCCAGCCAACTGCTGGCGGCCCTGAAAGCCGCAAGCGCGGTGACGACGGGCCCGGTGGCGGGTAAGATTGATGTTACCCGTCAAGTTGTCTCCGGTTGGAGCATGGGGGGCGGCGGTACCCTCGAAGCAGCAGCGAGTACCCCGGGACTG…	LTLDDLKKDGPYAVSSQTIPGSGFGKGTIYSPNAAGKYALVAVVPGFVSAESSMTEISKRLATHGFVVVTIGTKTLLDFPSSRASQLLAALKAASAVTTGPVAGKIDVTRQVVSGWSMGGGGTLEAAASTPGLKAAVAYAPWNLSSTKYKAITVPSAIIGGTADTVASVSAHSQPFYNAIPATTRKLLGVIQGADHFFPNKAVDPASYTNIAWVKRFADGNTAYAPFLAGQDAAWASFVSTGPF	24977.6
RND3	ESM	plate1	F12	RND3_ESM_plate1_F12	ESM095	0.598307	146.585	63.7		TNH28703.1	GCGGATAATCCGTATCAACGCGGTCCGGATCCGACCCGCACGTCGGTGACAGCGGTGAACGGGCCTTTTGCCAATACTTCCGTCAGCGTGCCGACAGGCTACGGTTTCAACGGCGGCCGCATTTATTATCCGACCGATACGAGCCAGGGTACCTTCGGCGCAATTGCGATTAGCCCCGGGTACACAGCGCTCTTCTCGGCGGAACTGGCTTGGATGGGACCCTGGCTGGCCTCTCATGGGTTCGTCGTTATTGGCATTGAGACCAATAGCCGTAACGACTTTGATACTGCCCGCGGTACTCAGCTCCTTGCTGCGCTGGATTACCTGACGCAGCAGTCCCCGGTGCGCGACCGTGTTGATCCGAACCGTCTGGCCGTCGCTGGTCATTCAATGGGTGGT…	ADNPYQRGPDPTRTSVTAVNGPFANTSVSVPTGYGFNGGRIYYPTDTSQGTFGAIAISPGYTALFSAELAWMGPWLASHGFVVIGIETNSRNDFDTARGTQLLAALDYLTQQSPVRDRVDPNRLAVAGHSMGGGGALSAAIRRPSLKAVVGIAPYSPSSNLANDRVPTMIFSGQADTVVTPSYATGLYNSLPATTESVYLEVAGADHGFMVGRSNPVMVRTMLPFVKMFIDDDARYSQFLCPLLDNSGVVTYRSTCPLLPTTPTTPPTGTPTPTPTPTQTTPPPGSASQIVGTQSGRCVDVPNASTTNGTRVQLYDCNRQTNQAWTYTSTKQLQVYGTMCLDAAGTGNGAAVQIYSCHSQTNQQWNVNSNGTISSVQSGRCLDAWSTANGAQIQLYDCH…	43653.1
RND3	ESM	plate1	G1	RND3_ESM_plate1_G1	ESM008	0.0392019	9.60447			WP_232377868.1	ATGGGGCCGTGGTTAGCTTCTTTTGGATTTGTGGTGCTCGGAATTGAGACAAATTCCCGCACTGACGGTGCTGATGCCCGCGCAACGCAATTGTTAGCAGGATTAGACTATTTAACGCGAACATCCCCAGTTCGATCAAGAGTTGATCCTAATAGATTATCCGTTATGGGTCACTCAGCAGGCGGTGCGGGAACACTTCTTGCCGCTCTTCGTCGGCCTTCATTACGAACGGCAGTTGGGCTTGCACCAGGTACACCTGGTAATAACCTGAATATGTCAACCACTCAAGTGCCAACATTGTTGTTATCCGGGCAAAATGATGGAACTGTTACTCCTTCATACGTACAAGGTATTTATAATACGCTCCCGGCCGGCGTGGAGCACGCATGGGCGGAACTT…	MGPWLASFGFVVLGIETNSRTDGADARATQLLAGLDYLTRTSPVRSRVDPNRLSVMGHSAGGAGTLLAALRRPSLRTAVGLAPGTPGNNLNMSTTQVPTLLLSGQNDGTVTPSYVQGIYNTLPAGVEHAWAELAGNDHLSFTRSNPTEMRLLIPWLKIFLDYDTRYTQFLCPLSNSTGVSRYSSTCPLVPPGGPTVPPTTTPPPTTPPPTTPPTTPPPTTPPPTTPPPGTACTATYRTIGSWSGGFQGEVTVTAGSAAVDGWTARWQLASGQGISQVWNGTLSTSGTTVTVRNADYNGTLAPGTSTTFGFLGTGTPNSPSPTCTSP	33827.4
RND3	ESM	plate1	G2	RND3_ESM_plate1_G2	ESM016	0.0862442	21.1298	35.2		MGYP000246415913	AGCAACCCTGCGCCGGAACCATCCCCGACGCCGAGTCCGTCGCCGAGCCAACCCTCTAATCCGTTCCAGCGCGGTCCGAATCCTACTGTGGCCAGCGTAGAAAGCGCGGGGCCGTTCGCCGTCCGCACGAGCCGTGTTTCGAGTGCGGTTAGTGGGTTTGGTGGAGGTACGATTTACTACCCGTCGGGGACCACAGGTACTATGGCGGCCATTGTGGTAATCCCAGGTTATGTGTCATCACAGTCCAGTATTGAATGGTGGGGCCCACGTCTTGCTAGCAACGGCTTTGTGGTAATGACTATTGACACCAATGCCACCACAGATCAGCCGCCTGCTCGCGCGCGTCAAATCAACGCGGCCCTCGACTACCTGATCGCTCAGAATCGTGCAAGCGGCTCA…	SNPAPEPSPTPSPSPSQPSNPFQRGPNPTVASVESAGPFAVRTSRVSSAVSGFGGGTIYYPSGTTGTMAAIVVIPGYVSSQSSIEWWGPRLASNGFVVMTIDTNATTDQPPARARQINAALDYLIAQNRASGSPVNGMIDTSRLGVVGWSMGGGGTLRVASEGRIKAAIPLAPWDTTTFRNVKAPTLIFACESDTIAPVRNHASPFYNQVPTSIPKAFVQLNRGNHYCANGGNAFNADLSRLGVSWMKRFLDNDRRFSQFLCGPN	28019.7
RND3	ESM	plate1	G3	RND3_ESM_plate1_G3	ESM024	0.354124	86.7604	62.8		MBO4274871.1	ATGGCCGGGGCAGCGGGCTGGCCGAGCACAGCATCGGCGGCTGACAACCCGTATCAGCGTGGCCCTGCCCCCACAGCAGCGTCGATTGCCGCTGATCGCGGGCCATTCGCCACCGCGCAGGTGACTGTGCCACGTGGTAACGGATTTGGCGGTGGCGTCATCTATTATCCGACCGATACTAGTCAAGGGACATTTGGGGCAATTGCGATTGCGCCAGGCTTCTCGACCGCTTGGAGCTACTATGCATGGCAAGGTCCTCGTCTGGCGTCTTTCGGTTTCGTAGTGATTGGTATCGAAACTAACACTCTGAACGATTACGCCGATGCCCGTGCGGCGCAACTGCTCGCCGCCTTGGATTATCTGGTTAACTCATCCAGCGTGCGTGATCGTGTTGATCGC…	MAGAAGWPSTASAADNPYQRGPAPTAASIAADRGPFATAQVTVPRGNGFGGGVIYYPTDTSQGTFGAIAIAPGFSTAWSYYAWQGPRLASFGFVVIGIETNTLNDYADARAAQLLAALDYLVNSSSVRDRVDRNRLAVGGHSMGGGGAILAANQRPSLLTAVGQAPYVPDGSLSGIKSPTIIFAGQTDGTVTPQYAQNAYNTIPGSVERAYVEIANEGHGFPAGGGGGNSGAFARTMMIWLKLFVDKDTRYAPFLCPALTNANGISKYMASCPLDPPGGGPTASPTSTPTSTPTSTPTGSPPTGSTSSLRGVASGRCLDVNGASQSNGATVLIWDCNGQSNQKWTSTSASELRVYGGKCLDVNGGGTADGTAVIIWDCNGQNNQKWRFNSDSSITAVGA…	44280.4
RND3	ESM	plate1	G4	RND3_ESM_plate1_G4	ESM032	0.0509625	12.4858			WP_015620890.1	GCGGATAACCCGTATCAGCGTGGTCCGGACCCAACAGTTGCGTCGGTTGCCGCAACCCGTGGCACGTTTGCGACCGCTCAGTTAACCGTCCCCCCGGGCAATGGCTTTGGCGGTGGCTACATTTACTACCCGACAGACACGTCGCATGGGACGTGGGGGGCGGTAGCTATTGTGCCGGGCTATAGCGCTCTGTTTGCGAACGAAGAGGCTTGGATGGGACCCTGGCTTGCAAGTTTCGGCTTTGTGGTGATTGGCGTTGAAACGAACACACGTTCCGACGGCGCGGATGCACGTGCCACCGAGCTGCTGGCCGCATTAGATTATCTGACGCAACAAAGCGCAGTCCGTGATCGCGTGGACGCAGGTCGTTTGGCAGTGATGGGCCACAGCGCCGGTGGG…	ADNPYQRGPDPTVASVAATRGTFATAQLTVPPGNGFGGGYIYYPTDTSHGTWGAVAIVPGYSALFANEEAWMGPWLASFGFVVIGVETNTRSDGADARATELLAALDYLTQQSAVRDRVDAGRLAVMGHSAGGAGTILAAERRPALKAAVGLAPGTPGSLSLATDKVPMMVIGGQTDPTVTPAYLDNLYAGMPTTTPSDFVQIAGADHLFFTRANNTEMKVLIPWLKIFLDNDTRYTQFLCPSLADPSGISLYRSKCPYLPPGTTSPSPSSSVTPSSPSSPSSPSTGCTAGYRTVGQWPGGFQGEVTVTAGSAAISGWTVNWTLGSGQSVTQLWNGTLTTSGSAVTVRNASYSGSVPAGGSVVFGYLADGTPSTPLLTCTGQ	39298.3
RND3	ESM	plate1	G5	RND3_ESM_plate1_G5	ESM040	2.14696	526.005	59.8		WP_169980303.1	GCGGACAACCCATATCAACGTGGCCCCGATCCGACGTTAGCAAGTGTTTCCGCTACCCGTGGTACCTTTGCGACTGCCCAAGTATCAGTGCCGGCGGGAAACGGCTTTGCGAGCGGGGTTATTTACTATCCCACCGACACCTCCCAAGGGACTTTCGGCGGTGTGGCCATCGTGCCTGGTTATTCGGCTTTGTTTGCCAATGAAGAAGCTTGGATGGGTCCATGGCTGGCTAGTTTTGGCTTTGTTGTTATTGGCATCGAAACCAACTCGCGCACCGATTCGGCGGACGCGCGTGGTACTCAACTGTTAGCAGCTCTTGATTATCTCACTCAGCGCAGTGCGGTGCGTGACCGCGTGGACCCAAACCGCCTGAGTGTAATCGGTCATTCTGCGGGTGGA…	ADNPYQRGPDPTLASVSATRGTFATAQVSVPAGNGFASGVIYYPTDTSQGTFGGVAIVPGYSALFANEEAWMGPWLASFGFVVIGIETNSRTDSADARGTQLLAALDYLTQRSAVRDRVDPNRLSVIGHSAGGAGVLSALLRRPTLKAAVGLAPGSPVGDYSLYNDRVPTMFISGERDTTVTRSYLNGLYTTIPASTPSAWVEITGVDHLFATRANTTEMRVLIPWLKIFLDNDTRYTQFLCPQLADPGNVSMYRNKCPYVPPGGSSPSASPSTSPSASPSTSPSASPSVSPSPSPSPSPSASPSTSRACTASYRTVNSWSGGFQGEVTVTAGTSAINGWTVGWTLSGGQTINQLWNGTLSANGSAVRVTNVSYNGSIPASGSSTFGFLGTGTPSNPTL…	41838.9
RND3	ESM	plate1	G6	RND3_ESM_plate1_G6	ESM048	0.19601	48.0224	49.6		WP_192329846.1	GCTACCGGTCCCAGCTCCCCGTGTACTAACTGCACGCGCGGGCCGAATCCGACAGTCGCGGCACTCAAATCAAATTCCGGCCCATTTTCCACAGCCAAATTTTCAGTATCCGGCTATCTGAAAGGGTTCGGCGACTCAACCGTCTACTACCCCACGAACACTACTGGCAAAATGGGTGCGATCGCGGTGATTCCCGGCTATCTGTCATATGAGTCGAGTATTGAATGGTGGGGCCCGCGCTTAGCGTCGCACGGCTTTGTTGTGATTACCATGAATACGAATACTATTTATGACCAGCCGGATAGCCGCGCTACCCAGCTGTCCAAAGCGCTCGATTATGTGATTGCACAATCGAACAGTTCTTCGAGCCCCATTGCGGGTAAAGTCGATTCTACCCGT…	ATGPSSPCTNCTRGPNPTVAALKSNSGPFSTAKFSVSGYLKGFGDSTVYYPTNTTGKMGAIAVIPGYLSYESSIEWWGPRLASHGFVVITMNTNTIYDQPDSRATQLSKALDYVIAQSNSSSSPIAGKVDSTRLGAIGWSMGGGGSLKLSTQRSLNAIIPQAPYYAGSNSFNTIKTPTLILACGVDAVAPVAAHASPFYNKIPNTTPKAFLEIYGGSHFCANSGYPNQDLLGMYGISWMKRFIDFDKRYSQFLCGPNHQADLAISEYRQNCNY	29216.1
RND3	ESM	plate1	G7	RND3_ESM_plate1_G7	ESM056	0.0485469	11.894			KGM42197.1	GTCCAGAATGGTCCGAATCCGACCCTGGACGCCATTAAAGCAGATGGGCCGTATGCTATCACCTCACAAGCCGTGGCGGGCAACGGGTTCGGCGCGGGGACCATTTACATGCCGACAGCCGCCGGGAAATACGCATTGGTCGCAATCTGCCCAGGCTTTGTGTCCGCGCAGTCGACAATGGCGGGTATGGCGAAACGTCTGGCAACCCACGGCTTCGTAGTTGTTGCGATTAGCACCAATACACTGTTCGATTTTCCGTCCAGCCGCGCCACTCAGTTACTCGCGGCTCTCAAAACCGTTTCCGCTTTAAATACCGGCGCGGTGGTGGGTAAAATTGACACCACTCGTCAGGCGGTCAGCGGCTGGAGCATGGGAGGAGGAGGTACCCTGGAGGCCGCA…	VQNGPNPTLDAIKADGPYAITSQAVAGNGFGAGTIYMPTAAGKYALVAICPGFVSAQSTMAGMAKRLATHGFVVVAISTNTLFDFPSSRATQLLAALKTVSALNTGAVVGKIDTTRQAVSGWSMGGGGTLEAAGATPGLVAAVAFAPWDTSTTKMKVNKVPAAIIGGSSDVIAPVASHSQKFYDAIPATTPKLLAVINGADHFFPTKASEPASYTNISWMKRFADGDTRYSSFLNGNDAALSSFSSNGPF	25490.1
RND3	ESM	plate1	G8	RND3_ESM_plate1_G8	ESM064	0.670472	164.266	63.1		GLI01021.1	GCTGACAATCCTTACCAGCGTGGCCCAGATCCGACGCCTCAAAGTATTTCAGCAACAACGGGCCCATTCGCAACAGCGTCTGTAACAGTACCCCGGCAAGGTAATTTCGGTGGTGGCGTTATATACTATCCCACAGATACGTCTCAAGGTACGTTCGGAGCAGTTGCAATTTCCCCCGGGCTGAACGGAACTTGGCCTGGTATAGCCTGGTTGGGACCACGCCTGAGTAGTCAAGGTTTTGTCGTATTTGGTATTGACACGCTCGGGCTTAATGACTCTACAGCATCACGGGGAAGCCAATTGTTGGCTGCATTGGACTACTTAACACAAACCTCTAGCGTGCGGACTCGGGTAGACGCAAGCCGCTTGGCGGTTGCCGGTCACTCTATGGGTGGTGGT…	ADNPYQRGPDPTPQSISATTGPFATASVTVPRQGNFGGGVIYYPTDTSQGTFGAVAISPGLNGTWPGIAWLGPRLSSQGFVVFGIDTLGLNDSTASRGSQLLAALDYLTQTSSVRTRVDASRLAVAGHSMGGGGAFEAVLRRPTLKASIPNAPFFPGSAANVRVPTLITAMQNDSLVGQNRNAYNGIPAGVEKAYIELAGAGHNQIGQPTTAIARNWIPWLKIFVDNDARYHQFFCPTTNMSGLSQYLNTCPLTSATPPTSSPSAGPTTPGPTGPPPGGACAATYQTVNTWSGGYQGEMTVRAGNSAINGWTVRWTMGGGQISQVWNGTLVTGSGAAAVRNAPYNGALAAGATTTFGFISSGTPSATSLTCATP	38352.1
RND3	ESM	plate1	G9	RND3_ESM_plate1_G9	ESM072	0.0695401	17.0373			MGYP000935144178	CTGAAAGCGGATGGTCCGTACGCCGTTAGCTCACAGACCGTTAAAGGCAACGGTTTCGGTGCGGGGACGGTGTATAGCCCGAATACCCCAGGGAAATACGCGGTGGTGGCCGTTTGCCCGGGTTTCGTGAGTGCTGAGTCCTCTATGACGGCAATTTCGAAACGCTTGGCTACTCACGGTTTCGTCGTGGTGACCATCGCAACTAACACCCTTTTTGACTTCCCGTCCTCTCGTGCAACTCAGCTGCTGGCGGCGCTGAAAACTGTGACCGCACTGACGACCGGGCCGGTGGCCGGTAAAATGGACACTTCGCGCCAGGGTGTCAGCGGGTGGTCTATGGGAGGTGGCGGCACGCTGGAGGCGGCAGGGGCTACCCCTGGTCTCGTGTCAGCTGTCGCC…	LKADGPYAVSSQTVKGNGFGAGTVYSPNTPGKYAVVAVCPGFVSAESSMTAISKRLATHGFVVVTIATNTLFDFPSSRATQLLAALKTVTALTTGPVAGKMDTSRQGVSGWSMGGGGTLEAAGATPGLVSAVAYAPWDTSTTKMKVNKVPVAIIGGSADTVASVSAHSQKFYDAIPATTPKMLPVINGADHFFPTKASEPASYHNI	20943
RND3	ESM	plate1	G10	RND3_ESM_plate1_G10	ESM080	0.230926	56.5768	61.6		WP_084261341.1	GCTGACAACCCCTACCAAAGAGGCCCAGACCCTACACGCTCCTCTGTGGCTGCAGTTAACGGGCCTTTCGCAAATACCTCGGTAGCCGTGCCAACGGGATATGGTTTCAACGGCGGGAGAATCTACTATCCTACTGATACGTCCCAGGGTACATTCGGTGCGATAGCGATTAGTCCTGGGTACACAGCCTTATTTAGCGTGGAATTAGCGTGGATGGGACCTTGGCTGGCTTCGCATGGGTTTGTTGTGATCGGCATAGAGACCAACTCAAGAAATGACTTCGATACAGCCAGAGGAACTCAACTTTTGGCAGCTCTGGACTACTTAACCCAACAGTCACCTGTGCGCGATCGAGTGGATCCAAATCGCCTGGCCGTTTCCGGCCATTCTATGGGGGGG…	ADNPYQRGPDPTRSSVAAVNGPFANTSVAVPTGYGFNGGRIYYPTDTSQGTFGAIAISPGYTALFSVELAWMGPWLASHGFVVIGIETNSRNDFDTARGTQLLAALDYLTQQSPVRDRVDPNRLAVSGHSMGGGGALSAAIRRSSLKAVVGIAPYSPSSNLANDRVPTMVFAGQADTVVTPSYATGLYNSLPATTESAYLEVAGADHGFMVGRSNPVLIRTMLPFLKMFVDNDARYSQFLCPLADNSGVVSYRSTCPLLPTTPTTPPPTPSDTPPPTPSGTPTTPPTTGPPGTASLVVGAQSGRCLDVPNASRANGTRVQLWDCNRQANQQWTYTSTRQLRVYGDMCLDAAGSGNGAAVQIYGCHGQPNQQWTVNANGTISGVQSGRCLDVWSTANGAQ…	44120.6
RND3	ESM	plate1	G11	RND3_ESM_plate1_G11	ESM088	0.0459227	11.2511			WP_219880640.1	GTTGAAAATGGTCCGGCCCCGACTCTTGCGTCAGTTCAGGCGGATGGCCCGTACGCGGTGTCGACCCAAAGCGTTTCCGGTACCGGTTTCGGGGGAGGTACAGTCTACTCGCCCAATACGGCCGGCAAGTATGCGGTTGTGGCGGTGTGTCCCGGGTTCACAGCGACCCAGAGCTCTATCGCGGCTATCAGTCGTCGCTTGGCTACTCACGGCTTTGTCGTGGTTACCATTAACACAAAGTCTACGTATGATTTTCCGCCTAGTCGTGCCAACCAAATTCTGGCCGCACTGCGTACTGTGACTGCCTTAACGACTGGTCCCGTTGCTGGGAAAATGGATATTAGTCGCCAAGGCGTGGCAGGGTGGAGTATGGGAGGTGGTGGCGCTATGCTGGCGGCC…	VENGPAPTLASVQADGPYAVSTQSVSGTGFGGGTVYSPNTAGKYAVVAVCPGFTATQSSIAAISRRLATHGFVVVTINTKSTYDFPPSRANQILAALRTVTALTTGPVAGKMDISRQGVAGWSMGGGGAMLAAGMTPGLKGGVAFAPWAQSSNVSSSAVPMSYLAGSADGVAPPSMSTSFYNATPGTTRKMLGVIRGADHNFPKTASQPASYTQVAWMKRFLDSDTRYSQFLNGDSRFSTFRSTGPF	25345.7
RND3	ESM	plate1	G12	RND3_ESM_plate1_G12	ESM096	0.136456	33.4317	52		WP_252275389.1	GCACCTGGACCGTCGGCCCCTTGTTCAAACTGTACCCGCGGCCCTAACCCAACAGAGGCTTCCCTGAAGAGCGATCGCGGCCCATTTACGACTGCGCGCTTCTCGGTCTCAGGTTTTTTGAAGGGCTTCGGAGATAGCACTGTTTACTACCCGACTAACACCACAGGTCGTATGGGTGCAATCGCTGTTATTCCTGGTTATCTTAGCTATGAGAGCTCGATCGAGTGGTGGGGTCCGCGTCTCGCCTCCCATGGTTTCGTTGTTATGACCATGAATACTTCTACCATTTATGATCAACCAGATTCCCGTGCAACCCAACTTAGCAAGGCCTTAGATTATCTGATCGCACAGAGCAACACCTCCAGCTCTCCCATCTATAACAAAATTGACAGTACCCGT…	APGPSAPCSNCTRGPNPTEASLKSDRGPFTTARFSVSGFLKGFGDSTVYYPTNTTGRMGAIAVIPGYLSYESSIEWWGPRLASHGFVVMTMNTSTIYDQPDSRATQLSKALDYLIAQSNTSSSPIYNKIDSTRLGAIGWSMGGGGSLKLSTQRSLNAIIPQAPWYSGSNSFNTIKTPALILACSADTVAPVSVHASPFYNRIPGSTPKAFLEIYGGSHFCANSGYPNEDLLGLYGIAWMKRFIDFDNRYSQFLCGPNHEGDFAISDYRQNCPY	29519.4
RND3	ESM	plate1	H1	RND3_ESM_plate1_H1	ESM009	1.46223	358.247	58.6		WP_203990226.1	GCCGATAACCCTTATCAGCGCGGTCCTGATCCGACTCTGGCCAGTGTCGCGGCATCTCGCGGTACGTTCGCTACGGCACAAGTGAATGTTCCCGGCGGTAATGGATTCGCATCCGGGGTAATCTACTATCCGACCGACACCACTCAGGGTACTTTTGGCGCAGTGGCCATTGTGCCCGGTTATTCAGCGTTGTTCGCGAACGAGGAAGCTTGGATGGGTCCTTGGTTAGCATCCTTCGGTTTTGTGGTTATTGGTATCGAAACCAACAGCCGCACTGATTCCGCTGACGCGCGTGGTACACAGCTGCTGGCTGCACTGGATTATCTCACGCAACGCAGTCCGGTCCGTGATCGCGTTGACCCTAACCGCCTGTCGGTGGTTGGTCACTCAGCAGGTGGC…	ADNPYQRGPDPTLASVAASRGTFATAQVNVPGGNGFASGVIYYPTDTTQGTFGAVAIVPGYSALFANEEAWMGPWLASFGFVVIGIETNSRTDSADARGTQLLAALDYLTQRSPVRDRVDPNRLSVVGHSAGGAGVLSAVVRRPSLKAAIGLAPGSPVGNYDLSTAKVPTMFISGQRDTTVTQSYLNGLYSTIPAALPSAWVEIAGVDHLFATRANNTEMRVLIPWLKIWLDNDTRYPQFLCPLMDSTNISMYRNKCPYVPPGGGPSPSPSATPSPSVTPSPSPSPSPSPSPSPSPTPTPGACTATYRTVNSWGGGYQGEVTVKAGASAVNGWTVRWTLNAGQTVSQVWNGTLSTSGSSVTVKNASYNGSLPPAGTTVFGFLANGTPATPALTCASP	41106.4
RND3	ESM	plate1	H2	RND3_ESM_plate1_H2	ESM017	0.219531	53.785	56.5		WP_220815207.1	TTCTCCGCGCCGGGCCCGTCCGCCCCATGTAGCAATTGCACCCGTGGTCCAGCACCCACCGTTGCTAGCCTGAAAGCGTCAAGCGGCCCGTTCTCAACCGCTAAATTCTCAGTATCCGGATACCTGAAAGGGTTTGGAAACTCTACGGTTTACTATCCCACGAACACCAGTGGTAAAATGGGTGCGATCGCGGTTATTCCTGGCTATTTATCGTACGAGAGCTCAATTGAGTGGTGGGGCCCGCGTCTGGCATCACATGGCTTTGTAGTGATGACCATGAATACCAACAGCATTTATGATCAGCCGGATTCTCGTGCCACCCAGCTGAGCAAAGCATTGGATTATCTGATTTCACAGAGCGGTTCCTCCTCATCCCCGATTTATGGAAAAGTGGACAGC…	FSAPGPSAPCSNCTRGPAPTVASLKASSGPFSTAKFSVSGYLKGFGNSTVYYPTNTSGKMGAIAVIPGYLSYESSIEWWGPRLASHGFVVMTMNTNSIYDQPDSRATQLSKALDYLISQSGSSSSPIYGKVDSSRLGAIGWSMGGGGSLKLSTQRSINAIIPQAPWYLGSNTFNTIKTPALILACSADTVAPVYQHASPFYNRIPTSTPKAFLEIYGGSHFCANSGYPNEDLLGMYGIAWMKRFIDFDSRYSQFLCGPNHESDYAISEYRQNCPY	29611.6
RND3	ESM	plate1	H3	RND3_ESM_plate1_H3	ESM025	0.0849375	20.8097	51.7		WP_007455959.1	GCGGACTCCCCGTATCAGCGTGGCCCGGATCCGACACCGGCTTCGGTGGCAGCAACCCGCGGCCCCTTCGCCACTACCCAAGCTACTGTGCCGGCCGGCAACGGTTTCAACGGTGGCTATGTGTACTACCCGACGGATACGAGCCAGGGTACCTGGGGAGCCGTAGCCATCGTTCCGGGATACTCCGCCCTTTTTGCGAATGAGGAAGCGTGGATGGGACCGTGGCTGGCCTCCTTTGGGTTTGTCGTGATTGGTATCGAAACTAATAGCCGTAGCGACGGTGCAGATGCACGCGCAACTCAATTACTCGCCGCCTTAGATTATTTGACACGCACCTCCCCGATTCGCGATCGTGTGGATGCTAACCGTTTAGGAGTGATGGGCCATAGCGCCGGGGGG…	ADSPYQRGPDPTPASVAATRGPFATTQATVPAGNGFNGGYVYYPTDTSQGTWGAVAIVPGYSALFANEEAWMGPWLASFGFVVIGIETNSRSDGADARATQLLAALDYLTRTSPIRDRVDANRLGVMGHSAGGAGTLLASLRRPTLKTAVGLAPGTPGNNLNMSTTQVPTMLLSGQNDGTVTPSYVQGIYNTLPAGVEHAWAELAGNDHLSFTRSNPTEMRLLIPWLKTFLDNDTRYTQFLCPLGNSTGVSRYNATCPLVPPDGPTTPPTSSPPTSAPPTTSAPTTPPPSGAPCTATYRTVNAWSGGFQGEVTVTAGTAAINGWTVTWGLNNGQSISQVWSGTLSTSGSTATIRNVSYNGSLAPGGTTSFGFLGSGTPAATSPTCASP	39943.8
RND3	ESM	plate1	H4	RND3_ESM_plate1_H4	ESM033	2.42268	593.556	53.8		GFJ87714.1	GCTGACAACCCGTATCAGCGCGGGCCGGATCCGACCCTGGCTAGCGTAAGCGCACAGCGTGGCACGTTTGCCACCGCCCAGGTGGCGGTCCCCGCGGGCGATGGGTTTGGGGGCGGTATGATCTACTATCCGACAGATACCTCCCAGGGTACGTTTGGTGCGGTGGCTATCGTGCCGGGGTATACGGCACGTTTCAGCGTTGAAGAAGCATGGATGGGTCACTGGCTCGCCAGCTTCGGGTTCGTAGTCATCGGTGTTGAGACGAATAGTACAAATGATTTTGATACCGCACGCGGGACGCAGTTGTTGGCTGCGCTCGACTATCTGACCCAACGTTCGTCTGTTCGCGACCGTGTGGACGCCTCTCGTCAGTCGGTGGTGGGCCATAGTATGGGCGGT…	ADNPYQRGPDPTLASVSAQRGTFATAQVAVPAGDGFGGGMIYYPTDTSQGTFGAVAIVPGYTARFSVEEAWMGHWLASFGFVVIGVETNSTNDFDTARGTQLLAALDYLTQRSSVRDRVDASRQSVVGHSMGGGGALYAAGQRASLKAAVGLAPYKPSGNPTNVRVPTMIISGQNDTVVTPSYATGLYNTLPATTESAYMEFTGADHLFPTRANTLEMRILIPWLKIFVDSDNRYSQFLCPLQDSTGIRGYRSTCPFLPNPTTSPSTTAPTTPPTTPPTTPPTGACSATYRTVNSWPGGFQGEVTVSAGSTPVDGWAVRWTLASGQAVTQVWNGALSVSGSAVTVRNTTYNGSLGANASTTFGFLASGSPTPVSLTCTSP	39677.6
RND3	ESM	plate1	H5	RND3_ESM_plate1_H5	ESM041	0.432528	105.969	47.8		WP_223093092.1	GCGGCCGCAGCTGGTCGTGCCGATCAGCGCGGGCCGGATCCGTCTGTGGCGGGCGTAGCTGCTACTTATGGTCCGTTCGCAACGGCGCAGCTGACCGTCCCGGCAGGTAATGGGTTCAACGGCGGCTATATTTACTATCCGACAGACACCAGCTTGGGGACGTGGGGCGCAGTGGCGATCGTACCCGGGTACTCAGCGCTCTTTGCCAATGAAGAAGCGTGGATGGGCCCGCGCCTGGCTAGCTTTGGCTTTGTGGTGATTGGAATCGAGACTACTACGCGTACCGATGGCGCGGATGCGCGTGCGACGCAACTGCTTGCCGCATTAGATTATCTGACCCAGCGTTCTCCGGTACGCGACCGTGTGGATCCGGGACGCCTGGCGGTTATGGGTCATTCT…	AAAAGRADQRGPDPSVAGVAATYGPFATAQLTVPAGNGFNGGYIYYPTDTSLGTWGAVAIVPGYSALFANEEAWMGPRLASFGFVVIGIETTTRTDGADARATQLLAALDYLTQRSPVRDRVDPGRLAVMGHSAGGAGALLAAMRRPSLRAVVGLAPGSPTGLSSLSTDVVPTLFVGGQQDPTVTPSYLDNLYATLPASTQSAYVQLGGADHLFFTRANDVEIRRLVPWLKLFLDGDTRYTQFMCPTTPDTTGVSRYSAKCPLVPPGGPTGSASPSSPGASNSPSSPPASSSAPGAACVATYRTVGQWSGGFQGEVTVTAGGRPVNGWTVRWALGSGQAVSQLWNGALSTSGSAVSVRNVSYNGALAASASTTFGFLGSGTPSTPALSCTSP	39837.9
RND3	ESM	plate1	H6	RND3_ESM_plate1_H6	ESM049	0.0810173	19.8492			WP_251498894.1	GCGGACAATCCGTATCAGCGTGGACCGGATCCGACACTGGCCGGGGTGGCTGCTAGCCGTGGTCCGTTCGCTACTGCCCAAATGAGCGTTGCGCCGGGCAACGGGTTCAATGGAGGGACCGTTTACTATCCGACCGATACCAGCGCGGGTACGTGGGGCGCGGTCGCGATTGTGCCGGGGTATACCGCGCTGTTTGCGGACGAAGAGGCCTGGATGGGACCCTGGCTGAGTAGTTTTGGTTTTGTTGTGATTGGTATCGAAACTAACTCTCGCACAGACTATGACGCCGCACGCGGTACCCAGCTTCTGGCCGCCCTGGATTATCTGACACAGCGTAGCCCGGTGCGCGATCGCGTTGACACGAGCCGCCTGAGCGTGATTGGCCATAGCATGGGGGGC…	ADNPYQRGPDPTLAGVAASRGPFATAQMSVAPGNGFNGGTVYYPTDTSAGTWGAVAIVPGYTALFADEEAWMGPWLSSFGFVVIGIETNSRTDYDAARGTQLLAALDYLTQRSPVRDRVDTSRLSVIGHSMGGGGVVYASEHRPSLKAAVALAPFSPSQNMSTDQVPTMVMAGQNDTVVTPSYLDGLYATMPAAAQSDFVQIAGADHVYYTHPQSTEMRLLIPWLKIFVDNDTRYTQFLCPSLADPSGISIYHSKCPYVPPGGTTSGGTTSGGTTTGGTTTGGTTTGGTTTGGTTTGGTVGGGTTSGGTSGGACTATYTTVNTWSGGFQGEVKVTAGGQPISGWTVRWTLGSGQSISQVWNGAVTTSGSDVSVGNVSYNGSLQPSTSTTFGFLGAGAPT…	41551.2
RND3	ESM	plate1	H7	RND3_ESM_plate1_H7	ESM057	0.0616676	15.1086			MGYP000069507351	ATCCGCGAGACACGCGTAAGCAGCTCTGTTCGCGGCTTCGGTGGCGGCACTATTTACTATCCAACCGGCACCTCGGGGACCATGGGCGCGATCGTGGTCATTCCCGGGTTTGTCTCCCCGGAAAGCAGTATCGCTTGGTGGGGTCCTAAGCTGGCCTCTCACGGTTTTGTTGTCATGACTATTGCTACTAATCGCACGACCGATCAGCCTTCTTCGCGTGCAACCCAGATCAATGCGGCTCTTGACTACTTAATTTCGCAGAATTCAACCTCAGGCTCTCCGGTGCGTAACATGATCGATACAGACCGCCTCGGTGTCATGGGTTGGAGCATGGGTGGCGGGGGCACCTTGCGTGTGGCATCTCAAAACCGCTTGAAGGCGGCAATTCCCCTGGCGCCG…	IRETRVSSSVRGFGGGTIYYPTGTSGTMGAIVVIPGFVSPESSIAWWGPKLASHGFVVMTIATNRTTDQPSSRATQINAALDYLISQNSTSGSPVRNMIDTDRLGVMGWSMGGGGTLRVASQNRLKAAIPLAPYDTISFRNVDAPTLIFGCESDTVAPVRNHASPFYNQIPAGTDKAFVELNGGSHTCANGGNQYLSLIHI	21225.1
RND3	ESM	plate1	H8	RND3_ESM_plate1_H8	ESM065	1.0208	250.095	67.9		WP_204038550.1	GCCGATAACCCGTACCAACGTGGACCGGATCCCACACGTACGTCTGTTGCGACGGAGCGCGGGCCCTTTGCGAACACGAGCGTGAGTGTTCCCTCTGGCTACGGTTTCAACGGCGGTCGCATTTACTACCCGACGGACACGAGCCAGGGCACGTTCGGTGCAATTGCTATCTCACCGGGCTACACCGCATTGTTCAGTGCCGAGTTAGCGTGGATGGGCCCGTGGCTGGCTTCGCATGGCTTTGTGGTTATTGGAATTGAAACCAACTCACGCAACGACTTCGACACCGCACGCGGTACTCAACTGCTCGCCGCGCTGGACTATTTGACTCAGCAGTCGCCGGTACGCGATCGCATTGATCCGAACCGTTTAGCGGTCTCTGGCCATTCAATGGGCGGT…	ADNPYQRGPDPTRTSVATERGPFANTSVSVPSGYGFNGGRIYYPTDTSQGTFGAIAISPGYTALFSAELAWMGPWLASHGFVVIGIETNSRNDFDTARGTQLLAALDYLTQQSPVRDRIDPNRLAVSGHSMGGGGALSAAMRRSSLKAVVGIAPYSPSSNLANDRVPTMIFSGQADTVVTPSYAMGLYNSIPAGTKSAYLEVAGGDHGFMVGRSNPVLIRTMLPFLKIFIDNDARYSQFLCPLLDNSGVVTYRSTCPFLPTTPTTPPPTG	28630.5
RND3	ESM	plate1	H9	RND3_ESM_plate1_H9	ESM073	0.0695401	17.0373			MBT9525952.1	CAGACCAACCCATATGAACGTGGTCCCGCGCCGACTACCGCCAGCCTCGAAGCATCACGTGGCCCGTTTAGCATTAGCAGCTTTACCGTATCGCGCCCGAGCGGCTATGGAGCCGGAACCGTTTATTATCCGACCAACGCAGGCGGCACCGTCGGCGCAATCGCCATCGTACCCGGGTTCCTGGCGCGTCAGAGTTCCATTAACTGGTGGGGACCTCGCTTGGCTTCACACGGTTTCGTTGTAATCACTATTGATACTAATTCGACGTTAGACCAGCCCGCGAGCCGCAGTCGTCAGCAGCTGGCGGCGCTGGATCAAGTCGCTGCGCTGGCACGTACGAGCTCGTCTCCGATTTATAACCGTGTTGATACCACGCGCATGGGCGTGATGGGCTGGTCT…	QTNPYERGPAPTTASLEASRGPFSISSFTVSRPSGYGAGTVYYPTNAGGTVGAIAIVPGFLARQSSINWWGPRLASHGFVVITIDTNSTLDQPASRSRQQLAALDQVAALARTSSSPIYNRVDTTRMGVMGWSMGGGGTLISAQNRPSIKAAAPQAPYNSSTNFSSVTVPTLIFACENDTVAPVNRHASPFYSSMSRNSKQYLEINGGSHSCANSGNSNQPLIGKKGVAWMKRFMDNDTRYTPFACANPNSTRVSEFRTANCS	27963.4
RND3	ESM	plate1	H10	RND3_ESM_plate1_H10	ESM081	0.741324	181.624	68.2		WP_265247586.1	GCTGACAACCCTTATCAACGTGGGCCCGACCCCACTCCCCAAAGTATTTCGGCACCGACCGGCCCTTTTGCTACGGCGAGTGTGACAGTCCCGAGACAGGGTAATTTTGGCGGTGGAGTGATCTACTATCCCACCGATACAAGCCAGGGCACCTTCGGTGCGGTGGCCATAAGTCCAGGTTTAAACGGTACCTGGCCGGGTATTGCCTGGCTGGGCCCTCGCTTAAGTTCACAGGGATTCGTAGTCTTTGGAATTGATACTTTGGGCCTCAGTGATTCTACGGCATCACGCGGCAGTCAGCTTTTAGCTGCGCTGGACTACCTTACGCAGACATCCAGCGTTCGCACTCGTGTGGACTCATCGCGTCTTGCGGTGGCGGGTCATTCCATGGGGGGGGGT…	ADNPYQRGPDPTPQSISAPTGPFATASVTVPRQGNFGGGVIYYPTDTSQGTFGAVAISPGLNGTWPGIAWLGPRLSSQGFVVFGIDTLGLSDSTASRGSQLLAALDYLTQTSSVRTRVDSSRLAVAGHSMGGGGAFEAALRRPALKAAIPNAPFFPGSASNVRVPTLITAMQNDSLVGQNRNAYNGIPAGVEKAYVELAGAGHNQIGQPTTAIARNWIPWLKIFVDSDARYHQFLCPTTDMSGLSQYLNTCPLISTTPPTSSPSAQPTTPGPTGPPPGGACAATYRTVNSWSDGYQGEMTVQAGSSAINGWTVRWTMSGGQTISQVWNGTLVAGSGAAAVRNVAYNGSLAAGASTTFGFISSGTPSATSITCGSP	38412.1
RND3	ESM	plate1	H11	RND3_ESM_plate1_H11	ESM089	0.0800367	19.609	53.5		MGYP003703942659	GTAGAAAACGGCCCGGCCCCAACGCTGGCAGCTATCCAGAAAGATGGTCCATATGCGGTGACCGCTCAGGCGATTAAAGGTTCCGGATTCGGTTCAGGCACGATCTATGTTCCGAACGCCGCGGGTCAGTACGCCCTCGTTGCAGTATGTCCGGGATTTGTTAGTCCAGAATCAAGCATTACGGCGATTTCGAAACGCTTGGCCACTCATGGTTTTGTAGTAGTGACTATTGCCACCAATACTTTACTGGATTTTCCGAGTTCACGTGCTTCTCAGATTCTGGCGGCATTGAAAGCAGCCGCGGGTACTACCACGGGCGCAGTCGCCGGTAAGATCGACGTGTCTCGCCAGGTCGCGAGTGGCTGGTCTATGGGCGGCGGTGGTACCCTGGAAGCAGCC…	VENGPAPTLAAIQKDGPYAVTAQAIKGSGFGSGTIYVPNAAGQYALVAVCPGFVSPESSITAISKRLATHGFVVVTIATNTLLDFPSSRASQILAALKAAAGTTTGAVAGKIDVSRQVASGWSMGGGGTLEAAASTPGLVAAVAYAPWNTSSTKYKTITVPSLILGGTADVIAPVAQHSQPFYNAIPATTPKMLAVIQGASHFFPNSAGEPQSYTNISWVKRFADGDTRYGTFLNTKDAAFSTVQSTGPF	25447
RND3	ESM	plate1	H12	RND3_ESM_plate1_H12	ESM097	0.333268	81.6506	58.3		WP_271190254.1	GCGAGCTATCAGCGCGGTCCCGATCCGACTGTCCAATCAGTTGCCGCGAACCGTGGCACGTTTGCCACCGCTGAGCTGACCGTCCCGCGTGGGTTTGGCTTTAATGGGGGCAAAATCTATTATCCAACCGATACCAGCCAGGGTACCTGGGGCGCAATTGCCGCTGTTCCGGGTTATACCGCATCGTGGGCAGCGGAAGGCGCCTGGATGGGCCCGTGGCTGGCCAGCTTCGGCTTTGTGGTGATCGGCATTGACACCAATAGCCCAACCGACTACGATACTGCTCGCGGCACGCAGTTGCTGGCGGCACTGGATTATTTGACGGGCCAGTCTGCAGTGCGCGACCGCGTAGACCCTAACCGTCTGGCAGTGCTGGGCCATAGCATGGGAGGTGGGGGC…	ASYQRGPDPTVQSVAANRGTFATAELTVPRGFGFNGGKIYYPTDTSQGTWGAIAAVPGYTASWAAEGAWMGPWLASFGFVVIGIDTNSPTDYDTARGTQLLAALDYLTGQSAVRDRVDPNRLAVLGHSMGGGGAISAAMRRPSLKAAVPLAPASFSQNLSNVRVPTLIMGARDDGTITPSSIDGLWSSKPATTQGARVELASGGHGFPTWGNSQVTRREIPWLKIFLDNDNRYAQFLCPSLADSTGVSRYISQCPYGSTGQPSSPPVSSPPAAGGPVRAVGAGKCLDVPNASQTNDTQLAIWDCNGGSNQQWTYTSGKQLRVYGGKCLDASGHGMSNGTRVIIWDCGGGANQQWNVNANGTITGVESGLCLDVTGAATANGALVDLWACNNGGNQQWRLG	41640.6
RND3	ESM	plate2	A1	RND3_ESM_plate2_A1	ESM098	0.0664446	16.2789			MGYP002151903988	TTTAGCTTTACCCCTCCGCCGGAACCGAATCCTGATCCAGATCCAACCCCGCCGTGTGAAGTGGACTGTGATTTTACACGCGGACCAGATCCGTCTTCTTCTTACTTAGAAGCAGCGAGCGGCCCGTATTCAGTTAATACGATCAACGTGTCCTCATCGGTCTCCGGCTTCGGCGGCGGGACCGTCTACTATCCGACTGGAACATCGGGCCTGATGGGAGCGATCTCGATTGCACCAGGCTTTTTTGCCGCGGAAAGTAGCATTGGCTGGTGGGGCCCGCGTCTGGCTTCCCACGGGTTTGTTGTTATCACCATCGCTACCAATTCCATTTTTGATGGTACGGATTCGCGCGCAACGCAACTGGACCGCGCTTTGGACTATGTGATTAACCAGTCAAAC…	FSFTPPPEPNPDPDPTPPCEVDCDFTRGPDPSSSYLEAASGPYSVNTINVSSSVSGFGGGTVYYPTGTSGLMGAISIAPGFFAAESSIGWWGPRLASHGFVVITIATNSIFDGTDSRATQLDRALDYVINQSNSGSSAISGMVDSNRVGAMGWSMGGGGSLILGSGTRLSAVIPLAPWESGSNNFDQMTAPTLIIACENDGTAPVASHASPFYNTIPGTTDKAFLEINGGGHSCANGGGVNG	24597.3
RND3	ESM	plate2	A2	RND3_ESM_plate2_A2	ESM106	1.59843	391.616	62.2		WP_203980609.1	GCAGATAATCCGTATCAACGCGGCCCGGACCCTACTCGCACTTCCGTAACAGCTGTCAATGGACCCTTTGCAAACACGTCGGTATCAGTCCCGACCGGACACGGTTTCAACGGTGGCCGCATTTACTATCCGACGGACACCAGCCAGGGAACTTTCGGTGCTATTGCGATTTCGCCAGGCTACACTGCCTTATTTAGCGCAGAGCTCGCGTGGATGGGACCATGGCTCGCATCACATGGCTTCGTCGTAATTGGCATCGAAACGAATAGCCGCAACGATTTTGATACTGCACGCGGCACGCAGCTTCTGGCCGCCCTGGACTACCTGACTCAGCAGTCACCGGTGCGTGACCGTGTGGACCCAAGCCGCTTAGCGGTTTCTGGACATAGCATGGGCGGC…	ADNPYQRGPDPTRTSVTAVNGPFANTSVSVPTGHGFNGGRIYYPTDTSQGTFGAIAISPGYTALFSAELAWMGPWLASHGFVVIGIETNSRNDFDTARGTQLLAALDYLTQQSPVRDRVDPSRLAVSGHSMGGGGALSAAMRRASLKAVVGITPYSPSSNLANDRVPTMIISGQADTVVTPSYALGLYNSIPATTESVYLEVAGGDHGFMVGRSNPVLVRTMLPFLKMFIDNDTRYSQFLCPLLDNSGVVTYRSTCPLLPTDPTTPPTGTPTPTPTTPAPTTPPPTTPPGSASEIRGTQSNRCIDVPNASRNNGTRVQLYDCNRQTNQAWTYTANKQLQVYGNMC	36689.5
RND3	ESM	plate2	A3	RND3_ESM_plate2_A3	ESM114	0.0564152	13.8217			MBC7956640.1	CAGAATCCGTACGAACGCGGTCCGGCGCCCTCGACTGCCTCACTGGAAGCTTCGCGCGGCCCATTTGCTACCTCCTCGTTCACGGTGTCACGCCCTTCTGGATATGGTGCGGGAACCGTATATTATCCAACCAACGCGGGCGGCACCGTCGGTGCTATCGCGATTGTGCCTGGCTACACCGCCCGCCAGAGCAGCATCAACTGGTGGGGCCCTCGCCTGGCGTCACACGGGTTTGTCGTTATTACCATTGACACAAATAGTACCTCTGATCAGCCGGCGTCACGTTCGCGCCAGCAGCTGGCGGCTCTCGATCAAGTGGCTACTCTGAACAGCACCAGTTCTTCGCCCATCTACAATAAGGTTGATACGTCTCGCATGGGGGTTATGGGTTGGTCGATG…	QNPYERGPAPSTASLEASRGPFATSSFTVSRPSGYGAGTVYYPTNAGGTVGAIAIVPGYTARQSSINWWGPRLASHGFVVITIDTNSTSDQPASRSRQQLAALDQVATLNSTSSSPIYNKVDTSRMGVMGWSMGGGGSLISAQNRSSLKAAAPQAPWNSSTNFSSVTVPTLIFACESDAIARVGSHASPMYNSMTRNPKQFMEIEGGSHSCANSGNSNQALIGKKGVAWMKRFMDNDTRYTSFACSNPNSTRVSDFRVARCS	27707
RND3	ESM	plate2	A4	RND3_ESM_plate2_A4	ESM122	0.0401175	9.82879			MGYP000005142409	CAGACCACTGCTCCTACCAGCGCAAGTCTCAACGCTAGCGCGGGCCCGCTGAGCGTTTCCACCGCCAGCGTGACCGCGCCTCGTGGTTTCGGCGGCGGGACCATTTACTATCCAACAACCCAAGCACGTTATGGTGTCATCGCCATCTCCCCCGGCTTCACGGCCACCCAAACCTCGATCGCGTGGTTAGGCCGCCGTATTGCTACCCACGGGTTCGTTGTGATCACCCTCAACACGCTGACGACGTTAGATCAGCCAGACTCCCGTGCCAACCAGCTTATGGCGGCGCTCAATCATGTTATCAATTCCAGCAGCAGTGCAGTAAAAGCTCGTATCGACACCAGTCGCCTCGCCGTTGCAGGTCACAGTATGGGTGGTGGCGGAGCCCTGATTGCCGCG…	QTTAPTSASLNASAGPLSVSTASVTAPRGFGGGTIYYPTTQARYGVIAISPGFTATQTSIAWLGRRIATHGFVVITLNTLTTLDQPDSRANQLMAALNHVINSSSSAVKARIDTSRLAVAGHSMGGGGALIAARDNPSLKASYPLTPWNINSAFSTVRVPTMIVGADGDTVAPVGTHARPFYAALPGATSKAYGELNGATHFSPNSTNTPIGRYGVAWMKRFLDGDTRYSTFLCGTEHTRYATALVFDRYNQNCPY	26897.5
RND3	ESM	plate2	A5	RND3_ESM_plate2_A5	ESM130	0.564152	138.217	58		MCF0091346.1	GCAGACAATCCGTACCAACGTGGCCCGGACCCCACCGCTGCCTCAGTTACTGCCGTTAACGGCCCATTTGCGAACACGAGCGTGAGCGTCCCTACCGGTTACGGATTCAATGGTGGCCGCATCTATTACCCTACGGATACGTCCCAGGGTACATTCGGGGCGATCGCGATCAGTCCTGGCTACACCGCGTTGTTTTCTGCGGAGCTTGCATGGATGGGCCCTTGGCTGGCGAGCCATGGCTTCGTCGTCATCGGTATCGAAACGAATTCTCGCAATGATTTTGATACAGCACGTGGCACTCAGCTCCTCGCCGCTCTGGACTACCTTACTCAGCAATCTCCAGTGCGCGACCGCGTAGACCCGAATCGCCTGGCTGTAGCAGGTCATTCGATGGGAGGT…	ADNPYQRGPDPTAASVTAVNGPFANTSVSVPTGYGFNGGRIYYPTDTSQGTFGAIAISPGYTALFSAELAWMGPWLASHGFVVIGIETNSRNDFDTARGTQLLAALDYLTQQSPVRDRVDPNRLAVAGHSMGGGGALSAATRRPSLKAVVGIAPYSPSSNLANDRVPTMIFAGQADTVVTPSYATGLYNSLPTTTESTYLEVAGADHGFMVGRSNPVLVRTMLPFVKMFLDNDARYSQFLCPLLDNSGVVTYRSTCPLLPSTPTSPTPTTTPTSTPTPTPTVTPTTPPGSASQIVGTQSGRCVDVPNASRTNGTRVHLWDCNRQANQAWTYTANKQLQVYGTMCLDAAGTGNGAAVQIYSCHGQTNQQWNVNSNGTISSVQSGRCLDVWSTANGAQVQL…	44011.4
RND3	ESM	plate2	A6	RND3_ESM_plate2_A6	ESM138	0.0438785	10.7502			MBC7698850.1	ATTGAAAACGGTCCGGCACCTACGCTCGCTGACCTGCAGAAAGACGGCCCGTACGCTGTGACTTCTCAGGTTGTCAAAGGCTCGGGTTTCGGTGGCGGCACCGTATATAGCCCAAATACTGCCGGGAAGTATGCGTTAGTGGCGGTTTGCCCGGGCTTCGTGTCGCCGCAGTCCAGCATGACGGACATGAGTAAACGTCTGGCGACCCACGGATTCGTGGTCGTGGCTATTACTACAAACACTCTCTTTGATTTTCCTAGCAGCCGCGCGACTCAGTTACTCGCGGCGCTGAAAACGGTTGCCGCGCTGAACACCGGTGCCGCCGCGGGTAAAATTGACATTACGCGTCAGGTGGTGAGTGGTTGGTCCATGGGCGGGGGCGGAACCTTAGAAGCGGCG…	IENGPAPTLADLQKDGPYAVTSQVVKGSGFGGGTVYSPNTAGKYALVAVCPGFVSPQSSMTDMSKRLATHGFVVVAITTNTLFDFPSSRATQLLAALKTVAALNTGAAAGKIDITRQVVSGWSMGGGGTLEAAGVTPGLTAAVAFAPWDTATTKMKTLTVPVAIFGGTNDTIAPVSGHSQKFYDIIPATTKKMLAVITGADHFFPTKASEPTSYSNISWVKRFADGDTRYSQFLNGQDAALASFTSTGPF	25799.5
RND3	ESM	plate2	A7	RND3_ESM_plate2_A7	ESM146	0.0391088	9.58166			WP_198046968.1	ATGCGCGAACATGAGGATGCCATGTCGGGCGGTCGCATGCCGAGCGGTGCCCGCCCTCCGCGCCTGATTGGCCTGGCCGTGGCGGCCATTGCGGCTGTAGTTACGATGATTGCTGCAATGTTAGCCGTGGGTCCGGTAAGCGCTCAACCCGCGCCAACGGCCGTAACGCCTCATTCAACACAGCGCGGTCCGGATCCGACGCTGGCTATGATTGAAGCAAGTCGCGGCCCGTTCGCGACTGCCCAACAAGGTGTTGCTCCGGGAAATGGTTTTAATGGCGGTGAGATTTACTACCCGACTGATACGTCACAGGGCACTTGGGGGGCGCTGGTGATCATTCCCGGATATACCGCACGCTGCGTGAACCAGCCGGCTCCTGAGGAAGCATGGATGGGGCCT…	MREHEDAMSGGRMPSGARPPRLIGLAVAAIAAVVTMIAAMLAVGPVSAQPAPTAVTPHSTQRGPDPTLAMIEASRGPFATAQQGVAPGNGFNGGEIYYPTDTSQGTWGALVIIPGYTARCVNQPAPEEAWMGPWLSSFGFVVLCMETNSPNDFDTARGQEALAALNWLTTASPVRGEVDPNRLSVMGHSMGGGGVVYAVEHQPSLRAGIGLAPFSPSQNMAGDKVPTLILGGQNDSTVTPSYLSGLYATMPAATQSAFAQIAGAGHGFYTSPNNVMMKLAIPWLKVFVDSDNRYEQFLCPTLPDPSQISIYRSKCPYVPPGGGPTSTTTTPPPPAGACQAVYQPQNSWPGGFQGLVTVTAGSSPVSGWTVTWALSGGQAITQLWSGNLTTSGSAVTVKN…	44387.5
RND3	ESM	plate2	A8	RND3_ESM_plate2_A8	ESM154	0.0378473	9.27258			MGYP002682601890	GTGCAGATCGGCCCGGCTCCAACCAGTGCGGCGCTGAACAAAGACGGGACCTTCAGCGTCTCTAGCACGTCGGTTTCCAGCCTGAGTGCACGCGGTTTTGGTGGAGGCACCATCTATTATCCAACTACCGCCGGCCAGTACGGCGTGATTGCGGTGTGTCCGGGCTATACGGGTACCTCTTCTTCAATCTCTTGGTTTGCACGTCGCCTTGCGACCCATGGATTTGTTACGATCGCGATGAACACCACAACAACCCTGGATCAACCTGACTCCCGCGCTACCCAGCTGGCAGCAGCCCTGAAATGCGTGTTATCGAACAGTACCGTCAAAAGCCGTATTCGTAGCACTGATCGCGGCGTTGCCGGTCACTCCATGGGCGGCGGCGGGACGCTTATCGCA…	VQIGPAPTSAALNKDGTFSVSSTSVSSLSARGFGGGTIYYPTTAGQYGVIAVCPGYTGTSSSISWFARRLATHGFVTIAMNTTTTLDQPDSRATQLAAALKCVLSNSTVKSRIRSTDRGVAGHSMGGGGTLIASQSDSSLRVGIPMTPWNLSTNFSAVKVPQMIFGADGDTIAPYASHARPFYNSINKTQKAYGLLKSATHFTPNSTDQRIGRYGVAFAKRFVDGDTRYSAFLCGAEHSSYATSSKFATYLSNCPY	26957.5
RND3	ESM	plate2	A9	RND3_ESM_plate2_A9	ESM162	0.129942	31.8358	69.7		MGYP000278479948	GTAGAAATTGGGCCAAACCCGACCTCAACGCTTTTAAACGGGAATGGTCCGTTTTCCGTTAGCTCTTCAAGCGTTTCCAGCTGGGTTTCTGGGTTTGGCGGCGGAACCATCTACTACCCGACTGCGAGCGGTCAGTATGGTGTCATTGCAGTGTGTCCGGGGTATACGGGAACCTCCAGCTCAATTTCCTGGTTTGCTCGCCGCTTAGCCACTCATGGTTTTGTGACTATTGCCATGAATACCAACAGTCGCTTTGACTTTCCGGATTCTCGCGCAACCCAGTTGGCGGCCGCCCTGAATTACCTGTTGAACTCTTCTTCATCAACGATCCGCTCCCGCATTCGCACCGCTGATCGTGGTGTTGCAGGTCACTCAATGGGCGGCGGGGGCACTTTGCGC…	VEIGPNPTSTLLNGNGPFSVSSSSVSSWVSGFGGGTIYYPTASGQYGVIAVCPGYTGTSSSISWFARRLATHGFVTIAMNTNSRFDFPDSRATQLAAALNYLLNSSSSTIRSRIRTADRGVAGHSMGGGGTLRASERDSNLKVGIPLTPWHTDKTWGSLSVPQMIFGADGDTVAPASSHARTFYNSIPSSTKKAYALLNNASHFTPNSTDERIGRYGVAFAKRFVDGDTRYEPFLCGAEHSTYATSWKFDTYLSTCPYGGGSEPEPDYPWWYWWR	29746.2
RND3	ESM	plate2	A10	RND3_ESM_plate2_A10	ESM170	0.0492014	12.0544			MGYP001252562513	GGTTTTGGCGGCGGTATGATTTATTACCCCACTGATACTTCACAAGGGACCTTCGGCGGTATTGCAATCAGCCCTGGATACACGGCCCAGTTTTCAGTGGAGTTGTCCTGGATGGGTCCTTGGCTTGCGTCTCACGGTTTTGTAGTAATCGGCATTGAAACAAATTCGCCAACGGACTTTGATCAAGCCCGTGGCACACAGTTACTGGCCGCACTGGACTATCTCACGCAACAGAGCCCAGTGCGTACGCGTGTGGATGCTTCACGTCTCGCCGTTGCCGGACATTCTATGGGCGGTGGCGGGGCCTTGAATGCGGCGATTCGTCGCCCTTCCCTTAAAGCGACCGTTGGTATTACCCCGTTTCTTCCGAGTTCCAACCTGGCGAATGATCATGTCCCT…	GFGGGMIYYPTDTSQGTFGGIAISPGYTAQFSVELSWMGPWLASHGFVVIGIETNSPTDFDQARGTQLLAALDYLTQQSPVRTRVDASRLAVAGHSMGGGGALNAAIRRPSLKATVGITPFLPSSNLANDHVPTMLIAGQADTVVSTSSVINQYNSLPATTKSVFLEVAGGDHGFMVGRPNTVMVRTMLPFLKIFVDNDSRYSKFLCPLMDSSGITQYRST	23462.8
RND3	ESM	plate2	A11	RND3_ESM_plate2_A11	ESM178	0.11228	27.5086			WP_212999903.1	GACGAAATCGGTTCAGCGCCTACCGCGGCCACTATCACCGGTAACGGTTCATTTGCTACTGCATCAACGTCTGTTTCTAGCCCTTCTGGCTTCCGTGGTGGTCAGGTCTATTACCCGTCCACCGCGGGGACCTACCCAGTTATTGCAGTAGTACCGGGTTATTTGTCTTATTGGAGTTCAATCTCCTGGCTGGGACCGCGCCTGGCATCTTGGGGGTTTGTCGTTGTTGGAATCGAAACTAACAGTATTTACGATCAGCCAGCATCGCGCGGCTCGCAACTTCGTGCTGCTTTAACCTGGGCCGTTAATACGTCCCCTACAACCGTGCGTTCTCGTGTGGACGCCAACCGTCAGGGAGTAGCTGGTTGGTCCATGGGCGGCGGCGGGAGCTTAGAGGCG…	DEIGSAPTAATITGNGSFATASTSVSSPSGFRGGQVYYPSTAGTYPVIAVVPGYLSYWSSISWLGPRLASWGFVVVGIETNSIYDQPASRGSQLRAALTWAVNTSPTTVRSRVDANRQGVAGWSMGGGGSLEALKADTSGRIKAAVPMAPWNSDQSWPEVTESVAIVGGQSDSVAPVSSHSIPFYNSLAGPKSYVELAGASHFFPNSDNPSLSRMIVSWFKRWINNDTRFTTFTCGFTGSAISSFRTNAC	26317.4
RND3	ESM	plate2	A12	RND3_ESM_plate2_A12	ESM186	0.175359	42.9629	53.8		WP_093473685.1	TCGAATCCGGCACCGGATACCGGTTCCGGTGATGGTTCATCGTCGCAATATCAAATTGGACCGGATCCGACGGTGTCGTTTCTGGAGGCGTCCAGTGGGCCCTTTTCCGTGCGCACGAGCAATGTGAGCAGCCTGGTCTCCGGCTTCGGCGGAGGAACCATCCATTATCCTACGGGTGTGAATCGCCCCATGGCTGCCATCGTTGTGATCCCTGGGTTTGTCAGCGCAGAAAGCTCCATCGACTGGTGGGGCCCAAAGCTGGCGAGCTACGGCTTCGTAGTGATGACTATTGGTACCAACAGCGGGTTTGACCAGCCGCCGAGCCGTGCTCGTCAGATCAACAACGCTCTTGACTACCTGGTTGCCCAAAATACTAACAGCCGTTCACCAGTGAATGGC…	SNPAPDTGSGDGSSSQYQIGPDPTVSFLEASSGPFSVRTSNVSSLVSGFGGGTIHYPTGVNRPMAAIVVIPGFVSAESSIDWWGPKLASYGFVVMTIGTNSGFDQPPSRARQINNALDYLVAQNTNSRSPVNGMIDTNRLGAMGWSMGGGGTLRVAEEGRIKAAIPLAPWDTTSFRSNRTPTLIFACGSDSIAPVRTHASPFYNQIPTSTPKIFIEINRGNHYCANGGNSNNATLGRLGVAWMKRFLDEDRRYSQFLCGPRHTSDRNISESRDTCNF	29665.3
RND3	ESM	plate2	B1	RND3_ESM_plate2_B1	ESM099	0.0338491	8.29304			GLH99558.1	GACGAGATTGGACAAGCACCAACAGCAGCTAATATAACGGGGAATGGAAGCTTTGCAGTGACATCCGCTGCGGTAACAGGGGCATCAGGGTTTGGTGGCGGAACTGTATACTATCCTACAACCGCAGGTACCTATCCTGTGGTTGCGATAGCTCCAGGGTTCACTCAGGCATGGAGCGCTATTCAATGGCTTGGACCCAGACTGTCTAGCTGGGGCTTCGTTGTGGTGGGAATCAATACAAACTCAAGTCTGGACTTCCCAGCGTCGCGTGGAACACAACTTTTAGCCGCACTGAATTGGGCTGTAGCATCCGCTCCAGCTGCAGTGACCTCTCGGGCAGATGGAACAAGAAGAGGTGTGGCCGGCTACTCGATGGGAGGAGGTGGTACTCTCGAAGCA…	DEIGQAPTAANITGNGSFAVTSAAVTGASGFGGGTVYYPTTAGTYPVVAIAPGFTQAWSAIQWLGPRLSSWGFVVVGINTNSSLDFPASRGTQLLAALNWAVASAPAAVTSRADGTRRGVAGYSMGGGGTLEALSQDTTGAVKAGVPMAPWHTDTTWQQVTEPVFILGGQNDSTAPVASHAKPMYNSLGGPKTYVELAGAPHSFPRTDNATTSRALVSWFKRWLNGDARFTPFTCGFTGTAISAYQTTAC	25691.9
RND3	ESM	plate2	B2	RND3_ESM_plate2_B2	ESM107	0.0300881	7.37159			WP_182991021.1	GTGGAAAACGGTCCGGCACCGTCGCTGGCGAGTATCCAAGCAGACGGCCCGTACGCTGTCTCCACCCAAACCGTGTCGGGGTCTGGCTTTGGGGGTGGGACCGTGTATAGCCCGAACACAGCTGGTAAATATGCGGTGGTGGCGGTGTGTCCTGGTTTCACCGCGACGCAAAGCAGCATTGCCGCTATTAGTCGTCGCCTGGCAACGCATGGCTTCGTTGTTGTGACCATTAATACCACCAGCGTGTACGATTTCCCGTCGTCCCGCGCCAACCAACTGTTAGCAGCCCTGCGTACCGTCACTGCCCTGGCGACGGGCCCGGTCGCGGGAAAAATGGATACTACCCGCCAGGGAGTAGCAGGCTGGTCGATGGGTGGCGGAGGTGCTATGCTGGCCGCG…	VENGPAPSLASIQADGPYAVSTQTVSGSGFGGGTVYSPNTAGKYAVVAVCPGFTATQSSIAAISRRLATHGFVVVTINTTSVYDFPSSRANQLLAALRTVTALATGPVAGKMDTTRQGVAGWSMGGGGAMLAAGMTPGLKGGVAFAPWSQSNNVSRSAVPMAYLAGTADTVAPAGSHASVFYNATPATTKKLLGVITGADHNFPKTASQPASYTQVAWMKRFLDGDTRYAQFLKGDTRFTTFRSTGPF	25360.8
RND3	ESM	plate2	B3	RND3_ESM_plate2_B3	ESM115	0.0438785	10.7502			MGYP003676747885	ATTACCCCGCCTCCAGATGATGATGGCAACAACGGTGGCGGTGACACTTGCCAGCAAGACTGCGGTTTTGAGCGCGGCCCGAACCCTACGGTAGCCAGCCTGGAAAGCCGCTCAGGCCCTTTTAGTGTACGCACTTCCTCCGTGTCCAGTCGCGTGAGCGGTTTTGGTGGTGGTACCATCCATTATCCGACGGGCCAGACGGGCACGATGGGGGCAATTGTGGTCATCCCGGGCTTCGTGTCGGCGGAAAGCTCGATCGCCTGGTGGGGTACCCAACTGGCCGCCCATGGATTTGTGGTTATGACCATTGATACCAACAGTGGCACAGACCAACCACCCTCCCGTGCCCGTCAGATTAATGCTGCGTTAGATTATCTTGTGAGTCAGAACACCGCGAGC…	ITPPPDDDGNNGGGDTCQQDCGFERGPNPTVASLESRSGPFSVRTSSVSSRVSGFGGGTIHYPTGQTGTMGAIVVIPGFVSAESSIAWWGTQLAAHGFVVMTIDTNSGTDQPPSRARQINAALDYLVSQNTASGSPVRGMIDPSRLGVAGWSMGGGGTLRVATEGRIKAAMPLAPWDTGSTQFRSVKAQTLIFACESDAIAPVNSHASPFYNALPNNINKAFVEISRGSHYCANGGNSNNSLLSRLGVSWMKLHLDQDQRYNQFICGPRHESDRSISEYRGNCSN	30102.6
RND3	ESM	plate2	B4	RND3_ESM_plate2_B4	ESM123	0.0351028	8.60019			MBI5258646.1	CAGACGTCAGCGCCAACCAGCTCCAGCCTTAACGCTACTAGCGGCTACCTGAGTGTCGCCAGTGAGAACGTGTCCTCTCTGAGCGCAAGTGGTTTTGGCGGGGGGACGATCTATTACCCGAGCACGTCAGGCCAATACGGCCTCATTGCTATTTCTCCGGGTTTCACCGCAACGGAATCCTCGGTAGCGTGGATCGGGCGCAAATTGGCCTCCCATGGCTTTGTGGCAATCGTGATCAATACCAATACAACCCTCGATCAGCCGGCGAGTCGCGCCCGTCAGCTGCGCGCAGCGCTTGACCACGCGCGCCTGCGCGCCTCCTCCACTGTTCGTTCGCGCATTGACGCGTCACGTCAGGCTGTAGCCGGTCATTCGATGGGGGGTGGTGGCTCCCTGATT…	QTSAPTSSSLNATSGYLSVASENVSSLSASGFGGGTIYYPSTSGQYGLIAISPGFTATESSVAWIGRKLASHGFVAIVINTNTTLDQPASRARQLRAALDHARLRASSTVRSRIDASRQAVAGHSMGGGGSLIAAEDDPTLKASFPLTPWNTTTSFTNVRVPTMIFGADGDTIAAVAAHARPFYASIPSSTKKAYAELNGATHFTPNSRNEAIGRYGVAWMKRFMDNDTRYSTFLCGSEHNSYNTSLRFDRYNSNCPY	27434.7
RND3	ESM	plate2	B5	RND3_ESM_plate2_B5	ESM131	0.0238198	5.83584	39.1		WP_160470043.1	TCAGCCCCTGTCCATCATCGCGCAGCAACCCACACATCTGCTGCCGCGCATCATCACGCGCCATTTGCAGTTCGCACCACGGTCGTGCCACGTACAGCGGTGACCAAGTTTGGCGGCGGCGTGATTTATGCCCCTCTGGATACGGGTAAACCGGTTCTTGGTGCAGTCGTTATCACCCCGGGTTTTACAGATACTAACGCCAACGAAAAAGAGATGGCAGAGCTGGTAGCTTCTCAGGGCTTTGTCGCGTTTGCTATCGACACCCTGACCACAGATGACCTGCCGGACTTACGTGCTGCGCAGATGTTAGCGGCTGCCGACTATCTGACTGGCCAATCAGCAGTTCGTAGTGAAGTTTCTCAGGACGATGTGGGTCTGATTGGGTATAGTTTTGGTGGT…	SAPVHHRAATHTSAAAHHHAPFAVRTTVVPRTAVTKFGGGVIYAPLDTGKPVLGAVVITPGFTDTNANEKEMAELVASQGFVAFAIDTLTTDDLPDLRAAQMLAAADYLTGQSAVRSEVSQDDVGLIGYSFGGGGTMQAAQSRPSIKAAIGLMPFDFPPATDPNAMYPSYPKMTTPTLVITGQKDDVADPKDFGKPAYDSIPAGTPKQYLELAGIGHEGGQHVPSATIRNAVTAFLKRYLDGNSAYAKFICPAPKVGGPISASLSSCPKG	28011
RND3	ESM	plate2	B6	RND3_ESM_plate2_B6	ESM139	1.24364	304.692	65.5		WP_199199185.1	GCCGATAACCCCTACCAGCGTGGGCCGGATCCAACACCGGCGTCCATCGCTGCTGATCACGGTCCGTTTGCGACCGCGCAGACGACTATTCCTAAGGGAAACGGCCTGGGAGGCGGCATTGTCTATTATCCGACGGATACCAGTCAGGGCACCTTCGGTGCTATTGCGATCGCTCCCGGTTACGGCACGGAATGGCGCTGGTACGGGTGGCTGGGCCCACGCTTAGCGTCCTTCGGATTCGTAGTGGTAGGTATCGAAACGAACTCACTGAGCGACTACGCGGATGCTCGCGCCGACCAACTGTTGGCGGCCCTGGATTGGCTGGTCACCAGTTCTCCGGTACGCGATCGCGTAGATCGTACCCGCCTGGCAGTTGGTGGTCATTCTATGGGAGGCGGG…	ADNPYQRGPDPTPASIAADHGPFATAQTTIPKGNGLGGGIVYYPTDTSQGTFGAIAIAPGYGTEWRWYGWLGPRLASFGFVVVGIETNSLSDYADARADQLLAALDWLVTSSPVRDRVDRTRLAVGGHSMGGGGALVAATRRPSLRSAVGMAPYVPDGILRGTSVPTILFGGQADTTVTPAYLASAYATIPATVPRAYPEIAGEGHGFAAGGGGGNSGAFARVMMVWLKVFVDADTRYPPFLCPTLSNTSGISKYQASCPLGPGGTIPPPDTSRLANANAGRCLDASGAGTANGTKVILWTCNHGANQQWNRT	32289.5
RND3	ESM	plate2	B7	RND3_ESM_plate2_B7	ESM147	0.307824	75.417	67.9		WP_033363749.1	GACGAAATCGGCCAAGCTCCAACCGCGAGCAACATCACGGGCAATGGCAGCTTTGCCACCACGTCGGAGTCGATTAGCAGTTTGGTTTCGGGGTTCGGGGGCGGCCGCGTGTATTATCCCACTGCAACTGGCCGCTATCCGGTTATCGCTATTTCCCCGGGCTTTACCGCTACATGGAGCTCCCTGGCCTGGATCGGCCCTCGTCTGAGCAGTTGGGGTTTTGTCGTCGTAGGAATCGAAACCAACAGTATCTATGACCAGCCGGGTTCTCGCGGTAATCAGTTGCTCGCCGCACTCAACTGGGCGGTCAACAGTTCCAGTACAGCGGTTCGTTCACGTGTGGACGGAAGCCGTCGCGGCGTGGCGGGACACAGTATGGGCGGGGGCGGCACCCTGGAA…	DEIGQAPTASNITGNGSFATTSESISSLVSGFGGGRVYYPTATGRYPVIAISPGFTATWSSLAWIGPRLSSWGFVVVGIETNSIYDQPGSRGNQLLAALNWAVNSSSTAVRSRVDGSRRGVAGHSMGGGGTLEALAADTSGLVKAGVPLAPWNTDKIWSNVSEPVLIVGGQADTIAPVATHSVPFYNTLAGPKTYVELTGASHFFPQTTNATTSRALVSWFKRWLNQDSRFTPYTCGFGGLAVSDFRSNAC	26234.4
RND3	ESM	plate2	B8	RND3_ESM_plate2_B8	ESM155	0.0365857	8.96349			WP_045530377.1	CATGCGCCGGCGCCCCAGCCCGTTGTGGTCCATCATCACGCACCTTTCGCCGTGCGCACCACCGTGGTCCCCAAAACTGCAGTGAAGGCCTTCGGAGGTGGGGTGATTTACACTCCGCAAGACACCGGGAAACCGGTTCTGGGCGCTGTAGTGATTACGCCGGGTTTCACCAACACCAACGCCGATGAAAAGGAACTCGGCCAGCTGGTGGCCAGTCAAGGATTTGTGGCGTTCGTTATTGATACTCTGGATACCGGGGACTTACCGGCACAGCGCGCAACGGAGATTCTGGCGGCGACCGATTACTTGACCGGCCAGTCCGCCGTTCGCTCTGAGGTGTCTGCTAAAGACGTTGGACTGATTGGCTATTCCTTCGGCGGCGGCGGCACCATGCAGGCA…	HAPAPQPVVVHHHAPFAVRTTVVPKTAVKAFGGGVIYTPQDTGKPVLGAVVITPGFTNTNADEKELGQLVASQGFVAFVIDTLDTGDLPAQRATEILAATDYLTGQSAVRSEVSAKDVGLIGYSFGGGGTMQAAQSRPSIKAAIGLMPFDVPPASDPHALYATYPKLTTPTLVITGQKDEVARPKDFGKPAYDSIPAGTPKQYLELKGLDHSAGEHAPVAAIRNAVTAFLKRYLDGNSAYAKFICPAPKVGGPISVSLSSCPKG	27386.5
RND3	ESM	plate2	B9	RND3_ESM_plate2_B9	ESM163	0.393611	96.4348	58		WP_167975345.1	GCGGACAACCCCCACCAGCGCGGTCCGAATCCAACGCAAGCGTCGATCACCGCAAATCGCGGTACCTTCGCCACAGCGGAGACGAGCGTGGGTGGCGGTAACGGCTTCGGAGCTGCTAAAATCTACTACCCGACCGACACGAGCCAGGGGACTTTTGGGGCGATCGCGGTGGTTCCGGGTTACACTGCAACCTGGGCAGCGGAAGGTGCATGGATGGGTCACTGGCTGGCATCCTTTGGCTTTGTCGTGATCGGTATCGATACCCTGAATCGCAACGACTTTGATGTCGCGCGCGGTACCCAGCTGTTGGCAGCGCTGGATTACCTGACCCAACGTTCATCAGTTCGCACGCGTGTCGATCCGAATCGCCTGGCCGTGATGGGGCATTCAATGGGTGGG…	ADNPHQRGPNPTQASITANRGTFATAETSVGGGNGFGAAKIYYPTDTSQGTFGAIAVVPGYTATWAAEGAWMGHWLASFGFVVIGIDTLNRNDFDVARGTQLLAALDYLTQRSSVRTRVDPNRLAVMGHSMGGGGTISAALRWPTLKAAIGLAPYSPSQTTSGLQVPTMLLAGQNDGTSTPASIISLYNNIPASTEKSYLELAGAGHGFPTSNNSVMTRKVIPWMKIFIDQDARYTQFLCPLQDWTGIRSYRSSCPLLPGATFSLAGSASGKCVDVPGRVQTNGTGLIIWTCNGAVNQQWTRTAAGELRIYDNAKCMDANASGPGTRVTINSCNGGNSQKWTVNANGTVTNAASGRCIDTGGTADNAPVVVNTCTGGTSQT	39745.8
RND3	ESM	plate2	B10	RND3_ESM_plate2_B10	ESM171	0.0365857	8.96349			MGYP001499158357	TTTACTGCGAGCCAGTCGTCTATCCAATGGTACGGCCCCTTACTGGCAGGTGAAGGCTTCGTGGTAATTACGATCGATACGAACACGATTTTCGATCAGCCGGACTCCCGCGCAACGCAGTTACTGGCCGCGCTGGATTACTTGACGGGTTCTTCGGATGTTCGCCATATTGTGGACCCGAACCGCCTGGCAGTTGCGGGCTGGTCGATGGGCGGAGGTGGGTCGCTCGAGGCCGCAGTCCGTCGCCCTAGTTTAAAAGCGGCGATCCCGCTGGCCGGTTGGCATACTACCAAAACGTTCAATACTGCTGTGCCCACCCTGGTCGTGGCTTGCGAAAACGATGCTGTAGCGGGGAATGCGCAGCACTCGGGCCCATTTTATGACGGGTTACCGGCATCG…	FTASQSSIQWYGPLLAGEGFVVITIDTNTIFDQPDSRATQLLAALDYLTGSSDVRHIVDPNRLAVAGWSMGGGGSLEAAVRRPSLKAAIPLAGWHTTKTFNTAVPTLVVACENDAVAGNAQHSGPFYDGLPASTPKAYLEIAGGDHTCVGSYDINIATPVVAWAKRWVNGDTSASAQLCPPKPIGGPISDSKANCPY	20557.3
RND3	ESM	plate2	B11	RND3_ESM_plate2_B11	ESM179	0.0668635	16.3816			MGYP003635986729	TATAACCCACCACCGCCCCCGCCGGATCCGGGCCCAGGTCCCGGTCAGCCATCAGATGGCTTTGAACGTGGTCCGAACCCGTCTGTTAGCTTTTTGGAAGCCAGCCGCGGGCCGTTTAGCATTCGTGAAACCCGCGTTTCTGGAACCGTCCGCGGTTTTGGCGGCGGCACCATCTACTACCCGACGGGCACCAGTGGCACTATGGGCGCTATCGTTGTCATCCCCGGCTTTGTCAGTCCGGAGTCCAGCATTGCATGGTGGGGCCCGAAACTCGCCTCTCATGGGTTTGTTGTGATGACAATTGCGACTAACAGCGGGTATGATCAGCCGCGTTCACGCGCCACCCAGATTAATTCGGCGCTGGATTACCTGATTGATCAGAACTCTGATTCGCGCTCC…	YNPPPPPPDPGPGPGQPSDGFERGPNPSVSFLEASRGPFSIRETRVSGTVRGFGGGTIYYPTGTSGTMGAIVVIPGFVSPESSIAWWGPKLASHGFVVMTIATNSGYDQPRSRATQINSALDYLIDQNSDSRSPVRNMIDTDRLGVMGWSMGGGGTLRVASQNRLKAAVGLAPYDTISFRNVDAPTMILACESDTIAPVRNHASPFYNEIPFNTDKAFFEINGGSHTCANGGNRFNETLSRLGVSWMKR	26604
RND3	ESM	plate2	B12	RND3_ESM_plate2_B12	ESM187	0.0466783	11.4362			MGYP003704092197	CAGTCAACGACCCCAACCTCTTCGGCGCTTAATGCCACCGCGGGGCCTTTAGCAGTCAGCACCTCGACGGTTACGTTGGCGTCCGGGTTCGGTGGAGGCACGATCTATTATCCGACAACGGCCGGCTCCTATGGGCTCATTGCTTTATGTCCTGGGTTCACCGCTACAGAAACCAGTTTGGCGTGGCTGGCTCGCCGCCTCGCCAGCTGGGGTTTCGTAGTGGTGAATATGAACACCACGACAACGATGGACCAGCCGGCCTCTCGCGCAACGCAGCTGATGGCGGCCTTGAAATATGCTTTGAACTCGTCATCCAGTGCAGTGCGCGCCCGCATTGACCCATCTCGTCTTGCGGTTGCAGGTCATTCCATGGGGGGTGGGGGCACGCTGATTGCGGCG…	QSTTPTSSALNATAGPLAVSTSTVTLASGFGGGTIYYPTTAGSYGLIALCPGFTATETSLAWLARRLASWGFVVVNMNTTTTMDQPASRATQLMAALKYALNSSSSAVRARIDPSRLAVAGHSMGGGGTLIAARDNPTLKAGYPLTPWNSSTNFSGVTVPTMIIGSDGDTVAPVAQHARPFYASLPAATFKAYGELNNATHFTPNSTSTPIGRYGVAWMKRFLDGDTRYSTFLCGSEHAAYATSLVFDRYNQNCPY	26841.4
RND3	ESM	plate2	C1	RND3_ESM_plate2_C1	ESM100	0.0463859	11.3645			WP_200826126.1	GACGAAGTAGGGCAGGCTCCAACAGCCGCGAATATCGTGGGCGATGGCTCTTTTGCCACTACATCCTCGGCAATCACGGGCCAGAGTGGCTTCGGTGGGGGTACCGTATATTATCCGACGACAGCCGGCCGCTACCCAGTCGTGGCGGTTGCGCCGGGGTTTCTCAGCGATTGGAATTCACTGAACTGGTTGGGCAGCCGTGTGGCGTCCTGGGGCTTCGTAGTCGTGGGGGTGAATACGAATTCTGGCTTCGATTTTCCACCCTCCCGCGGCGATCAGCTGCTGGCGGCTTTAAACTGGGCGGTAGGCAGTGCACCAGTAGCGGTGCGTGATAAAGTGGACGGCACTCGCCGCGGAGTTGCGGGGTGGAGCATGGGTGGAGGCGGCACTCTGGAAGCC…	DEVGQAPTAANIVGDGSFATTSSAITGQSGFGGGTVYYPTTAGRYPVVAVAPGFLSDWNSLNWLGSRVASWGFVVVGVNTNSGFDFPPSRGDQLLAALNWAVGSAPVAVRDKVDGTRRGVAGWSMGGGGTLEALAKDTTGTVKAGVPLAPWHSDKTWEQVSEPVFLVGGQNDTVAAPSSHAIPFYNSLGGQKSYLELAGQAHFFPTTSNPTVSRAIVSWFKRFVSSDNRFTPFTCGYTGSAVSNFRSSAC	26015
RND3	ESM	plate2	C2	RND3_ESM_plate2_C2	ESM108	0.0275808	6.75729			MGYP000989696091	GCCACCGTGACGCCTATCCGTATGGAAACCCGTATTCGTACCAGTAGTTTTACCCGCTTTACCAGTACGCCGACCGCATGCGCGTTTGATAGCCCGATCGCTAAGGCCTTCAGCAGTGTACGTAGCCGTATTGATGCGTCACGTCTTGCCGTCGCGGGACATTCGATGGGCGGGGGCGGAACGCTCGAAGCAGCTAAGGACCGTCCGGGTCTCCGCGCGGCCGTCCCGCTGGCTCCGTGGAACACGACCAAAAACTGGAGCGGCAATCGTGTGCCCACCTTGATTATCGGAGGCCAGTCTGATACCATTGCCGCAGTATCTTCGCATGCGGTGCCATTCTACACCTCTCTGCCGACCACTCCGGATAAGGCGTATTTAGAACTCGCAGGGGCTTCCCAT…	ATVTPIRMETRIRTSSFTRFTSTPTACAFDSPIAKAFSSVRSRIDASRLAVAGHSMGGGGTLEAAKDRPGLRAAVPLAPWNTTKNWSGNRVPTLIIGGQSDTIAAVSSHAVPFYTSLPTTPDKAYLELAGASHFFPQSANADVAMMFVSWLKRFVDGDTRYEQFLCPGPSVSGSVSRYSSTCPLASGPTPTSTTTATTGTSTTRTTTTSSGGSGGGACSASYATSNAWQGGFVGTVTVRADLALSGWQVTLALPAGTTITGSWNGVRSGSTGTVQVRNETYNGILASGQTTSFGFQGSGSPSGLTVTSCTAN	32005
RND3	ESM	plate2	C3	RND3_ESM_plate2_C3	ESM116	0.0238198	5.83584			WP_267831442.1	CAAATTGGCCCGGCACCCACCTCGGCGTCCCTGAACGCAACGGCGGGACCGCTGGCGGTATCAACATCCACTGTGACGGTTGCCACTGGTTTCGGAGGCGGTACTATCTATTATCCGAGCACCGCTGGTCAGTATGGCGTCATTGCTATCAGTCCGGGGTTTACCGCCACGCAAAGCTCCGTGGCATGGCTGGGCCGCCGCCTGGCCACTCACGGTTTCGTTGTTATCACCATCGACACGAATACTACCCTGGACCAGCCGGCTAGTCGCGCGACTCAGCTCATCGCAGCGCTGAACTATGTGGTGAATTCCGCGTCGAGCACCGTCCGCTCTCGTGTCGATCCAAACCGCCGTGCCGTAGCGGGACACTCGATGGGGGGCGGAGGCGCGCTGATTGCC…	QIGPAPTSASLNATAGPLAVSTSTVTVATGFGGGTIYYPSTAGQYGVIAISPGFTATQSSVAWLGRRLATHGFVVITIDTNTTLDQPASRATQLIAALNYVVNSASSTVRSRVDPNRRAVAGHSMGGGGALIAAENNPSLKASLPLTPWNLSSSFTQVRVPTLIVGSDGDAVAPVAVHARPFYASLPGTTYKAYAELNLATHFTPNSTNTPIGRYGVTWMKRFVDADTRYSSFLCGADHQAYATALVFDRYSQNCPY	26870.4
RND3	ESM	plate2	C4	RND3_ESM_plate2_C4	ESM124	0.0288345	7.06444			MGYP000487908430	CAGACTACCGCCCCTACATCGGCATCCTTGAATGCGACAGCAGGGCCGCTGTCAGTGTCGACGGCGAGCGTGTCCCTGCCACGTGGATTCGGCGGTGGTACTATTTATTACCCGACCACTCAAGCACGCTACGGCGTAATTGCAATTTCGCCGGGTTTCACCGCAACCGAAACCTCAATTGCCTGGCTTGGCCGTCGTATCGCTACCCATGGTTTTGTAGTCATCACGTTAAACACCCTGACGACGCTGGATCAGCCGGCAAGCCGCGCTAACCAATTGATGGCAGCCTTGTCCTATGTGGTTAATTCGAGCACCAGCGCCGTTAAAGCGCGCATTGACACCACACGCCTGGCGGTGGCGGGACATAGCATGGGTGGAGGCGGGGCACTGATTGCGGCG…	QTTAPTSASLNATAGPLSVSTASVSLPRGFGGGTIYYPTTQARYGVIAISPGFTATETSIAWLGRRIATHGFVVITLNTLTTLDQPASRANQLMAALSYVVNSSTSAVKARIDTTRLAVAGHSMGGGGALIAARDNPTLKASYPLTPWNSSTSFSTVRVPTMIIGADGDTIAPVAAHARPFYASLPGATTKAYGELNGGTHFSPNSTNTPIGRYGVAWMKRFVDGDTRYSTFLCGTEHTRYASALVFDRYNQNCPY	26900.6
RND3	ESM	plate2	C5	RND3_ESM_plate2_C5	ESM132	0.586719	143.746	56.2		WP_130401777.1	GCGGATAACCCATATCAACGTGGCCCAGATCCGACCCCGACGTCCGTGACGGCCGTGAATGGCCCCTTCGCCAACACTTCGGTCGCCGTGCCGACGGGATATGGCTTTAACGGGGGCCGCATCTATTATCCGACCGACACCTCGCAGGGCACCTTTGGTGCGATCGCAATCTCGCCGGGATACACCGCCTTGTTCAGCGCGGAATTGGCGTGGATGGGCCCGTGGCTGGCGAGCCATGGGTTTGTCGTGATTGGCATCGAGACGAACTCTCGCAACGATTTTGATACGGCGCGTGGCACCCAGTTGCTGGCTGCGCTGGACTACCTGACGCAACAATCTCCGGTCCGTGACCGTGTCGACCCGAATCGTTTGGCGGTCGCCGGTCATTCGATGGGCGGC…	ADNPYQRGPDPTPTSVTAVNGPFANTSVAVPTGYGFNGGRIYYPTDTSQGTFGAIAISPGYTALFSAELAWMGPWLASHGFVVIGIETNSRNDFDTARGTQLLAALDYLTQQSPVRDRVDPNRLAVAGHSMGGGGALSAATRRSSLKAAVGIAPYSPSSNLANDRVPTMIFAGQADTVVTPSYASGLYNSLPATTESVYLEVAGADHGFMVGRSNPVMVRTMLPFVKMFIDNDTRYSQFLCPLMDSSGVVTSRSTCPLLPSDPTTPTPTPTTPDPTPTVPPGSASEIVGTQSGRCIDVPNASRTNGTRVQLYNCNRQTNQAWTYTSNKQLQVYGTMCLDAAGSGNGAAVQIYSCHSGTNQQWNVNSNGTISGVQSGRCLDVWSTSNGAQVQLYDCHGQT…	43180.4
RND3	ESM	plate2	C6	RND3_ESM_plate2_C6	ESM140	0.763486	187.054	51.7		WP_247056560.1	AACCCGTACGAACGTGGCCCGGCACCAACTACTTCGAGTATCGAAGCCTCACGTGGCTCGTTCGCAACCTCTACGACAACCGTGTCTCGTTTAGCCGTATCGGGTTTCGGTGGCGGAACCATCTATTACCCTACGAGCACCGCATCGGGCACATTCGGAGCGGTGAGTATTGCTCCTGGCTTTACAGCCACGCAAAGTTCGATGGCCTGGCTGGGACCGCGCTTGGCATCGCAAGGTTTTGTGGTGTTTACCATCGACACGATTACTACGTCCGACCAGCCTGATTCACGTGGACGTCAGCTCCTTAGTAGCCTGGATTATCTGACGCAGCAGTCCTCCGTGCGCAGCCGCATCGACTCTAGTCGTCTGGGCGTAGTTGGCCATTCCATGGGCGGAGGT…	NPYERGPAPTTSSIEASRGSFATSTTTVSRLAVSGFGGGTIYYPTSTASGTFGAVSIAPGFTATQSSMAWLGPRLASQGFVVFTIDTITTSDQPDSRGRQLLSSLDYLTQQSSVRSRIDSSRLGVVGHSMGGGGTLEAARSRPSLQAAVPLTGWNLTKSWSTVRVPTLVVGAQADTVAPVASHSIPFYTSLPSSLDKAYLELRGASHFAPNSANTTIAKYTLSWLKRFIDDDTRYEQFLCPIPGTSTTISDYRGNCPHAG	27444.9
RND3	ESM	plate2	C7	RND3_ESM_plate2_C7	ESM148	0.032801	8.03623			MGYP001379584911	GTGCAGATCGGCCCTGCGCCGACTTCCGCAGCGCTGAATAAGGATGGGTCCTTCTCGGTTTCGTCTAGTAGCGTGAGCATGCTTAGCGCACGCGGTTTTGGAAGCGGCACTATCTACTATCCGAGCACCAGCGGCCAGTACGGCGTCATTGCGGTTTGCCCGGGGTTTACTGGGACGAGCTCTAGCATCAGCTGGTTCGCGCGCCGCTTGGCAAGCCATGGATTCGTTACCATTGCTATGAATACTACGACTACACTCGATCAACCAGCCTCACGCGCGACCCAGCTCGCCGCGGCCTTAAAATATGTATTAAATAGCTCCTCATCTACGGTCCGCTCACGTATCCGCGCTGCCGATCGCGGGGTAGCGGGTCACTCCATGGGGGGTGGCGGCACCCTG…	VQIGPAPTSAALNKDGSFSVSSSSVSMLSARGFGSGTIYYPSTSGQYGVIAVCPGFTGTSSSISWFARRLASHGFVTIAMNTTTTLDQPASRATQLAAALKYVLNSSSSTVRSRIRAADRGVAGHSMGGGGTLIASQSDSTLRVGIPMTPWNLSTNFSSVKVPQMIFGADGDTIAPYASHARPFYNSLSKAPKAYGLLKSATHFTPNATDQRIGRYGVAFAKRFVDGDTRYSPFLCGSEHNSYATSSKFATYLSNCPY	27142.7
RND3	ESM	plate2	C8	RND3_ESM_plate2_C8	ESM156	1.11019	271.996	40.6		WP_203812622.1	GCCACCACTTCTTTTCAGCGCGGTCCGGCCCCAACCACAGCTTCAATCCAGGCTACCAGCGGCCCGTTTGCTACCTCGCAGACGACGGTTTCCCGTATTAGTGTTACCGGTTTCGGTGGAGGCGATATCTATTATCCCACCAGTACGTCGTCCGGCACGTTTGGAGCGGTCGCGATTGCCCCGGGTTATACCGCGCTGCGTTCCAGCATGGCGTGGCTGGCCCCGCGCATCGCGAGTCAGGGGTTTGTGGTCTTCAATATCGATACCCTGACTACCAGCGACCAGCCGGCAACGCGCGGCACCGAGTTGCTTGCAGCCCTGGATTATTTGACTACGCGCTCGACCGTACGTACCCGCATTGATACGACCCGCCTGGCCGTAATGGGTCACAGCATGGGA…	ATTSFQRGPAPTTASIQATSGPFATSQTTVSRISVTGFGGGDIYYPTSTSSGTFGAVAIAPGYTALRSSMAWLAPRIASQGFVVFNIDTLTTSDQPATRGTELLAALDYLTTRSTVRTRIDTTRLAVMGHSMGGGGTLEAAKSRPSLQAAIPLTPWDLNKSFAGLAVPTLIIGAQADTVAPVSQHAKPFFTSLPSGLDKAYLELAGASHFAPNTSNTTIASISIAWLKRFVDDDTRYDQFLCPGPTVGTAVSQFTTNCPHIS	27330.1
RND3	ESM	plate2	C9	RND3_ESM_plate2_C9	ESM164	0.0189236	4.63629			WP_194666842.1	AGCACCCCAGTGCACCATGCAGCAGCCCGTACCGCGGTGCCTCATCACGCCCCGTTTGCAGTTCGTACCACAGTTGTTCCAAAGACAGCAGTGAAGGCCTTCGGTGGCGGGGTGATCTACACTCCGCAGGATACTGGTAAGCCCGTTCTTGGTGCTGTAGTCATTACGCCCGGATTCACGGACACTAATGCTGATGAAAAAGCAACTGCGGAGCTTGTGGCGAGTCAGGGCTTCGTTGCCTTCGCCATCGATACCCTGGATGTGTACGATCTGCCGGACCAGCGTGCGACGGAGATGCTGGCAGCCGCAGATTATTTGACTGGCACGTCAGCCGTCAAATCAGAGGTTAGCGCGAATGACGTGGCTCTGCTGGGCTACTCTTTTGGCGGTGGCGGCACT…	STPVHHAAARTAVPHHAPFAVRTTVVPKTAVKAFGGGVIYTPQDTGKPVLGAVVITPGFTDTNADEKATAELVASQGFVAFAIDTLDVYDLPDQRATEMLAAADYLTGTSAVKSEVSANDVALLGYSFGGGGTMQAAQSRPSIKAAVTLMPYDFPPADQPDAQYPAYPKLTVPTLVITGQKDDVAVPADFGKPAYDSIPAGTPKQYLELKGLDHYAGHRAPTPTIRTAVTAFLKRYLDGNSAYAKFICPAPKVGGPITASISSCPKG	27776.8
RND3	ESM	plate2	C10	RND3_ESM_plate2_C10	ESM172	0.105972	25.9632	49		NLY58972.1	ACCAATCCGGCGCCACCGAGTACCCCAAACCCGCCGGCCGAAGAGTCTCCGTACGTACGCGGTCCTAATCCGACGGTTAGCTTCCTGGAGGCGCGCTCCGGCCCCCTGTCGGTACGTACGTCACGCGTGTCGTCCCTGGTCAGCGGATTTGGTGGCGGAACCATTCACTACCCGACCGGCACAACCGGCACTATGGGCGCGGTGGTTGTGATCCCAGGTTTTGTCAGTGCAGAGAGTAGCATTGACTGGTGGGGGCCGAAGCTGGCGAGCCACGGTTTTGTCGTGTTAACTATTGATACCAATACCGGCTTCGACCAGCCCCCGTCGCGTGCCCGCCAAATTAACAACGCTCTGGACTACCTGGTGAGCCAAAATTCTTCTCGCACCTCACCTGTGCGC…	TNPAPPSTPNPPAEESPYVRGPNPTVSFLEARSGPLSVRTSRVSSLVSGFGGGTIHYPTGTTGTMGAVVVIPGFVSAESSIDWWGPKLASHGFVVLTIDTNTGFDQPPSRARQINNALDYLVSQNSSRTSPVRGMIDTNRLGVIGWSMGGGGTLRVASEGRIKAAIPLAPWDTVSSYAANAQAPTLIFACQADIVAPVAAHASPFYNRLPNSIDKAYVEISGGSHYCANGGGLNNNVLSRFGVSWMKRFLDEDTRYSQFLCGPNHRSDRDIADYRGNCP	29616.4
RND3	ESM	plate2	C11	RND3_ESM_plate2_C11	ESM180	0.0870487	21.3269	56.2		WP_201805836.1	CAAACAAATCCGTATGCCCGCGGGCCGAATCCGACCGATTCGTTATTAGAAGCATCGCGTGGCCCGTTCTCTATTTCTAGCTTCACGGTGAGTCGTCCTAGCGGCTACGGCGCAGGCACGGTATATTATCCCACAAACGCCGGTGGCACGGTGGGCGCAATTGCGATTGTACCCGGCTACACTGCACGTCAATCAAGCATTAATTGGTGGGGTCCGCGCCTGGCTTCTCATGGTTTTGTTGTGATTACCATCGATACTAACTCAACTCTTGATCAGCCATCGAGCCGTAGCCGTCAGCAGATGGCGGCTCTCTCGCAAGTAGTGTCACTCAGTCGCACTTCCACGAGTCCCATTTATAACAAAGTGGATGCGTCGCGCCTGGGTGTGATGGGTTGGAGT…	QTNPYARGPNPTDSLLEASRGPFSISSFTVSRPSGYGAGTVYYPTNAGGTVGAIAIVPGYTARQSSINWWGPRLASHGFVVITIDTNSTLDQPSSRSRQQMAALSQVVSLSRTSTSPIYNKVDASRLGVMGWSMGGGGSLISARDNPSIKAAAPQAPWNTSSNFSSMTVPTLIFACENDSIASTSSHASPMYNSMRLNPRQYFEINNGSHSCANSGNSNQALIGKRGVAWMKRFMDNDTRYTSFACSNPNTFSVSEFRTANCS	28087.4
RND3	ESM	plate2	C12	RND3_ESM_plate2_C12	ESM188	0.0454167	11.1271			PTT87352.1	CAGACGCCGCAGGCGCCGACGGCCGCGAGCCTGAACGCGACGAGCGGCCCACTGTCCGTTAGTACGCAGTCAGTAAGTTCACTGAGCGCCCGTGGTTTCGGTGGCGGTACGGTTTATTACCCTACTACAGCAGGCCGCTACGGGGCGGTAGCAATCAGCCCCGGATTTACCGCCACTCAATCTTCCGTAGCGTGGCTGGGTCGTCGCTTGGCATCCCATGGCCTTGTCGTTATTACCATCAACACGAATTCTACCCTGGATCAGCCGGCGTCTCGCGCAACGCAACTGATGGCCGCGTTAACCTACGTAACAAGCGCGTCTGGCACCACCGTACAATCCCGCGTGGATCCCCAGCGTTTAGCAGTGGCTGGGCACAGTATGGGCGGCGGGGGCGCGCTG…	QTPQAPTAASLNATSGPLSVSTQSVSSLSARGFGGGTVYYPTTAGRYGAVAISPGFTATQSSVAWLGRRLASHGLVVITINTNSTLDQPASRATQLMAALTYVTSASGTTVQSRVDPQRLAVAGHSMGGGGALIAARDNPTLKASLPLTPWNTTTNFSGIRVPTLIVGADGDTVASVTAHARPFYASLPSNTFKAYAELNSASHFTPNSANTPIGRYGVTWLKRFVDNDSRYSPFLCGAEHQAYATAQVFDRYQQNCPY	27099.5
RND3	ESM	plate2	D1	RND3_ESM_plate2_D1	ESM101	0.608031	148.968	58.6		MBW4703769.1	GCTGATAACCCCTACCAACGTGGTCCTGATCCGACCCGTAGCTCCGTCGCTGCAGTTAATGGACCGTTTGCAAATACATCAGTTGCGGTGCCAACAGGCTACGGTTTTAACGGTGGCCGTATTTACTATCCTACGGATACTTCTCAGGGTACGTTTGGTGCGGTGGCGATTTCCCCGGGCTACACAGCGCTGTTCAGCGTGGAGCTCGCTTGGATGGGGCCGTGGCTCGCATCCCACGGTTTCGTCGTGATTGGTATCGAAACCAACAGTCGCAACGATTTCGACACCGCGCGTGGTACCCAACTGCTGGCAGCCTTGGATTACTTAGTGCAACAATCTCCGGTTCGCGATCGTATCGACCCGAACCGTCTGGCGGTGAGCGGTCACTCAATGGGCGGC…	ADNPYQRGPDPTRSSVAAVNGPFANTSVAVPTGYGFNGGRIYYPTDTSQGTFGAVAISPGYTALFSVELAWMGPWLASHGFVVIGIETNSRNDFDTARGTQLLAALDYLVQQSPVRDRIDPNRLAVSGHSMGGGGALSAALRRPALKAAVGIAPYSPSSNLANDRVPTMVFAGQADTVVTPSYATGLYNSLPTTTESAYLEVAGADHGFMVGRSNPVLIRTMLPFLKMFVDNDARYSQFLCPLADNSGVVSYRSTCPLLPPTSTTPPPIPSDTPPPIPTTPPQTTPPPSNPPGAASLIVGAQSNRCLDVPNASRANGTRVQLWDCNRGTNQSWTYTTNKQLRVYGDMCLDAAGSGNGAAVQIYGCHSQTNQQWNVNANGTISSVQSGRCLDVWSTANGA…	44425.1
RND3	ESM	plate2	D2	RND3_ESM_plate2_D2	ESM109	0.0313418	7.67874			WP_209726701.1	ATCGAAAACGGCCCCGCGCCCACGTTCTCCAGCGTTCAGGCGGATGGCCCGTTCGCTGTTTCTACCCAAACCGTGCGTGGGTCCGGTTTTGGCGGCGGTACCGTTTATAGCCCAAACACCGCCGGCAAATACGCGGTGGTTGCAGTCTGTCCCGGTTTCACGGCCACCCAGACAAGCATCGCCCTGATCTCACGCCGCCTGGCGACCCACGGGTTTGTAGTAGTAACCATTAATACCAACACGGTTTATGATTATCCAGCTTCTCGCGCGAACCAATTGCTGGCAGCCTTACGCACCGTGACCGCCTTAACCACGGGCCCGGTCGCCGGAAAAATGGATACCTCGCGCCAAGCCGTGAGTGGATGGAGTATGGGAGGTGGTGGCGCGATGCTGGCGGCT…	IENGPAPTFSSVQADGPFAVSTQTVRGSGFGGGTVYSPNTAGKYAVVAVCPGFTATQTSIALISRRLATHGFVVVTINTNTVYDYPASRANQLLAALRTVTALTTGPVAGKMDTSRQAVSGWSMGGGGAMLAAGMTPGLKAGVAFAPWSLTNNVGSSAVPMAYLAGTADTVAPASVHSSVFYNATPATTKKLIGVIQGADHYFPGTASQPASYTQVAWMKRFLDGDTRYSQFLNGDTRFATFRSTGPF	25556
RND3	ESM	plate2	D3	RND3_ESM_plate2_D3	ESM117	0.0325955	7.98589			MGYP000544200538	CTTACTTTAGATGACCTTAAAAAGGACGGACCATATGCCATTAGTGCGCAGACAATCCCTGCTTCCGGTTTTGGCAAGGGCACAGTTTACTCACCAAACACCCCGGGTAAATATGCGCTGGTAGCCGTTTGCCCAGGTTTTGTTAGCGCAGAATCCTCAATTACAGAGATTAGTAAGCGTTTGGCGACGCATGGTTTTGTAGTCGTTACCATCGGCACCAAAACGCTCCTGGACTTTCCATCTTCCCGCGCGTCTCAACTGTTGGCTGCCCTGAAAGCGGCCTCAGCGGTGACCACCGGCCCTGCGGCAGGTAAGATCGACGTGACCCGTCAAGTAGTGGCGGGATGGTCAATGGGCGGTGGTGGGACCTTGGAAGCAGCAGCAGCGACTCCCGGGCTG…	LTLDDLKKDGPYAISAQTIPASGFGKGTVYSPNTPGKYALVAVCPGFVSAESSITEISKRLATHGFVVVTIGTKTLLDFPSSRASQLLAALKAASAVTTGPAAGKIDVTRQVVAGWSMGGGGTLEAAAATPGLKAAVAYAPWNLSSSKYKSITVPSAIIGGTADSVAPVSSHSQPFYNAIPATTPKLLGVIQGADHFFPNKAAEPASYTNIAWVKRFADGDTQYGVFLRGQDAAWASFVSTGPF	25029.6
RND3	ESM	plate2	D4	RND3_ESM_plate2_D4	ESM125	0.0263271	6.45014			RZJ09278.1	CAAGTGGGTCCGGATCCTACAAGTGCTTCCTTGAATGCCACGGCTGGCCCTTTCAGTGTGTCAACGGCGAGCGTCATTTCGCCGCGTGGGTTCGGCGGTGGCACCATTTATTATCCGACGACGACTGGACGCTACGGTGTTGTTGCGATTTCACCGGGATTCACGGCAACGCAATCTTCGATTGCATGGTTAGGCCGCCGCTTAGCAACCCATGGTCTCGTGGTGATTACTATGAATACCAATTCTACGTACGATCAGCCATCGTCACGTGCGACTCAACTTATGGCCGCCCTCAATTATGTGGTGAATTCCAGCTCGTCGACTGTACGCGCCCGTGTAGATAGCTCCAAGCTGGCGGTCGCAGGCCACTCTATGGGTGGGGGCGGTGCCCTGATTGCC…	QVGPDPTSASLNATAGPFSVSTASVISPRGFGGGTIYYPTTTGRYGVVAISPGFTATQSSIAWLGRRLATHGLVVITMNTNSTYDQPSSRATQLMAALNYVVNSSSSTVRARVDSSKLAVAGHSMGGGGALIAAENNPTLKASLPLTPWNSSTNFSDVRVPTLIVGADGDSVASVSRHARPFYASLPSNTFKAYAELNGASHFTPNSTSTPIGRYGVAWMKRFVDADTRYSPFLCGAAHQSYATSLVFDRYSQNCPY	26981.4
RND3	ESM	plate2	D5	RND3_ESM_plate2_D5	ESM133	0.0877571	21.5005			WP_228004171.1	GATGAAATTGGCCAAGCCCCGACTCCGAGCAATATTACCGGCAGCGGAAGTTTTAGCACCACGTCAAGTACAATCACAGGGCAGTCCGGCTTTGGAGGCGGTACCGTGTACTACCCTACCGCCTCGGGTAAATATCCGGTCGTGGCAATGGTCCCCGGGTTTTTATCAGATTGGTCGTCTATTTCGTGGCTGGGGCCGCGCGTGGCCTCCTGGGGCTTTGTGGTAGTTGGTGCTAATACCAACTCGGGACTGGACGATCCCACTAGCCGTGGCGATCAGCTGCTGGCGGCACTTAACTGGGCGGTGAATAGTAGCCCGACGGCTGTTCGCGGCAAAACCGATGGCACCCGTCGCGGTGTCGCGGGCTGGTCGATGGGTGGGGGCGGCACGCTGGAAGCC…	DEIGQAPTPSNITGSGSFSTTSSTITGQSGFGGGTVYYPTASGKYPVVAMVPGFLSDWSSISWLGPRVASWGFVVVGANTNSGLDDPTSRGDQLLAALNWAVNSSPTAVRGKTDGTRRGVAGWSMGGGGTLEALAKDTSGVVKAGVPLAPWHNDKSWNQVNEPVFLIGGENDGVASPDSHAIPFYNSLGGPKSFLERAGANHFFPNSSDPTVSRAVVSFLKRHVSADNRFSPYVCGFSGSAVSDFRSNSC	25900.7
RND3	ESM	plate2	D6	RND3_ESM_plate2_D6	ESM141	0.0376102	9.21449			HIV69458.1	CAGACGTCTGCTCCAACAAGTGCAAGCCTGAATGCCACGGCGGGTCCACTGTCGGTGAGTACGGCAAGCGTTTTGGTGCCGGTAGGCTTTGGAGGTGGCACAATTTATTACCCGACCGTAGCCGGCCAGTACGGTGTCATTGCCATTAGCCCGGGCTTTACTGCAACCCAAAGCTCCATCGCCTGGCTGGGCCGCCGCATTGCGACTCATGGCTTTGTCGTCATCACACTGAACACAAACACGACCCTGGATCAGCCTGATTCTCGCGCAACGCAGCTCCTGGCTGCTTTACGTTACGTTACGAATAGCAGCGGCACGGCCGTGCGCTCTCGCATTGATGCCACCCGCCTCGCCGTGGCGGGTCACAGCATGGGCGGGGGTGGCTCCCTTATTGCCGCA…	QTSAPTSASLNATAGPLSVSTASVLVPVGFGGGTIYYPTVAGQYGVIAISPGFTATQSSIAWLGRRIATHGFVVITLNTNTTLDQPDSRATQLLAALRYVTNSSGTAVRSRIDATRLAVAGHSMGGGGSLIAARDNPTLKASYPLTPWNISTNFSTVRVPTLIIGADGDTIAPVASHARPFYASLPSTTFKAYGELNNATHFTPNSTSTPIGRYGVAWFKRFLDGDTRYSPFLCGAQHTAYATALVFDRYNQNCPY	26949.6
RND3	ESM	plate2	D7	RND3_ESM_plate2_D7	ESM149	0.0214468	5.25446			MBC7954605.1	CAGTCAAACCCGTACGCGCGCGGCCCTGATCCGACGACCGCCGCCCTGGAGGCATCGCGCGGACCGTTTGCGTTCTCGAGCTTTTCTGTTACGCGTCCGTCCGGCTACGGTGCGGGTACCGTGTATTATCCGACTAACGCCGGTGGTACAGTTGGTGCGATTGCGATTGTGCCGGGTTTTTTCGCGCGCCAGAGTTCAATTAACTGGTGGGGCCCGCGTCTCGCGAGTCATGGATTTGTCGTTATTACAATTGACACAAATTCGACCTTCGACCAGCCTGCTTCGCGCGCTTCCCAACAGATGGCCGCGTTACGCCAGGTTGCTACCCTGGCGGGTACCAGCAGCTCACCAATTTATCGTAAAGTAGACACCGCCCGCCTGGGTGTGATGGGCTGGAGC…	QSNPYARGPDPTTAALEASRGPFAFSSFSVTRPSGYGAGTVYYPTNAGGTVGAIAIVPGFFARQSSINWWGPRLASHGFVVITIDTNSTFDQPASRASQQMAALRQVATLAGTSSSPIYRKVDTARLGVMGWSMGGGGTLLAARDNPSLKAAAPQAPWNSSTTNFSSMTVPTLIIACESDSTAPTRSHAEPFYTSMSRNSKQYLEINNGSHSCANGGSNTGLLGKKGVAWMKRFMDEDRRYTSFACSNPNSSAVSDFRTANCS	27770.2
RND3	ESM	plate2	D8	RND3_ESM_plate2_D8	ESM157	1.27924	313.413	61		PWR09075.1	GCCGCTAATCCATACGAACGTGGTCCAGCACCCACTGCGGCATCTATTGCTGCGACCACCGGGCCATTTGCGGTAGCGTCAGTTAGCGTGCCGCGTGGCAACGGCTTCGGTGGCGGTGTGATCTATTATCCGACCTCAACGAGTCAAGGTACCTTTGGTGGAGTGGCCATCTCTCCGGGCCTGAACGGGACCTGGGCGGGCATTGCATGGCTGGGCCCACGCCTTGCCTCTCAAGGGTTTGTGATTTTCGGAATTGAAACCAACAATCTGAATGATAGTCCTGCCAGCCGCGGTACTCAGCTGCTGGCTGCGCTGGATTTTTTGACGCGCAGCTCTAGTGTCCGTACCCGCGTGGACGCGTCTCGCTTGGCGGTTGCCGGCCATAGCATGGGCGGCGGG…	AANPYERGPAPTAASIAATTGPFAVASVSVPRGNGFGGGVIYYPTSTSQGTFGGVAISPGLNGTWAGIAWLGPRLASQGFVIFGIETNNLNDSPASRGTQLLAALDFLTRSSSVRTRVDASRLAVAGHSMGGGGALSAALQRPSLQAAIGNAPHLPSGSLATDRVPTLIYAMQNDTLVTPSRLTSLYNSMPATTERAYIEVAGAGHNYIGQPSTTLARTMIPWLKIFVDNDARYSQFLCPLSNQSGISQYRNSCPLISTTTLSTGVDSTSGLAVR	28396.2
RND3	ESM	plate2	D9	RND3_ESM_plate2_D9	ESM165	0.0769561	18.8542	52		WP_255830407.1	GCCCCGGGCCCCAGTGCACCTTGCGCCGACTGCAGTCGCGGACCGAACCCGACGGTTGCGTCGCTTCAATCGCGTTCTGGCCCGTTCACTGTGTCCACTTTCAGCGTAAGTGGGTATTTGCGCGGCTTCGGTAACTCAACCGTTCATTACCCTACCAATGCGACCGGCAAAATGGGTGCCATCGCCGTTATCCCTGGGTATCTGTCTTACGAAGATAGCATCCGCTGGTGGGGCCCACGTCTGGCAAGCCACGGTTTTGTAGTGATTACAATGAACACCAACACCATTTACGATCAGCCGGATTCACGTGCTACCCAATTGAGCCGTGCATTGGACTACGTTATCGAACAATCGAACTCTCGTTCATCCCCGATTAGCGGGAAAGTCGATTCTACCCGT…	APGPSAPCADCSRGPNPTVASLQSRSGPFTVSTFSVSGYLRGFGNSTVHYPTNATGKMGAIAVIPGYLSYEDSIRWWGPRLASHGFVVITMNTNTIYDQPDSRATQLSRALDYVIEQSNSRSSPISGKVDSTRLGAIGWSMGGGGSLKLSTERSLNAIIPQAPYYAGLNRFNTINTPTMILACSADVVAPVASHASPFYNRIPDATPKAFLEIYGGSHFCANSGYPNEDLLGMYGISWMKRFIDFDSRYSQFLCGPNHAADLRVSEYRENCNY	29529.4
RND3	ESM	plate2	D10	RND3_ESM_plate2_D10	ESM173	0.811193	198.742	61.6		MTK05241.1	GCAGATAACCCGTATGAACGTGGGCCCGACCCGACTCGTACTTCCGTAGCCACCGAGCGTGGCCCTTTTGCCAACACGAGCGTTTCGGTGCCCAGCGGCCATGGCTTTAACGGCGGTCGCATTTACTACCCCACGGACACAAGTCAGGGCACGTTTGGTGCCATTGCGATCAGCCCGGGCTATACCGCCCTGTTTAGCGTTGAACTGGCCTGGATGGGTCCGTGGCTGGCATCCCATGGGTTTGTTGTAATCGGTATCGAGACCAATTCGACCAATGACTTTGATACCGCGCGTGGTACTCAACTTTTGGCCGCGCTCGATTATCTGACGCAGCAGTCGCCGGTACGCGACCGCATCGATCCGTCGCGCCTGGCAGTGAGCGGACATTCGATGGGTGGG…	ADNPYERGPDPTRTSVATERGPFANTSVSVPSGHGFNGGRIYYPTDTSQGTFGAIAISPGYTALFSVELAWMGPWLASHGFVVIGIETNSTNDFDTARGTQLLAALDYLTQQSPVRDRIDPSRLAVSGHSMGGGGALSAAMRRSSLKAVVGITPFSPSSNLASNQVPTMVISGQADTVVTPSYALDLYNSLPASTESVYLEVAGGDHGFMVGRSNPVLIRTMLPFLKMFVDNDTRYSQFLCPLMDNSGVVTYRSTCPLLPTPPTTPPPTGDPTSPPPSTDPTTPPPSGSTGQIVGTQSNRCIDVPNSSRNNGTRVQLYDCHGQANQTWTYNSTTKQLRVYGDMCLDAAGSGNGAAVQIYNCHGQTNQQWNLNSNGTISGVQSNRCLDVWSTNNGAQIQL…	44162.4
RND3	ESM	plate2	D11	RND3_ESM_plate2_D11	ESM181	0.0719098	17.6179			MGYP003672351719	GCGGACCCTGGCACCGGTGGCGGTAATGGCGGCGGTAACACTTGTCAAGAAGACTGCGGCTTCGAACGTGGCCCTGACCCCTCAGTTTCCATGCTGGAGGCGCGTAATGGCCCGTTTAGCGTGCGCACATCACGTGTGAGTGGCCTGGTGTCGGGCTTTGGGGGGGGCACGATTCATTACCCGACCGGCCAATCTGGTACGATGGGTGCCATCGTTGTTATTCCAGGTTTCGTATCCGCTGAATCCTCGATTGATTGGTGGGGAAGCCAGTTGGCATCACACGGGTTCGTGGTTATGACTATTGATACAAACACAGGTTTTGATCAACCACCGAGTCGTGCACGCCAGATTAACGCCGCACTGGATTATTTGGTAGATCAGAACCGCGCGAGCGGCAGT…	ADPGTGGGNGGGNTCQEDCGFERGPDPSVSMLEARNGPFSVRTSRVSGLVSGFGGGTIHYPTGQSGTMGAIVVIPGFVSAESSIDWWGSQLASHGFVVMTIDTNTGFDQPPSRARQINAALDYLVDQNRASGSPVNGMIDTSRLGVIGWSMGGGGTLRVATEGRIKAAIPLAPWDTSSRQFRSVQAPTLIFACGSDLIAPVRSHASPFYNALPNGLDKAYFEISRGSHYCANGGNTNNSRLSRLGVSWMKLHLDQDQRYNQFICGPRHESDRSISEYRGNC	29838.4
RND3	ESM	plate2	D12	RND3_ESM_plate2_D12	ESM189	0.0290162	7.10898			WP_230565472.1	GCCGACAACCCATATCAACGTGGGCCCGATCCGACACGTAGTAGTGTGGCCGCGTCCCGTGGTACCTTTGCTACTGCCCAAGTAGGAGTTCCGGCAGGCAATGGCTTTGGTGGTGGTGTTATCTATTATCCGACTGATACGAGCCAAGGTACCTTCGGTGCCGTGGCGATCGTACCAGGCTATACGGCGAAATGGGCGGCAGAAGGCGCATGGACCGGACCGTGGTTAGCGTCCTTTGGGCTGGTGGTGATCGGTATCGATACGAACTCTGCGAACGACTTTGATGTAGCTCGTGATCGCCAGCTTCCGGCCGCACTTGATTACCTGGCACAGCGCGGTTCAGTCCGTGGCCGTGTGGACACCACTCGTCTGGCTGCGATGGGTCACTCAATGGGGGGC…	ADNPYQRGPDPTRSSVAASRGTFATAQVGVPAGNGFGGGVIYYPTDTSQGTFGAVAIVPGYTAKWAAEGAWTGPWLASFGLVVIGIDTNSANDFDVARDRQLPAALDYLAQRGSVRGRVDTTRLAAMGHSMGGGGALNAALRRPSSKAAVGSAPYKPSGNLASDRVATLLLAGQNDTTVTPSYVDGLHRSIPATTEKGYVELSGAGHAFPTRANSTQMRVVTPWLKVFLDDDARYSQFLCPLMDSAGINRYGSTCPLLPPDGSTGSSSSLVGSGFGKCLDAGAGQDRSKVTITSCTGGGGQKWVFNTNGTITDPQSGRCLDVDARGTADNTAVATWTCHGESNQVWTRRA	36250.6
RND3	ESM	plate2	E1	RND3_ESM_plate2_E1	ESM102	0.0664446	16.2789			USX15730.1	GTGGAAAACGGTCCCGCGCCGACGTTTAGCTCAGTGCAGGCTGAGGGCCCTTTTGCGGTCTCAACACAGACGGTGCGTGGCTCAGGTTTTGGTGGCGGCACTGTATATAGTCCTAATACCGCAGGGAAATACGCCGTCGTGGCCGTGTGCCCAGGCTTCACGGCGACCCAAAGCTCTATTGCGTTAATCTCACGTCGCCTCGCCACTCATGGCTTCGTGGTAGTTACCATTTCCACGAATAGCGTCTATGATTACCCGGCGTCCCGCGCGAACCAGCTGCTGGCTGCCTTGCGTACCGTAACCGCACTGACGACCGGGCCAGTTGCCGGCAAGATGGATATTTCCCGCCAAGGAGTGGCTGGCTGGAGCATGGGCGGAGGAGGGGCAATGCTCGCCGCA…	VENGPAPTFSSVQAEGPFAVSTQTVRGSGFGGGTVYSPNTAGKYAVVAVCPGFTATQSSIALISRRLATHGFVVVTISTNSVYDYPASRANQLLAALRTVTALTTGPVAGKMDISRQGVAGWSMGGGGAMLAAGMTPGLKAGVAFAPWSLTNNVGSSSVPMAYLAGTADTVAPASSHSTVFYNAMPATTNKLIGVIQGANHYFPGTASQPASYTQVAWMKRFLDGDTRYSQFLNGDSRFATFRSTGPF	25501.9
RND3	ESM	plate2	E2	RND3_ESM_plate2_E2	ESM110	0.0125367	3.0715			WP_241533795.1	GCGGCGCCGGCACACCATGCGGCGCCAGCGCACGCTGCGGTGCATCATCACGCTCCCTTCGCACTGCGTACAACCGTTGTGCCGCGCACCGCGGTCACCAAGTTCGGAGGCGGCGTTATTTATGAACCCCGTGACACTGGCAAACCCGTACTGGGCGCTGTAGTTATTACGCCGGGATTCACAGATACCAATGCAGATGAGAAAGAATACGCTGAACTGGTGGCGTCCCAGGGTTTCGTCGCCTTCGCGATTGATACCCTGGACACTGGCGACATTCCTGCTGACCGTGCGACCCAAATGCTGGCTGCGGTTGATTGGCTGACTGGCTCGTCTCCCGTGAAAGCAGAAGTCTCTCCGGACCGTGTGGCTCTGCTCGGTTATAGCTTTGGTGGCGGTGGT…	AAPAHHAAPAHAAVHHHAPFALRTTVVPRTAVTKFGGGVIYEPRDTGKPVLGAVVITPGFTDTNADEKEYAELVASQGFVAFAIDTLDTGDIPADRATQMLAAVDWLTGSSPVKAEVSPDRVALLGYSFGGGGAMQAAQSRPSIKAVVGMMPFDAPPESDPNATTPAYPRMTTPTLVITGQEDDVADPKYFGKPAYDSIPAGTPKQYLELKGLGHGAGEHMPVPTVRTAVTAFLKRYLDGNSAYGRFICPAPKAVGPISASLSSCPRG	27863.9
RND3	ESM	plate2	E3	RND3_ESM_plate2_E3	ESM118	0.0238198	5.83584			RZI85727.1	GTTCAGAACGGCCCTACTCCGACCCTTGCCGACCTGAAAAAAGACGGACCGTACGCTGTAACCTCTCAAACGGTGGCTGGCAATGGCTTCGGTGGTGGCACGGTTTACTCCCCTAATACCGCGGGAAAGTACGCCCTGGTAGCCGTTTGCCCGGGTTTTGTTAGCGCGCAGTCCAGCATGACCGAGATGGGACGCCGTCTCGCCACACATGGTTTTGTTGTTGTGACAATTGCAACCAATACCCCTTTCGACTTTCCCTCGTCGCGCGCTACCCAGTTACTGGCCGCTTTGAAAACGGTAGCGGCGTTAAACACCGGCGCCGTGGCGGGAAAAGTGGATACATCCCGCCAGGTAGTGAGCGGTTGGTCTATGGGTGGTGGCGGCACACTCGAGGCCGCG…	VQNGPTPTLADLKKDGPYAVTSQTVAGNGFGGGTVYSPNTAGKYALVAVCPGFVSAQSSMTEMGRRLATHGFVVVTIATNTPFDFPSSRATQLLAALKTVAALNTGAVAGKVDTSRQVVSGWSMGGGGTLEAAGITPGLVAGVAFAPWHTSTAKMTSLTVPVAIIGGTSDTIAPVSGHSQKFYDAIPKTTKKMLGVITGADHFFPTKASEPTSYSNISWVKRFADGDTRYSPFLTGQDAAWASFVSTGPF	25676.3
RND3	ESM	plate2	E4	RND3_ESM_plate2_E4	ESM126	0.068952	16.8932	45.4		HEC53621.1	AATAACCCGGCGCCCACACCGACACCTACGCCGACTCCAGGTACCCCAAGCGCGTATCAGCGCGGCCCAGCACCCAGCGTGAGCTTTCTGCAAGCAAGCCGTGGCGATTTAAGTGTGCGTACGTCTCGCGTCTCCTCCTTCACCTCCGGCTTTGGTGGTGGTACCATCCATTACCCGACCGGGACTACCGGCACCATGGCCGCCATTGTGGTTATTCCGGGCTATGTCTCCGCCGAATCTAGCATTGAATGGTGGGGTCCGAAATTGGCGTCATATGGCTTTGTTGTTATGACGATTGACACCAATAGCGGCTTCGATCAGCCGCCGTCGCGCGCTCGTCAAATTAATTCTGCCTTAGATTATCTGGTTTCGCAAAACAGCTCGTCACGTTCGCCGGTA…	NNPAPTPTPTPTPGTPSAYQRGPAPSVSFLQASRGDLSVRTSRVSSFTSGFGGGTIHYPTGTTGTMAAIVVIPGYVSAESSIEWWGPKLASYGFVVMTIDTNSGFDQPPSRARQINSALDYLVSQNSSSRSPVRGMIDTNRLGVVGWSMGGGGTLRVAEEGRIKAAIPLAPWDTTNFRDNYTPTLIFACQSDVIAPVNQHASPFYNQIPSSTDKAFVELSGGSHYCGNGGGVYNNVLGRLGVSWMKRHLDQDTRYDQFLCGPNHESDSRISEYRGNCSN	29866.4
RND3	ESM	plate2	E5	RND3_ESM_plate2_E5	ESM134	0.0388638	9.52164			MCU0956432.1	CAGACGAGCGATCCCACGAGTACCTCTCTGAATGCTACTTCAGGACCGCTGTCGATTTCAAGCACGTCGGTGTCGTCCTTTTCGGCCCGCGGCTTTGGCGGAGGCACCATCTATTACCCGTCAGCCTCTGGTCGCTATGGGGTGGTCGCGATCAGCCCGGGGTATACTGCCCGTCAGAGTTCCATCGCCTGGCTGGGTCGCCGCCTGGCAAGCCATGGCTTTGTTGTGATCACCATCGATACGAACTCTACGCTGGATCAGCCCCCGAGCCGTGCGACTCAACTTATGGCAGCTTTAGACCACGTCGTGAATCGCGCCAGCTCTACGGTTCGCAGTCGTGTCGATGCGGCACGCCTGGCGGTAGCGGGCCATTCTATGGGCGGAGGCGGTTCGTTGATC…	QTSDPTSTSLNATSGPLSISSTSVSSFSARGFGGGTIYYPSASGRYGVVAISPGYTARQSSIAWLGRRLASHGFVVITIDTNSTLDQPPSRATQLMAALDHVVNRASSTVRSRVDAARLAVAGHSMGGGGSLIAARDNPSLRAVYPMTPWSVSKDFSAVRVPTMIIGADNDSVASVVTHARPFYSSLAASLPKAYGELNNASHFAPNTTNTPIGRYAVTWMKRFVDGDTRYSPFLCGTPHNQYATSQVFARYQQNCPY	27397.9
RND3	ESM	plate2	E6	RND3_ESM_plate2_E6	ESM142	0.0288345	7.06444			TDP60485.1	CAGGCCATCGGGCCGGATCCGACAGCTGCCAGTTTGGCTGCAGATGGTCCATTCGCTGTGTCAACCCAGACGGCGTCACGCGCCACAGGGTTTGCAGGCGGCACTATCTACGTTCCCAACACCGCAGGTCGTTACGCGCTGGTGGCTTTTTGTCCGGGCTTTACCAATTCTCAGTCAGCTGTTGCAGCGCTGGGTCGCCGCCTGGCTACCCATGGTTTCGTGGTCGTGACCATGAACACCAATAGCATCTTTGATTTTCCGGCTTCCCGCGCCACCCAACTGATCGCCGCGCTTAATACAGTGGCCGCGATTAGTACCGGCCCGGTGGTTGGAAAAGTTGACTCTGCCCGCCGTATGGTGGCGGGATACTCTATGGGGGGTGGTGGTGCTCTCATCGCT…	QAIGPDPTAASLAADGPFAVSTQTASRATGFAGGTIYVPNTAGRYALVAFCPGFTNSQSAVAALGRRLATHGFVVVTMNTNSIFDFPASRATQLIAALNTVAAISTGPVVGKVDSARRMVAGYSMGGGGALIAARGNPSLRGAVALAPWSDSDKNFSTTTVPTAIVAGSADTTASPTDHATVFYNSMPTTTKKLLAIISGATHSFPTTSTPNQPASGYQIAWSKRFADQDVRYGPFLVTDSRLSSFASTGPF	25736.2
RND3	ESM	plate2	E7	RND3_ESM_plate2_E7	ESM150	0.041632	10.1998			WP_043586363.1	GCCGCCCCGGTTCACCACCCGGTGACCCGCCCGGCTCCGGCTCACCATCAGCCCGCAGCGGCGGCCGTCGACCAGATTGTCGTGCCCGCGGCCGCTGATGCACGTTTTGGAGGTGGCACGATCTTTGCCCCACGCGGTGCGGGTCAAAAAGTGCTGGGTTCCGTCGTGGTGACGCCTGGTTTCCACGGTCGTAAAAGTGACATGGCCGTCTACGGTACTGAGCTCGCTGCGGAGGGCTTCGTCGTGTTCACGATTGACACCCGCGACCGTGCCGATCTTCCCGATCAGCGTGCAACAGAAATGCTGGCCGCGGCTGATTATCTGACGGGGCGTAGTGCCGTGAAGGGCGAGGTCAGCCCGGATCGTGTTGCCCTGCTGGGTTATAGCATGGGTGGTGGT…	AAPVHHPVTRPAPAHHQPAAAAVDQIVVPAAADARFGGGTIFAPRGAGQKVLGSVVVTPGFHGRKSDMAVYGTELAAEGFVVFTIDTRDRADLPDQRATEMLAAADYLTGRSAVKGEVSPDRVALLGYSMGGGGTLQAAQERPSIKAALTLMPYDYPPAGDPKAVHPAYPELTVPTLIITGQKDATAIPAKFGKPAYDSIPAGTPKQYLQLTGLGHAAGMGKPTVAIRAAVTAFLERYLDGDTAYAKQICPAPKVGGPISASISSCPAG	27586.8
RND3	ESM	plate2	E8	RND3_ESM_plate2_E8	ESM158	0.0391088	9.58166			BAB86909.1	CAGACTAATCCGTACGAACGCGGCCCCGCACCCACGACCTCGAGCCTGGAAGCTTCGCGTGGTCCGTTTAGCTATCAGTCCTTTACAGTTTCACGCCCGTCCGGCTATCGCGCCGGCACTGTGTATTACCCGACCAATGCGGGCGGCCCGGTGGGCGCGATCGCGATTGTACCGGGCTTCACCGCTCGTCAATCCTCCATTAATTGGTGGGGACCGCGCTTAGCCTCACACGGGTTCGTAGTGATTACGATTGATACAAACTCAACCTTAGACCAGCCGGACTCTCGTAGCCGTCAGCAGATGGCCGCCCTCTCTCAGGTAGCCACACTTAGCCGCACCAGCTCGAGTCCCATTTATAATAAAGTAGATACCTCGCGCCTGGGCGTCATGGGTTGGAGT…	QTNPYERGPAPTTSSLEASRGPFSYQSFTVSRPSGYRAGTVYYPTNAGGPVGAIAIVPGFTARQSSINWWGPRLASHGFVVITIDTNSTLDQPDSRSRQQMAALSQVATLSRTSSSPIYNKVDTSRLGVMGWSMGGGGSLISARNNPSIKAAAPQAPWSASKNFSSLTVPTLIIACENDTIAPVNQHADTFYDSMSRNPREFLEINNGSHSCANSGNSNQALLGKKGVAWMKRFMDNDRRYTSFACSNPNSYNVSDFRVAACN	28281.6
RND3	ESM	plate2	E9	RND3_ESM_plate2_E9	ESM166	0.0744329	18.2361			RZL11324.1	GTAGAAAATGGCCCGGTTCCTACCTTAGCAGATCTGAAAAAAGATGGCCCGTACGCCGTTACCAGCCAAAAAGTCGCGGGATCCGGCTTCGGTTCAGGGACGATTTACAGCCCGAACACCGCGGGGAAATATGCTTTAGTGGCAGTATGTCCGGGTTTTGTGAGCGCCGAGTCAAGTATCACCGACATTTCTCGCCGCCTGGCCACGCACGGCTTCGTAGTTATCACGATCGGGACTAAGACCCTGCTGGATTTTCCATCATCACGCGCCACGCAGCTGTTGGCAGCGCTGAAAACCGCAACCACGACCACCACTGGCCCGGTGGTAGGTAAAATCGACACGGCCCGTCAGGTAGTGTCAGGATGGAGCATGGGCGGTGGTGGTACCTTGGAAGCGGCG…	VENGPVPTLADLKKDGPYAVTSQKVAGSGFGSGTIYSPNTAGKYALVAVCPGFVSAESSITDISRRLATHGFVVITIGTKTLLDFPSSRATQLLAALKTATTTTTGPVVGKIDTARQVVSGWSMGGGGTLEAAGITPGLKAAVAYAPWHSTTTKIKTSTVPSIIFGATGDVVAPVASHSQKFYDVLPTSTKKQLAVLQGSNHFFPNSAIEPVSYSNISWVKRFADGDTRYSQFLSVADPAWSKVQSNGPF	26002.7
RND3	ESM	plate2	E10	RND3_ESM_plate2_E10	ESM174	0.354503	86.8531	44.5		WP_086515000.1	GCAACGCCGGACCATGCGGCAACCGCGGATCATGCATCTGCACATCACCACGCCGCCTATCCTGTCAGCCAGCAGACTATTCCGGCTACCGATGGGACTGGTTTTGGTGCAGCCACTCTGTACGCTCCGCAGGGGACGGGTCGCAAGACTCTGGGTGCAATTGTGGTTGCACCGGGGCTCAAAGGCGACCAGTCTGATCTGGCGTGGTTAGCGCAAGACCTGGCTGGGGAGGGTTTCATTGTTCTGAATATGGATACACTGGGGAAATACGACTTACCGAATCAACGCAGCTATGAAATGTTGGCAGCAGCTAAATATCTGGCGACCGCGAGTAGCGTGAAAGATCAGGTCGATCCAGCGGACATCGGAGTAGTGGGTTATAGCCTCGGTGGCGGCGGT…	ATPDHAATADHASAHHHAAYPVSQQTIPATDGTGFGAATLYAPQGTGRKTLGAIVVAPGLKGDQSDLAWLAQDLAGEGFIVLNMDTLGKYDLPNQRSYEMLAAAKYLATASSVKDQVDPADIGVVGYSLGGGGALQAAVEQHGLKAAVALMPYDFPAGTTDPYKPTESPTYPGITTPTLVITGQADTTAPAASMGKPAYDSIPASTPKQYLELRGADHLAARATTNGTVRDAVTNFLKVYLDGNSAYRKYVCPAPPTSAAISESASSCPR	27808.4
RND3	ESM	plate2	E11	RND3_ESM_plate2_E11	ESM182	0.0555093	13.5998			MBC7956904.1	CAGACGAACCCGTATGCGCGCGGTCCTAATCCGACTCGTGATTCTCTGGAAGCCAGCCGCGGTCCGTTCGCCTTTTCAAGCTTCACCGTTAGTCGTCCGTCGGGCTACGCAGGGGGCACAGTTTACTATCCGACGAACGCAGGCGGGACTGTTGGAGCCATTGCGGTAGTTCCGGGTTTTAGCGCTCGTCAGAGTTCAATCAACTGGTGGGGCCCGCGTCTGGCTAGCCACGGTTTTGTGGTGATTACCATCGACACCAATTCATCCTTTGATCAACCGCCCAGCCGCTCGCGTCAGCAGCTTGCCGCGCTCGATCAGGTGGCCACTCTGGCGCGTACGTCAGGGTCGCCGATCTACAACAAGGTTGATACGACCCGCATGGGCGTTATGGGATCAAGT…	QTNPYARGPNPTRDSLEASRGPFAFSSFTVSRPSGYAGGTVYYPTNAGGTVGAIAVVPGFSARQSSINWWGPRLASHGFVVITIDTNSSFDQPPSRSRQQLAALDQVATLARTSGSPIYNKVDTTRMGVMGSSMGGGGSMISAQNRPSLKAAIPQSPSVSSTNFSSVVVPTLIFACENDTVPPGGSQAVAIYNSMMLNPKQLLEIAGGSPFCGNSN	22414.3
RND3	ESM	plate2	E12	RND3_ESM_plate2_E12	ESM190	0.0290162	7.10898			WP_258061625.1	CATGCGCCGGCCCATGCACCGGCCCATCAGCCTGTTGTTGCCCATCATCACGCGCCATTCGCTGTTCGCACCACTGTTGTCCCTAAAACCGCTGTAAAAGCGTTCGGCGGTGGCGTTATCTATACGCCACAAGATACCGGCAAAGCCGTTCTGGGTGCCGTCGTGATCACGCCGGGTTTCACCGATACCAACGCCGACGAAAAAGAACTGGCAGAGCTGGTAGCGAGCCAGGGTTTCGTTGCGTTTGCAATCGATACGCTGGATACAGGAGATCTGCCGGATCAGCGTGCCACCGAAATCCTGGCGGCGGCGGACTACCTGACGGGCCAGTCCGCCGTACGTAGCGAGGTAAGCGCCAAAGACGTGGGCCTGATCGGCTACAGCTTTGGCGGCGGCGGC…	HAPAHAPAHQPVVAHHHAPFAVRTTVVPKTAVKAFGGGVIYTPQDTGKAVLGAVVITPGFTDTNADEKELAELVASQGFVAFAIDTLDTGDLPDQRATEILAAADYLTGQSAVRSEVSAKDVGLIGYSFGGGGTMQAAQARPSIKAAIGLMPFDFPPASDPNAQYPAYPKLTTPTLVITGQKDDVADPADFGKPAYDSIPGGTPKQYLELKGLDHYAGEHTPVAAIRNAVTAFLKRYLDGNSAYAKLICPAPKVGGPITASYSSCPKG	27752.6
RND3	ESM	plate2	F1	RND3_ESM_plate2_F1	ESM103	0.196827	48.2225	51.7		WP_020639922.1	GCTGATAATCCGTATCAGCGCGGCCCGGACCCGACCACTGCGAGCGTTGCGGCAACCCGTGGTACCTTCGCAACCGCCGAACAGACCGTGGGCGGTGGCAATGGTTTCGCTGCGGGAAAAATCTACTATCCGATCGATACGAGCCAAGGCACCTTCGGTGCGATTGCGATTGTTCCGGGGTATACGGCTACATGGGCGGCCGAAGGGGCATGGATGGGGCCGTGGCTTGCGAGCTTCGGTTTCGTGGTGATCGGCATTGACACCAACAGCCGTAACGATTACGACACAGCGCGCGGTACGCAACTGTTAGCAGCCCTGGATTATCTGACCCAGCGCTCCCCCGTCAGCGGACGCGTCGATGCGAAACGTCTTAGCGTGATGGGTCATTCGATGGGCGGT…	ADNPYQRGPDPTTASVAATRGTFATAEQTVGGGNGFAAGKIYYPIDTSQGTFGAIAIVPGYTATWAAEGAWMGPWLASFGFVVIGIDTNSRNDYDTARGTQLLAALDYLTQRSPVSGRVDAKRLSVMGHSMGGGGAVYAAIHRPSLWAAVGLAPFSPSQNLTTDKVPALLLAGQNDGTVSPSSVQSLYNGIPAGVEKGYLELAGAGHGFPTSSNSVMMRRVIPWLKIFVDHDSRYSKFLCPSLADSTGISGYRSTCPLDVPGGGDPGPGDQAVSLVGAGSGKCIDVPNQSQANGTALVVWTCNGGTNQRWTPTSAGELRVYNGTKCMDAGSGQPGTAVTINACGGGNSQKWTVNATGTITNAQAGACLDVSGGGTADNTPVIVWNCTGAANQVWTRQM	40824.8
RND3	ESM	plate2	F2	RND3_ESM_plate2_F2	ESM111	0.0564152	13.8217			MBT9525948.1	GTACAAATCGGTCCAAACCCCACCAAAGCCAGCCTGGAAGCAAGCTCAGGGCCGTTCACCGTAGGGAAATTCACCATTTCGCGCCCATCGGGTTATGCGGCTGGCACCGTTTACTATCCGACCAACGCCGGCGCTAAAGTGGGTGTGATTTCCATCGTCCCGGGCTTCGTGTCTTACCAATCATCGGTTGCGTGGTGGGGGCCGCGCCTGGCGAGCCATGGCTTCGTAGTAGTTACAATCGACACCAATACTACCGTCGACCAGCCGGATTCACGTAGTCGTCAACAACTGGCGGCGCTGGATCAAGTGGTTGCTTTAGGCAATAACTCATCCAGCCCACTGTATAACAAAATTGACGGAACTCGCACCGGTGTTATGGGTTGGAGCATGGGTGGGGGC…	VQIGPNPTKASLEASSGPFTVGKFTISRPSGYAAGTVYYPTNAGAKVGVISIVPGFVSYQSSVAWWGPRLASHGFVVVTIDTNTTVDQPDSRSRQQLAALDQVVALGNNSSSPLYNKIDGTRTGVMGWSMGGGGSLISAKNRPSIKAAAPQAPWASLTSFSSLTVPTLIFSCQSDIVAPVATHANSFYNEMSRNPKQLLEKTLGDHFCMNSANPTVGLKGVAWMKRFIDGDTRYTTFACSNPNAFGFSDFRTARCS	27147.8
RND3	ESM	plate2	F3	RND3_ESM_plate2_F3	ESM119	0.0576689	14.1289			WP_194666841.1	GCAGCCCCCGTGCATCATGCGGTCACGCGCCCAGTTGCCGCCCATCACCCAGTGACTCGCCCGGTACCACGCCCAGTAGTGGCACACGCGCCGCAACCCCCGGCCGTCGATCAGATTGTTGTTCCGGCAACCGCCGATGCGCGCTTCGGTGGTGGCACCATTTTTGCCCCCCGCGGAGCTGGTCAGAAAGTTCTTGGCAGCGTCGTAGTTACGCCGGGGTTTCACGGCCGTAAAAGCGATATGGCGGTCTATGGTACCGAACTTGCGGCGGAAGGCTTTGTGGTCTTTACCATTGATACTCGTGATCGTGCGGATCTTCCGGATCAGCGTGCTACCGAAATGTTAGCGGCAGCCGACTACCTGACGGGCCGTTCAGCCGTTAAAGGCGAAGTTAGCCCG…	AAPVHHAVTRPVAAHHPVTRPVPRPVVAHAPQPPAVDQIVVPATADARFGGGTIFAPRGAGQKVLGSVVVTPGFHGRKSDMAVYGTELAAEGFVVFTIDTRDRADLPDQRATEMLAAADYLTGRSAVKGEVSPDRVALLGYSMGGGGTLQAAQERPSIKAALTLMPYDYPPAGDPKAVHPAYPELTVPTLIITGQKDATAIPAKFGKPAYDSIPAGTPKQYLQLTGLGHAAGMGKPTATIRAAITAFLERYLDGDTAYAKDICPAPKVGGPISASTSSCGTS	29062.5
RND3	ESM	plate2	F4	RND3_ESM_plate2_F4	ESM127	0.0401175	9.82879			WP_058935200.1	CAGCAAACCGGCCCGGATCCTACCTCCGCCTCGCTGAACGCCACCGCAGGCCCGTTCGCTGTGTCTACCGCGACTGTGACTTCACCGGTCGGCTTTGGCGGTGGCACCATCTACTACCCGACGATTGCCGGGCAATACGGCGTTGTTGCTCTGTCCCCGGGTTTCACCGCTACCCAATCGAGCGTAGCGTGGCTGGGCCGCCGTATTGCTACACACGGTTTTGTAGTTGTGACCATCAACACAAACTCAACGCTTGATCAACCGGCAAGTCGCGCGAACCAGCTGATCGCGGCGCTGAACTATGTGGCCAATAGCGCGTCTACAACGGTTCGCAGCCGCGTCGATGCCAGTCGCCGTGCAGTAGGCGGGCACTCGATGGGTGGCGGGGGTAGTCTGATC…	QQTGPDPTSASLNATAGPFAVSTATVTSPVGFGGGTIYYPTIAGQYGVVALSPGFTATQSSVAWLGRRIATHGFVVVTINTNSTLDQPASRANQLIAALNYVANSASTTVRSRVDASRRAVGGHSMGGGGSLIAAQNNPSLKAILPLTPWNLSTNFSGVQVPTLIVGADGDAVAPVASHARPFYASLPSTVRKAYGELNMASHSTPTSGVNTPIGRYGVTWMKRFVDGDTRYSTFLCGAEHQAYATATVFDRYSQNCPY	26911.3
RND3	ESM	plate2	F5	RND3_ESM_plate2_F5	ESM135	0.4438	108.731	61.3		WP_039906502.1	GCCGACAACCCGTATCAGCGTGGCCCGGATCCGACGCGCACTTCTGTCACTGCAGTCAATGGCCCCTTCGCAAATACGAGCGTTAGTGTCCCGACGGGTTACGGGTTTAATGGTGGCCGCATCTATTACCCAACAGATACCTCTCAGGGTACCTTTGGAGCCATCGCCATTAGTCCCGGTTATACCGCGTTGTTTAGCGCGGAATTGGCCTGGATGGGTCCCTGGCTGGCATCACACGGATTCGTAGTGATTGGCATTGAGACGAACTCCCGCAATGACTTCGACACGGCTCGTGGCACACAACTGTTGGCCGCGCTGGACTACCTGACCCAACAGAGCCCCGTTCGCGATCGTGTGGATCCGACGCGCCTGGCAGTTGCTGGCCACAGCATGGGCGGT…	ADNPYQRGPDPTRTSVTAVNGPFANTSVSVPTGYGFNGGRIYYPTDTSQGTFGAIAISPGYTALFSAELAWMGPWLASHGFVVIGIETNSRNDFDTARGTQLLAALDYLTQQSPVRDRVDPTRLAVAGHSMGGGGALSAATRRSSLKAAVGIAPYSPSSNLANDRVPTMVFAGQADTVVTPSYATGLYNSLPATTESAYLEVAGADHGFMVGRSNPVLVRTMLPFVKMFVDNDARYSQFLCPLLDSSGVVTYRSTCPLLPSTPTTPTATPTNTPTPTASPTVPPTSASQIVGTQSGRCVDVPNASRTNGTRVTLYDCNRQINQTWTYTANKQLQVYGTMCLDAAGTGNGAAVQIYNCHGQTNQQWNVNSNGTISSVQSGRCLDVWSTSNGAQIQLYDCH…	43612
RND3	ESM	plate2	F6	RND3_ESM_plate2_F6	ESM143	0.228168	55.9012	55.9		MBQ1015012.1	GCTGACAATCCCTATCAGCGCGGGCCAGACCCAACACGCACATCCGTCGCTACCGAAAACGGTCCTTTCGCGAACACTTCCGTCAGTGTACCGACTGGTTATGGCTTTAACGGCGGGCGCATCTACTACCCCACCGATACCTCTCAAGGCACTTTCGGAGCCATCGCGATCAGTCCCGGTTATACCGCCCTGTTTTCTGCCGAACTTGCTTGGATGGGACCCTGGCTGGCTAGTCACGGATTCGTCGTTATTGGTATCGAAACTAATAGTCGTAATGACTTCGATACTGCCCGTGGTACGCAACTCTTAGCGGCGCTCGATTACCTGACTCAGCAATCTCCGGTTCGCGACCGTGTTGATCCCACGCGTCTCGCGGTGGCAGGGCATTCAATGGGTGGA…	ADNPYQRGPDPTRTSVATENGPFANTSVSVPTGYGFNGGRIYYPTDTSQGTFGAIAISPGYTALFSAELAWMGPWLASHGFVVIGIETNSRNDFDTARGTQLLAALDYLTQQSPVRDRVDPTRLAVAGHSMGGGGALSAATRRSSLKAAVGIAPYSPSSNLANDRVPTMIFSGQADTVVTPSYATSLYNSLPSTTESIYLEVAGADHGFMVGRSNPVMIRTMLPFLKMFIDNDARYSQFLCPLLDSSGVVTSRSTCPLLPSTPTTPPTDPPTDPPTNPPGSANEIVGTQSGRCVDVPNAATTNGTRVQLYTCNKQTNQAWTYTSGKQLQVYGTMCLDAAGSGNGAAVQIYSCHSQTNQQWNVNSNGTISNVQSGRCLDVWSTSNGAQIQLYDCHGQTNQ…	46273.8
RND3	ESM	plate2	F7	RND3_ESM_plate2_F7	ESM151	0.0466783	11.4362			WP_222106336.1	GACGAAATTGGTCAGGCCCCGACGTCAAGTAATATTACTGGAAATGGTAGCTTTTCAGTCAGTACGTATAACATTTCATCTTTAGTGAGCGGCTTTGGTGGCGGAGTTGCCTATTACCCTACCACCTCGGGTCGTTATCCTGTGGTGGCCGTTAGCCCGGGCTTCACCGCCCGCTGGTCCTCGATTAGTTGGATTGGGCCGCGCCTGGCATCATGGGGCTTTGTGGTAGTGGGCATTGAGACGAATGGTCTGTATGATCAGCCTGCGAGTCGCGGCTCCCAGCTGCTCGCAGCGTTAAACTGGGCTGTCAATTCGGCGCCGAGTGCCATCACCTCCCGCGCTGATGGTAGTCGCCGTGGAGTCGCTGGGCATTCAATGGGAGGTGGTGGTACTCTTGAA…	DEIGQAPTSSNITGNGSFSVSTYNISSLVSGFGGGVAYYPTTSGRYPVVAVSPGFTARWSSISWIGPRLASWGFVVVGIETNGLYDQPASRGSQLLAALNWAVNSAPSAITSRADGSRRGVAGHSMGGGGTLEALAADTTGNVKAGVPIAPWNSDKTWSGINEAVQIVGGESDTIASVGSHSIPFYNSVSGPKSYVELNGASHFFPQSTNSTLSRALVSWFKRYLNQDARFTPFTCGYGGTAVSDFRTNAC	26070
RND3	ESM	plate2	F8	RND3_ESM_plate2_F8	ESM159	1.51389	370.903	57.4		WP_203906211.1	GCTGATAACCCGTATCAGCGTGGACCGAACCCTACCGCTGCAAGTATCGCCGCAACCACTGGCCCGTTCGCCATTGCGAGTGTGTCTGTGGCCCGTGGCAACGGCTTTGGCGGCGGGGTTATCTACTACCCCACAGATACCTCTCAGGGCACGTTTGGCGCTATTGCTATCAGCCCCGGCTTAAACGGAACTTGGCCGGGCATCGCTTGGCTCGGGCCTCGTCTTGCCTCTCAGGGATTCGTTGTTTTCGGCATCGAAACCAACAACTTAAACGACAGTCCGACCTCTCGCGGCACTCAGTTACTCGCGGCGTTGGATTACCTGACGCAGCGCAGTTCTGTGCGCACGCGTGTGGATGCAACGCGTCTGGCAGTAGCTGGTCATAGTATGGGAGGCGGA…	ADNPYQRGPNPTAASIAATTGPFAIASVSVARGNGFGGGVIYYPTDTSQGTFGAIAISPGLNGTWPGIAWLGPRLASQGFVVFGIETNNLNDSPTSRGTQLLAALDYLTQRSSVRTRVDATRLAVAGHSMGGGGALDAALRRPSLQAAIGNAPYLPSGNLSTDRVPTLIYAMQNDTLVPPSRLTTMYNTIPATTERGYIQITGAGHNYIGQPSTNLARTMIPWFKIFIDNDTRFSQFLCPLSNMSGISQYRNSCPLI	27160.9
RND3	ESM	plate2	F9	RND3_ESM_plate2_F9	ESM167	1.03575	253.76	55.3		WP_091317053.1	AATCCTTATGAGCGTGGTCCGGATCCTACGACGGCGAGTATTGAGGCGTCCCGTGGTTCGTTTGCTACCAGTACAGTGACGGTGTCGCGTTTGGCCGTTTCTGGTTTTGGCGGTGGCACCATTTACTACCCGACGACTACGACCGCGGGTACGTTTGGCGCTATCAGTATCGCGCCGGGCTTTACCGCCACACAAAGCAGTATGGCGTGGCTTGGACCGCGTCTGGCTAGTCAAGGGTTCGTTGTGTTTACGATTGATACCATCACTACGAGCGATCAACCGGATTCGCGCGGCCGTCAGCTGCTGGCTAGCTTGGATTATCTGACTCAGCAGAGCAGCGTGCGCAGCCGCATTGACTCTAGCCGTCTGGGAGTGGTTGGGCACTCCATGGGGGGTGGG…	NPYERGPDPTTASIEASRGSFATSTVTVSRLAVSGFGGGTIYYPTTTTAGTFGAISIAPGFTATQSSMAWLGPRLASQGFVVFTIDTITTSDQPDSRGRQLLASLDYLTQQSSVRSRIDSSRLGVVGHSMGGGGTLEAARSRPSLQAAVPLTGWNLTKNWSTLRVPTLVVGAQSDTIAPVASHSIPFYTSLPSTLDRAYLELRGASHFAPNTSNTTIAKYTLSWLKRFIDNDTRYEQFLCPIPSSSLSISDYRGNCPHNG	27696.3
RND3	ESM	plate2	F10	RND3_ESM_plate2_F10	ESM175	1.16191	284.668	46		MGYP000647205319	CTGACCCCCTCCCCGACGCCCCCCCCAACTGGCGGCACAGGGGGCTGTCCTGCCGATGCCATCTGCCGCGGCGAGACCCCTGGTTCGTACAGTGCAAACGGCCCGTATGGAAGCCGTAGTTACACGCTGTCCCGCATCCAAACCCCCGGCGGAGCGACCGTATATTACCCGGCGAATGCAGAACCTCCGTTTTCCGGGCTGGTTTTTACCCCGCCCTACACAGGCAGCCAGTTTATGTACCGTGCTTGGGGACCGTTTTTCGCTAGCCATGGGATCGTTATGGTAACGATGGATACTCGTACGACCCTGGATTCTGTTGACCAGCGTGCGGCACAACAGAAACAAGTCTTGGACGCATTAAAAGCGGAAAACACGCGTAGCGCGTCCCCGCTCCGTGGC…	LTPSPTPPPTGGTGGCPADAICRGETPGSYSANGPYGSRSYTLSRIQTPGGATVYYPANAEPPFSGLVFTPPYTGSQFMYRAWGPFFASHGIVMVTMDTRTTLDSVDQRAAQQKQVLDALKAENTRSASPLRGKLDTSRLGAVGWSMGGGATWINSAEYSGLKTAMSLAGHNLSALDINARGSNTRVPTLIMNGALDATYLGGLGQSLGVYNNIPRGIPKVIYEVSSAGHFSWGSPTSAGRSVAQIALAFQKTFLDGDTRWATYIRRPSSGVATWRTANLP	29591.5
RND3	ESM	plate2	F11	RND3_ESM_plate2_F11	ESM183	0.0555093	13.5998			WP_194636332.1	GCGGCGCCGGTTCACCACGCAGTGACGCGCCCAGTGGCCGCTCACCATCCTGTTACCCGCCCGGTGGCCGGCCATGCCCCGCCGCCGTCCACTGTGGATCAAATCGTGGTGCCTGCTACAGCGGATGCTCGTTTTGGCGGCGGGACAATCTTCGCTCCGCACGGTGCTGGCCAAAAAGTACTTGGTTCCGTCATTGTGACCCCGGGTTTTCATGGGCGTAAAAGCGATATGGCAGTGTATGGGACGGAGCTGGCTGCAGAGGGTTTTGTTGTATTCACCATTGATACTCGCGAGCGCGCGGATCTTCCGGCTCAGCGCGCTACGGAAATGTTAGCGGCGGCGGATTACCTGACGGGTCGTAGCGCAGTCAAAGGCGAAGTAAGTCCTGACCGTGTCGCG…	AAPVHHAVTRPVAAHHPVTRPVAGHAPPPSTVDQIVVPATADARFGGGTIFAPHGAGQKVLGSVIVTPGFHGRKSDMAVYGTELAAEGFVVFTIDTRERADLPAQRATEMLAAADYLTGRSAVKGEVSPDRVALLGYSMGGGGTLEAAQERPSIKAALTLMPYDYPPAGDPKAVHPAYPELTVPTLIITGQKDATAIPAKFGKPAYDSIPAGTPKQYLQLTGLGHAAGMGKPTATIRAAITAFLERYLDGDTAYAKDICPAPEVGGPISASTSSCPAG	28506.8
RND3	ESM	plate2	F12	RND3_ESM_plate2_F12	ESM191	0.0782177	19.1633			MGYP000128427971	CAGACATCTGATCCTACCAGCGCGAGTCTGAACGCGAGCGCTGGTCCGTTATCTGTCTCAACGGCGTCCGTTACCGCACCGCGCGGCTTCGGCGGCGGCACCATTTATTATCCCACCACTCAGGCTCGCTACGGTGTGATTGCGATCAGTCCGGGTTTTACTGCTACCGAAACCAGCATTGCGTGGTTGGGTCGTCGCATTGCCACGCATGGCTTCGTTGTGATTACGCTGAATACACTGACAACGCTTGATCAACCGGCGTCTCGTGCGAACCAATTGATGGCCGCGTTGACCTATGTGGTGAATAGCTCGAGCTCCGCCGTTAAAGCGCGCATCGACACGGCGCGTCTTGCAGTCGCGGGTCACTCTATGGGTGGTGGCGGTGCGCTGATTGCCGCG…	QTSDPTSASLNASAGPLSVSTASVTAPRGFGGGTIYYPTTQARYGVIAISPGFTATETSIAWLGRRIATHGFVVITLNTLTTLDQPASRANQLMAALTYVVNSSSSAVKARIDTARLAVAGHSMGGGGALIAARDNPTLKASYPLTPWNSSTSFSTVRVPTMIVGADGDTIAPVATHARPFYASLPSATSKAYGELNNGTHFSPNSTNTPIGRYGVAWMKRFVDGDTRYSTFLCGTEHTRYATALVFDRFNQNCPY	26945.5
RND3	ESM	plate2	G1	RND3_ESM_plate2_G1	ESM104	0.0952791	23.3434	47.5		WP_257828480.1	CAGAGCAACCCGTATCAACGTGGCCCCGCACCAACGGCCTCGTCTCTCGAAGCATCACGCGGACCACTGGCAATTTCGCAGTTCACGGTTTCCCGTCCTAGTGGTTACCGTGCCGGCACAGTGTACTACCCCACCAATGCTGGCGGTACCGTCGGCGCAATTGCGGTGGTGCCCGGTTACACTGCGTATCAGAGCGACATTAACTGGTGGGGTCCCCGCCTGGCCTCTTGGGGATTTGTCGTGATTACAATCGATACCAATAGTACCCTGGATCAGCCATCTTCCCGTAGTCGCCAACAGCTGGCCGCTCTGGATCAGGTTGCAGCGCTGTCACGCACAAGCTCCTCGCCAATCTATAATAAGGTCGATACCAGTCGCATGGGCGTAATGGGGTGGAGC…	QSNPYQRGPAPTASSLEASRGPLAISQFTVSRPSGYRAGTVYYPTNAGGTVGAIAVVPGYTAYQSDINWWGPRLASWGFVVITIDTNSTLDQPSSRSRQQLAALDQVAALSRTSSSPIYNKVDTSRMGVMGWSMGGGGSLISTENRPSLKASIPFAPWNSTSSFSSVVTPTFIIACQSDIIAPVASHADDFYDSLSRPPKMFLEIRGGSHYCANSSNNDKGLLGSKGVAWMKRYIDNDTRFTSYACSNPNTLAVSDFRTARCS	28168.7
RND3	ESM	plate2	G2	RND3_ESM_plate2_G2	ESM112	0.0225661	5.52869			WP_194682325.1	GCGCCGGCTCACCACGCGGCGCCGGCTCACGCTGCTGCCCATCATCACGCGCCGTTCGCAGTCCGTGCCACAGTTGTGCCGAAGACCGCCGTGAAAGCCTTCGGGGGCGGCGTAATTTATACGCCGCAGGATACGGGCAAGCCGGTTCTGGGGGCGGTTGTTATTACCCCGGGGTTTACGAACACGAACGCGGATGAGAAACAGCTGGGCGAGCTGGTCGCGAGTCAGGGGTTTGTAGCCTTCGTTATTGATACCCTGGATACCGGTGATTTACCGGATCAGCGCGCGACTGAGATCCTCGCGGCAGCGGATTACTTAACAGGGCAGAGCGCCGTCCGTTCCGAAGTGTCCGCCAAAGATGTAGGTCTGATTGGTTACAGCTTCGGCGGGGGTGGAACG…	APAHHAAPAHAAAHHHAPFAVRATVVPKTAVKAFGGGVIYTPQDTGKPVLGAVVITPGFTNTNADEKQLGELVASQGFVAFVIDTLDTGDLPDQRATEILAAADYLTGQSAVRSEVSAKDVGLIGYSFGGGGTMQAAQARPSIKAAIGLMPFDFPPASDPDAQYPAYPKLTTPTLVITGQKDDVADPADFGKPAYDSIPAGTPKQYLELKGLDHYAGEHAPVAAIRNAVTAFLKRYLDGNSAYAKFICPAPKVGGPITASYSSCPKG	27569.4
RND3	ESM	plate2	G3	RND3_ESM_plate2_G3	ESM120	0.0426249	10.4431			NUP52419.1	CGCCCGGCTCCAGCAACCACCGCCGCGAGCCAGTCTACCCAGCGCGGGCCAGATCCGACCGTGGCTATGATTGAAGCCACCCGCGGCCCGTTTGCCACCGCTCAAGTCAGCGTCCCGGCCGGTCACGGTTTTGGCGGTGGTATGATCTACTATCCCACGGACACCAGCCAGGGCACCTGGGGCGCTCTTGCCATCGTGCCCGGTTATAGCGCCCTTTTTGCAAATGAAGAAGCCTGGATGGGTCCTTGGTTAAGCAGTTTTGGCTTTGTTGTCATCGGGGTGGAAACGAACACCCGCACCGACTCGGACAGCCAGCGTGCAGCGGAGGTGCTGGCCGCACTCGACTATTTGACGACGCAGAGTCCAGTGCGTAATGAAGTGGACCCAGCTCGTTTGTCA…	RPAPATTAASQSTQRGPDPTVAMIEATRGPFATAQVSVPAGHGFGGGMIYYPTDTSQGTWGALAIVPGYSALFANEEAWMGPWLSSFGFVVIGVETNTRTDSDSQRAAEVLAALDYLTTQSPVRNEVDPARLSVLGHSAGGAGVIEAAEQRPSLRALIGLAPGYPGQGLSMATDQVPALVVGGQADTTVTPSYLANLYGTLPASTQSDFAQIAGADHVYYTHPNNVEMKLIIPWLKLFVDSDSRYEQFLCPSLPDPSTISAYQPKCPYTPPGGSSSSSSSSSSSSASSSSPTTPTTTTSSTPSTSCTATYQTQNSWPGGFQGLVTVTAGPAAISSWTVKWNLSSGQSITQVWSGTLSTSGSAVSVGNASYNGSLAPGASATFGFLADGSPSTPTLSCTGS	40928.6
RND3	ESM	plate2	G4	RND3_ESM_plate2_G4	ESM128	1.65986	406.666	66.4		WP_269740835.1	GCATCTCCGTACCAACGCGGGCCTAATCCGACTGCCGCATCAATTGCCGCCACCACTGGTCCGTTCGCCATTGCATCTATTACTGTGCCCCGTGGTAACGGTTTTGGTGGGGGCGTGATCTATTACCCGACCTCAACCAGCCAGGGCACGTTTGGTGGCATCGCTATCTCACCAGGTCTGAACGGTACTTGGAGCGGTATCAGCTGGTTGGGCCCGCGCCTGGCCTCACAGGGTTTCGTCGTCTTCGGAATCGAGACTAACAATCTCAATGATTCGCCGACGTCCCGCGGCACCCAGCTGCTCGCCGCCCTGGATTATCTGACGCAGCGTAGCAGCGTGCGCAGCCGCTTAGACGCCAATCGCTTAGCCGTTATGGGCCACTCAATGGGGGGCGGAGGA…	ASPYQRGPNPTAASIAATTGPFAIASITVPRGNGFGGGVIYYPTSTSQGTFGGIAISPGLNGTWSGISWLGPRLASQGFVVFGIETNNLNDSPTSRGTQLLAALDYLTQRSSVRSRLDANRLAVMGHSMGGGGALDAALRRPTLKATIGNAPHLPSGSLANDRVPTLIYAMQNDTLVTPARLTSLYNTIPAATERAYIEVTGAGHNYIGQPSTTLARTMIPWLKIFIDSDTRYAPFLCPLNDRSGIRQYRNSCPLI	27041.9
RND3	ESM	plate2	G5	RND3_ESM_plate2_G5	ESM136	0.250734	61.4299	55.6		GGR16917.1	TCCCCCAGTCCCGGTACCCCAGGCGGTGACAACCCATATCAACGCGGTCCGGACCCTACGGTGGCATCTGTAGCAGCGCAGTACGGCCCGTTCGCCACTGCTCAAATTACGGTGCCCCCGGGGAATGGTTTTAACGGTGGATTTATCTATTATCCGACTGATACGTCGCATACCTATGGAGCAGTCGCAATCGTGCCGGGCTATACGGCCTTGTTTGCAGATGAGGAAGCGTGGATGGGCCCGCGCCTGGCGTCATTCGGCTTTGTCGTCATCGGCGTCGAAACTAACTCTCGTACCGATTATGACACTGCACGTGGTACACAGCTGTTAGCCGCACTTGATTACCTCACGAACAGCTCGGCAGTTCGCGATCGTGTTGACCGCAATCGCTTGAGCGTC…	SPSPGTPGGDNPYQRGPDPTVASVAAQYGPFATAQITVPPGNGFNGGFIYYPTDTSHTYGAVAIVPGYTALFADEEAWMGPRLASFGFVVIGVETNSRTDYDTARGTQLLAALDYLTNSSAVRDRVDRNRLSVIGHSMGGGGSLYAATQRPSLKAAIGLAPFKPSGNLASDTVPTMIIGGINDTTVTPSYLDGLYPTLPAATPGAYLQLANADHLYFTRPNDIELRSQIEWLKIFVDNDTRYTPFLCPSVKDTTGIVRSSVKCSTVPGGGSTPSSSRILGTQSGRCVDVPGATHNNGTRVQLYDCNGQANQQWTYTSSKQLTVYGTVCLDAAGSGNGSAVQIYSCNGQANQQWNVNANGTITGVQSGRCLDVWGTGNGQQIQIYDCNGQANQKFSLN	41872.8
RND3	ESM	plate2	G6	RND3_ESM_plate2_G6	ESM144	0.363565	89.0734	50.2		WP_239125827.1	GATGAAATTGGTCAAGCCCCGACCTCCTCGAACATCACTGGCAACGGAAGCTTTTCTGTTGCGACCTATAATATTTCGAGCCTTGTCTCTGGCTTTGGGGGTGGCGTAGCCTATTATCCCACTACCTCGGGCCGTTACCCCGTGATTGCCGTATCGCCCGGGTTTACCGCCCGTTGGTCATCCATTAGCTGGATTGGCCCTCGTTTAGCCTCCTGGGGCTTTGTGGTCGTGGGCATTGAAACCAACTCCATCTACGATCAGCCGGGTAGCCGTGGGTCACAATTGCTGGCCGCTCTTAATTGGGCGGTGAATTCCGCCCCCAGCTCTGTGCGCGATCGTGTCGACGGCAGCCGTCGCGGTGTGGCAGGGCACAGTATGGGAGGTGGTGGTACCCTGGAA…	DEIGQAPTSSNITGNGSFSVATYNISSLVSGFGGGVAYYPTTSGRYPVIAVSPGFTARWSSISWIGPRLASWGFVVVGIETNSIYDQPGSRGSQLLAALNWAVNSAPSSVRDRVDGSRRGVAGHSMGGGGTLEALAADTTGLVKAGVPIAPWNTDTTWGGLNEAVQIVGGESDTIAPVSSHSIPFYSTLGGPKSYVELNGASHFFPQTSNSTLSRALVSWFKRYLNNDARFTPFTCGYSGLSISDFRSNNC	26251.2
RND3	ESM	plate2	G7	RND3_ESM_plate2_G7	ESM152	0.0517246	12.6725			MGYP003543227020	ATGCGTAGTACCTCCACCACACCGACTGCATCTTCGGTGTCAGGCGCTGGCGCATTTGCAATCTCATCTGCGACCGTCGGGGGCGGCAACGGCTTTGGCAGCGCAACGATTTATTTTCCTACTGACACTAGCCAGGGTACGTTTGGGGGCCTGGCGGTATCGCCGGGTTTTACAGAAACCCAGAGTGCATTACGCTGGTGGGCGCAGCGTCTCGCCACCCACGGCTTTGTGGTCATTAATATCAGTACCAATAGCACTTTCGACAATCCTAGCAGTCGCGCGACCCAGCTCCAAAACGCGTTAAACTATCTGGTGAATACCTCCTCCGTGCGCACGCGTGTGGATCGCACACGTCTGGGCGTTAGCGGCCATTCGATGGGTGGTGGGGGAACCCTGGAA…	MRSTSTTPTASSVSGAGAFAISSATVGGGNGFGSATIYFPTDTSQGTFGGLAVSPGFTETQSALRWWAQRLATHGFVVINISTNSTFDNPSSRATQLQNALNYLVNTSSVRTRVDRTRLGVSGHSMGGGGTLEAARNNTALQAAIPLMPWDQTKSFPGILTPTMIVAGQNDTVARPSSHAIPFYNSIPDSSEKVYLELAGAGHNASNSTNPTISLFGVSWAKRYIDNGTRYEQFICPGGGSGISSYRQT	26087.1
RND3	ESM	plate2	G8	RND3_ESM_plate2_G8	ESM160	1.63122	399.648	55.6		WP_144022925.1	GCCTCACCGTATGAACGCGGCCCGAACCCGACTGCGGCAAGCGTGTCGGCAACGACCGGCCCGTTTGCAATCGCTTCTGTCTCTGTGGCGCGCGGAAACGGATTCGGCGGAGGTGTCATCTATTACCCTACCGCCACCAATCAGGGCACATTTGGTGGGATCGCCATTAGTCCAGGCCTGAATGGTACATGGGCCGGGATCGCTTGGCTCGGCCCACGCTTAGCCAGTCAGGGTTTCGTAGTATTCGGCATCGAAACCAACAACCTGAACGATTCCCCGACGTCTCGCGGCACCCAGCTTCTGGCTGCGCTGGATTATCTGACCCAACGCTCCACTGTGCGCACCCGCGTTGATGCCGGCCGTCTGGCAGTTATGGGCCATAGCATGGGTGGCGGTGGC…	ASPYERGPNPTAASVSATTGPFAIASVSVARGNGFGGGVIYYPTATNQGTFGGIAISPGLNGTWAGIAWLGPRLASQGFVVFGIETNNLNDSPTSRGTQLLAALDYLTQRSTVRTRVDAGRLAVMGHSMGGGGALDAALRRPSLQAAIGNAPHLPSGTLSNDRVPTMIYAMQNDTLVPPSRLTTLYNSIPATTERGYILVTGAGHNYIGQPSTTLARTMIPWFKIFIDDDTRYSQFLCPMSNQSGISQYRNSCPLS	26918.6
RND3	ESM	plate2	G9	RND3_ESM_plate2_G9	ESM168	0.0529862	12.9816			MBO9532906.1	GTGGAAAATGGTCCCGCGCCGACAGTCTCCAGTGTTCGCGCCGATGCCGGTAGTTATTCCGTATCTAAAACCAGCTACGCCGATAACGTGACGCCCGGATTCGGTGCCGCCACGGTCTACGCTCCGAGTAACACGACGGGGCAGAAGTTTGGTGTCGTATCTTTTGCTCCGGGGTGGACCGAGAACCAGTCTGCCGTGGACTGGATCGCTCGTCGTACGGCGAGCTTTGGTTTTGTCACGATCGTGTTCGATGTGAATAACACCTTCTTTGACTTCCCGGCCGCCCGTGCTCCGCAACTCATTGCAGCGCTGAATTTCGTAACAGGCACGTCCAACCAGCGTAACTTAGCTGACGCTTCGCGTGAGGCCGTTGTTGGCCACAGCATGGGCGGTGGCGCT…	VENGPAPTVSSVRADAGSYSVSKTSYADNVTPGFGAATVYAPSNTTGQKFGVVSFAPGWTENQSAVDWIARRTASFGFVTIVFDVNNTFFDFPAARAPQLIAALNFVTGTSNQRNLADASREAVVGHSMGGGATLDAARANPSLKATVGLAPWNPGISYSDVTVPSLEIGAQNDFIAGVSNNARYFYNSLPGSTPKAYTEMKSFGHLQTNYPSAQVGAATVSWLKRYVDGDTRYAPFICGAHTGVQNSELSAYASNC	26981
RND3	ESM	plate2	G10	RND3_ESM_plate2_G10	ESM176	0.0214468	5.25446			WP_204570640.1	GCAGCCCCGCATGCAAGTACTGCGCATCACCATGCCCCATTTGCCGTTCGTACGACAGTCGTACCTCGCACTGCCGACGCAAAATTCGGTGGGGGGGTGATTTACGAACCGCAGGATACGGGTAAACCGGTCCTGGGCGCCGTTGTGATTACCCCCGGCTTTACGGATACGAACGCTGATGAGAAAGAAATGGCGGAACTGGTTGCTTCACAAGGCTTCGTTGCGTTTGCTATTGACACTCTGGATGTAGGTGATCTGCCGGATCAACGTGCAACCGAAATTCTTGCCGCAGCCGACTATCTGACCGGCCAGTCCGCGGTTAAATCCCAGGTCAGCGCGAAAGATCTGGCGTTTCTGGGCTATAGTATGGGAGGTGGCGGAACCTTCCAGGCTGCGCAG…	AAPHASTAHHHAPFAVRTTVVPRTADAKFGGGVIYEPQDTGKPVLGAVVITPGFTDTNADEKEMAELVASQGFVAFAIDTLDVGDLPDQRATEILAAADYLTGQSAVKSQVSAKDLAFLGYSMGGGGTFQAAQARPSVKAAIGLMPFDIPDANDPNATTPSYPKLTTPSLVVTGQKDDVADPEYFGKPIYDSIPVGTPKQYLELTGLGHGAGEHVPAPTIRVAVTAFLKRYLDGNSAYAKYICPAPKVGGPVSASLSSCPQG	27099.8
RND3	ESM	plate2	G11	RND3_ESM_plate2_G11	ESM184	0.138773	33.9994	43		WP_090003781.1	ACAGACAACCCTCACCAGCGCGGCCCGAACCCGAGCCAAGCCTCAATCAGCGCGAATCGCGGTACATTTGCGACGGCAGAGACTAGCGTAGGAAGTGGTAACGGATTCGGCGCCGCCAAAATCTATTATCCGACCGATACCGGTCAGGGAACCTTTGGGGCGATTGCTGTGTCCCCTGGCTACACTGCTACTTGGGCGGCCGAAGGCGCTTGGATGGGTCATTGGCTGGCGAGCTTTGGCTTTGTGGTTATCGGTATCGATACCATTAATCGTAACGATTTTGATGTGGCTCGCGGCACCCAGTTACTGGCGGCGCTGGATTACCTTACCCAACGTAGTAGCGTTCGCACACGTGTGGATCCTTCCCGCTTGGCGGTGATGGGTCATTCAATGGGCGGC…	TDNPHQRGPNPSQASISANRGTFATAETSVGSGNGFGAAKIYYPTDTGQGTFGAIAVSPGYTATWAAEGAWMGHWLASFGFVVIGIDTINRNDFDVARGTQLLAALDYLTQRSSVRTRVDPSRLAVMGHSMGGGGTISAALRRPTLKAAIGLAPYSPSQTTTGMQVPTVLLAGQNDGTSTPASIITLHNNIPASTEKAYLELTGAGHGFPTSNNSVVTRKVIPWMKIFIDQDTRYTQFLCPLQDWTGIRSYRNSCPLLPNDPGTTFSLAGSASGKCVDVPGRVQTNGTGLIIWTCNGAANQHWTRTAAGELRIYGNSKCMDASGQGARVTINSCNGGSGQKWTVGTNGTVTNAASAGCLDTGGTADNAPVIVTTCNGGSGQIWIKRS	40300.4
RND3	ESM	plate2	H1	RND3_ESM_plate2_H1	ESM105	0.0865034	21.1933			WP_266715872.1	ATGACAGTTCCCCCAGGCAACGGCTTCAACGGAGGTAAAATTTACTACCCCACCGATACAAGCCTCGGTACATGGGCGGCCGTGGCTGCTGTACCGGGATATACGGCTCGTTGGGATGCTGAAGGGGCTTGGATGGGCCCATGGCTGGCGTCATTTGGCTTCGTGGTAATCGGCATTGATACCAACAGCCCGACAGATTATGACACTGCTCGCGGCACCCAGCTGTTGGCAGCTCTGGATTACTTGACTCAGAAAAGCCCAGTCCGCGACCGTGTCGATCCTAACCGCTTGGGGGTGCTGGGCCACTCAATGGGCGGTGGAGGCGCGATCTCCGCAGCGGAACGTCGCCCATCTCTGAAAGCTGCTTTACCGCTGGCGCCCTTCAGTCCGTCGCAGAAC…	MTVPPGNGFNGGKIYYPTDTSLGTWAAVAAVPGYTARWDAEGAWMGPWLASFGFVVIGIDTNSPTDYDTARGTQLLAALDYLTQKSPVRDRVDPNRLGVLGHSMGGGGAISAAERRPSLKAALPLAPFSPSQNLSSLRVPTMIMGARDDGTVTPSYLNGLYGSMPTATQSAYIELTSGGHGFPTWGNSNVTRRTIPWLKIFLDNDTRYTQFLCPSLADSSGISRSQTKCPYVPPGGTTTPPSGGQIVGAGSGRCLDVPNASQTNGAQVQLWDCSGNVNQKWARTDAGELRVYGSKCLDAEGSGTSPGTRVIVWDCHGGQNQRWNVNTNGTITSVGSGLCLDTNGGGTGNGAQTVLGNCNGAPTQRWTVR	38686.4
RND3	ESM	plate2	H2	RND3_ESM_plate2_H2	ESM113	0.0752203	18.429			WP_092947589.1	CAGATCGGCCCCGATCCGACTTCGAGCAGTCTGAATGCAACCTCGGGCCCGTTTGCAGTTAGCACCAGTACTGTTGCGATTGCGTCCGGCTTCGGAGGTGGCACCATCTACTATCCGACAACGACGGGCCAGTATGGGGTTATTGCTGTGAGCCCGGGATTTACAGCAACGCAGAGCTCGATTGCTTGGTTAGGGCGTCGTCTGGCAACCCACGGGTTTGTCGTCATCACCATTGATACTCTTACTACCCTTGATCAGCCGGCCAGCCGTGCTACTCAGCTGGTCGCTGCATTGAACTATGTTGTAAACTCAGCGACGAGCACCGTCCGCAGTCGTGTCGATTCCTCAAAACGTGCGGTTGCGGGTCACAGCATGGGCGGGGGTGGTGCGCTGATCGCC…	QIGPDPTSSSLNATSGPFAVSTSTVAIASGFGGGTIYYPTTTGQYGVIAVSPGFTATQSSIAWLGRRLATHGFVVITIDTLTTLDQPASRATQLVAALNYVVNSATSTVRSRVDSSKRAVAGHSMGGGGALIAAQNNPGLKASLPLTPWNLSTNFSQNQVPTLIFGSDGDTVAPVAVHSRPFYASLPSSTYKAYAELNLATHFTPNSTNTPIGRYGVAWMKRFIDSDTRYSAFLCGAEHQAYATALVFDRYNQNCPY	27046.5
RND3	ESM	plate2	H3	RND3_ESM_plate2_H3	ESM121	1.09446	268.142	58.9		WP_247684544.1	ATGCTTACAATTACCGTGGCGACCGGGAGCGCTTCGGCCGCTGATAACCCATATCAGCGCGGGCCGGATCCAACTCGTACCTCCGTAACCGCCGTTAACGGTCCGTTCGCGAACACTTCTGTATCGGTGCCAACGGGTTACGGCTTTAATGGTGGTCGCATCTACTATCCGACGGATACCTCTCAAGGGACCTTTGGTGCGATCGCAATTTCTCCCGGCTACACCGCACTTTTTTCCGCCGAGCTGGCCTGGATGGGTCCGTGGCTGGCGTCGCACGGCTTCGTGGTGATCGGGATTGAAACCAATTCACGCAACGACTTTGATACGGCACGTGGCACCCAATTATTGGCAGCCCTGGATTACCTGACCCAACAGTCCCCGGTGCGTGATCGCGTGGAT…	MLTITVATGSASAADNPYQRGPDPTRTSVTAVNGPFANTSVSVPTGYGFNGGRIYYPTDTSQGTFGAIAISPGYTALFSAELAWMGPWLASHGFVVIGIETNSRNDFDTARGTQLLAALDYLTQQSPVRDRVDPNRLAVAGHSMGGGGALSAATRRSSLKAVVGIAPYSPSSNLANDRVPTMIFAGQADTVVTPSYATGLYNSLPTTTESAYLEVAGADHGFMVGRSNPVMVRTMLPFVKMFIDNDARYSQFLCPLLDSSGVVTYRSTCPLLPSTPPTSTPTPTDPPTPTPTPTVPPGSASEIVGTQSSRCIDVPNASRNNGTRVQLYDCNKQTNQA	35388
RND3	ESM	plate2	H4	RND3_ESM_plate2_H4	ESM129	0.0300881	7.37159			WP_263026031.1	GCCACTACTAGCTTCCGTCGTGGGCCGGATCCGTCCGCTGCGAGCATTCGCGCCGCCAACGGCCCCTTCGCAATTGCCAAGACCACGGTAGCGCGTCAAGCCGGTTTCGGAGGTGGTGACATCTATGCGCCCACAGATACGTCGCGCGGAACCTTTGGCGCGGTAGCGATTGCGCCAGGGTTTACGGCCACACGTTCCTCTCTGGCGTGGCTGGCCCCACGTATTGCTAGCCAGGGCTTTGTCGTCTTTAATATTGACACCTTAACCACCAGTGACCAGCCTGCCCAGCGCGGTCGTGAGCTTCTGGCTGCGCTGGACTTTCTGACCGGCAGTTCCACAGCACGCGCAAAAATTGATCGTACTCGCCTGGCTGTTATGGGCCATAGTATGGGGGGGGGG…	ATTSFRRGPDPSAASIRAANGPFAIAKTTVARQAGFGGGDIYAPTDTSRGTFGAVAIAPGFTATRSSLAWLAPRIASQGFVVFNIDTLTTSDQPAQRGRELLAALDFLTGSSTARAKIDRTRLAVMGHSMGGGGTLEAAKARPSLKAAVPLTPWDLTKNFATVKVPTMIIGAQSDTIAPPSRFSDQFFASLPAATNKGYLELAGASHFAPNIPNPTIASTSIAWLKRFVDGDTRFEQFLCPGPSSNGISEYQTNCPHKA	27091.9
RND3	ESM	plate2	H5	RND3_ESM_plate2_H5	ESM137	0.571675	140.06	62.2		PYC64928.1	GCAGATAACCCGTACCAGCGTGGTCCTGATCCTACCCGCACCAGTGTGACAGCTGTAAACGGCCCGTTTGCCAATACCTCCGTGTCAGTTCCGACTGGCTATGGTTTCAACGGCGGACGCATTTATTATCCAACGGACACGTCGCAGGGCACCTTTGGTGCCATTGCCATCTCTCCAGGCTACACTGCGTTATTTTCTGCAGAATTAGCTTGGATGGGCCCGTGGCTGGCGTCGCACGGCTTTGTAGTGATCGGTATCGAAACCAATAGCCGCAATGATTTTGATACAGCACGTGGCACCCAACTGCTGGCGGCTCTGGACTATTTAACCCAGCAGAGCCCGGTCCGTGATCGTGTGGACCCAAACCGCCTTGCCGTTGCCGGTCACTCCATGGGTGGC…	ADNPYQRGPDPTRTSVTAVNGPFANTSVSVPTGYGFNGGRIYYPTDTSQGTFGAIAISPGYTALFSAELAWMGPWLASHGFVVIGIETNSRNDFDTARGTQLLAALDYLTQQSPVRDRVDPNRLAVAGHSMGGGGALSAATRRSSLKAVVGIAPYSPSSNLANDRVPTMIFAGQADTVVTPSYATNLYNSLPTTTESVYLEVAGADHGFMVGRSNPVMVRTMLPFVKMFVDNDTRYSQFLCPLADSSGVVTYRSTCPLLPSTPTTPTATPTNTPTPTASPTVPPGSASQIVGTQSGRCIDVPNASHTNGTRVALYDCNRQSNQSWTYTSTKQLQVYGTMCLDAAGSGNGAAVQIYGCHSQTNQQWNVNSNGTISSVQSGRCLDVWSTANGAQVQLYDCH…	43761.1
RND3	ESM	plate2	H6	RND3_ESM_plate2_H6	ESM145	0.0564152	13.8217			WP_211471579.1	ATGCCTCGTGACGGTGAGCGTAAACAGAAACCGGAGGGTGCCCGTGTTCGTGCGTATCGTGCCGGACCGGGTTCTCCACCGCGCCCGCCACGTCCAGTTCGTTTGGCCTTGCTCGCGGTTGCGTTCGTGACCGCCGCCGTGGCCGCTTTATTTGCGGTCCAACCCGCGTCCGCGCAGCCATCCGCAGCTGCCGTTACCCCAAACAGCACTCAACGCGGTCCAGATCCGACGATTCAGAGCATTGAAGCATCGCGTGGCACGTTCGCGACCGCCCAGTCCAGCGTCGCTCCTGGCAATGGCTTCAACGGCGGCGTGATTTATTACCCGACCGACACCAGCCAGGGCACCTGGGGAGCACTGGCCATTGTGCCGGGCTATACGGCGAAATGTGCCAACGAG…	MPRDGERKQKPEGARVRAYRAGPGSPPRPPRPVRLALLAVAFVTAAVAALFAVQPASAQPSAAAVTPNSTQRGPDPTIQSIEASRGTFATAQSSVAPGNGFNGGVIYYPTDTSQGTWGALAIVPGYTAKCANEEAWMGPWLASFGFVVICIETNSTTDFDVARGQELLAALNWLTTASPVRNEIDPNRLAVLGHSAGGAGAIEAAEQRPSLRAMIGLAPGFPGQGLSMLTDRVPTLVVGGQNDTVVTPSYLSGLYATMPASTQSAFAQIAGADHVYYTHANNVEMKLIIPWLKIFVDGDTRYEQFLCPTLPDPSTISIYQPKCPYVPPGGGSPSPSASASASASASASASASASASASASASASSSPSASASASASSSPSGVPAGGCAAVYQAVGSWPG…	48610.7
RND3	ESM	plate2	H7	RND3_ESM_plate2_H7	ESM153	0.0706482	17.3088	68.8		WP_261760582.1	CAAGTGGGCCCTGCGCCGTCGTCGTCGTCCTTGAACGCTACAGCTGGACCGTTTGCTGTCTCTACTTCGAATGTCATCCTGGCGCGTGGGTTTGGTGGCGGAACCATCTATTATCCGTCCACGAGCGGACTTTATGGGGTGGTGGCGATTTCGCCCGGATTTACGGCAACAGAGTCCTCCGTGGCGTGGTTAGGCCGCCGTATGGCTACCCATGGCCTCGTGGTTATCACCATCAATACGAACACCACTCTGGATCAGCCGGCGAGCCGCGCGACGCAGCTGATGGCGGCGCTGAATTACGTCGTGAACTCGGCATCGAGTACCGTTCGTAGTCGCGTTGATTCAACGAAACTCGCGGTTGCGGGCCATTCGATGGGCGGCGGCGGTGCCCTTATTGCT…	QVGPAPSSSSLNATAGPFAVSTSNVILARGFGGGTIYYPSTSGLYGVVAISPGFTATESSVAWLGRRMATHGLVVITINTNTTLDQPASRATQLMAALNYVVNSASSTVRSRVDSTKLAVAGHSMGGGGALIAAEDNPTLKASLPLTPWNLSTSFTRVRVPTLIVGADGDSVASVTVHARPFYASLPASTFKAYAELNLASHFTPNSTNTPIGRYGVAWMKRFVDADTRYSPFLCGAEHNAYNTALVFDRYNQNCPY	26978.6
RND3	ESM	plate2	H8	RND3_ESM_plate2_H8	ESM161	0.558878	136.925	63.1		WP_172899142.1	GCGGATAATCCATATCAGCGTGGTCCAGATCCGACCCGTACCTCTGTGACCGCAGAGAACGGCCCGTTCGCCAACACCAGCGTGAGCGTCCCGACTGGTTACGGCTTCAACGGTGGTCGTATCTATTACCCTACCGACACGAGCCAGGGTACGTTTGGCGCTATTGCAATTAGCCCTGGCTATACGGCTCTGTTTTCGGCTGAACTGGCTTGGATGGGGCCCTGGTTAGCCAGCCATGGTTTCGTTGTCATCGGTATTGAAACCAATTCACGTAATGATTTCGACACAGCGCGTGGCACTCAGCTGTTGGCTGCCCTGGACTACCTGACCCAACAATCTCCTATCCGCGATCGTGTAGACCCGAACCGCCTCGCAGTGGCAGGCCACTCGATGGGTGGC…	ADNPYQRGPDPTRTSVTAENGPFANTSVSVPTGYGFNGGRIYYPTDTSQGTFGAIAISPGYTALFSAELAWMGPWLASHGFVVIGIETNSRNDFDTARGTQLLAALDYLTQQSPIRDRVDPNRLAVAGHSMGGGGALSAASRRSSLRAVVGIAPYSPSSNLANDRVPTMIFSGQADTVVTPSYATGLYNSLPATTKSVYLEVAGADHGFMVGRSNPVMIRTMLPFVKMFIDNDARYSQFLCPLLDSSGVVTYRSTCPLLPSTPTTPTPTPTDPPTVPPGSANEIVGTQSGRCVDVPNASRNNGTRVQLYDCNKQTNQAWTYTATKQLQVYGNMCLDAAGSGNGAAVQIYSCHSQTNQQWNVNSNGTISSVQSGRCLDAWSTTNGAQIQLYDCHGQTNQQ…	43371.7
RND3	ESM	plate2	H9	RND3_ESM_plate2_H9	ESM169	0.893195	218.833	61.3		MBT9528079.1	CAGTATCAGAAAGGTCCAGACCCAACTGTCAGTGCACTGGAACGTACGGGCAGCTTTGCGACGCGCACGACTACAGTGTCCCGCACCTCGGCGTCTGGCTTCGGTGGTGGAACCATCTATTACCCGACCGCAAGCGGAAGCTACGGCGCCATCGCAATCTCGCCCGGTTTTACTGCCTATCAAAGTTCCATTAGCTGGATGGGAACCCGCTTGGCATCCCATGGGTTCGTCGTAATCACCATTGACACGATTACCACCAGTGATCAGCCAGATTCGCGCGGACGTCAGTTGAAGGCGGCACTGGATAAAGTCGTCTCCCTGTCGCGCAGTTCGAGCAGTCCAATCTATAACAAGGTCGACACCACACGTCTGGCCGTGGCTGGCCATTCAATGGGCGGC…	QYQKGPDPTVSALERTGSFATRTTTVSRTSASGFGGGTIYYPTASGSYGAIAISPGFTAYQSSISWMGTRLASHGFVVITIDTITTSDQPDSRGRQLKAALDKVVSLSRSSSSPIYNKVDTTRLAVAGHSMGGGGTLAAARDYPSLKAAVPLAPWHTTKSWSRVTVPTLIIGGSTDTIASVGLHSIPFYTSLPSSTNKAYMELSGEGHFFPQTSSNYPLVGRYMISWFKRFVDGDSRYSPFLCGAQHQADLGLFSDISDYRENCPY	28462.1
RND3	ESM	plate2	H10	RND3_ESM_plate2_H10	ESM177	0.291424	71.3988	54.4		WP_239086781.1	GACGAAATTGGCCAAGCGCCTACTTCATCTAACATCACCGGGAACGGTAGTTTTTCGGTCAGTACGTATAATATCAGTTCTTTGGTTACCGGTTTTGGCGGCGGAGTCGCGTACTATCCATCGACGGCAGGCCGTTATCCAGTGGTGGCAGTAAGTCCCGGCTTTACAGCTCGTTGGAGCTCCATCAGCTGGATCGGGCCACGTCTCGCTAGCTGGGGTTTCGTTGTCGTTGGCATTGAAACTAATTCGGTCTACGACCAACCAGCCAGTCGCGGAAGCCAACTCTTGGCGGCTTTGAATTGGGCGGTGAACAGTGCTCCCAGCGCTATTACTAGCCGCGCCGATGGGAGTCGCCGCGGCGTAGCGGGCCATTCGATGGGCGGTGGAGGTACCCTGGAG…	DEIGQAPTSSNITGNGSFSVSTYNISSLVTGFGGGVAYYPSTAGRYPVVAVSPGFTARWSSISWIGPRLASWGFVVVGIETNSVYDQPASRGSQLLAALNWAVNSAPSAITSRADGSRRGVAGHSMGGGGTLEALAADTTGNVKAGVPLAPWNSDKTWNNVNEPVQIIGGESDTVAGVSSHSIPFYNSLGGSKSYVELNGASHFFPQTTNATTSRALVSWFKRWLNQDARFTPFTCGYGGTAVSDFRTNAC	26149
RND3	ESM	plate2	H11	RND3_ESM_plate2_H11	ESM185	0.0769561	18.8542	70		MGYP002388512850	ATGGGTTTCGGCGGAGGGACGATCTATTATCCGACGACATCTGGTCAATATGGGGCCATCGCGGTTTGTCCTGGCTTTACCGGTACCAGCTCGAGCATCTCCTGGTTCGCACGTCGTCTGGCGACCCATGGCTTCGTGACCATCGCAATGAATACGACCACCACGCTGGACTACCCTTCTTCACGCGCGACCCAGCTGGCGGCGGCCTTGCGCTATCTCTTGAATTCCAGCAGTAGCACAATCCGTTCCCGTATTCGTACCGCGGATCGCGGCGTTGCTGGACATAGCATGGGTGGCGGCGGAACGCTGATTGCATCGGCGAATGATAGCACACTGCGCGCTGGGATTCCGATGACCCCATGGAATACGTACACCAGCTTTAGTTCGGTTCGCGTTCCG…	MGFGGGTIYYPTTSGQYGAIAVCPGFTGTSSSISWFARRLATHGFVTIAMNTTTTLDYPSSRATQLAAALRYLLNSSSSTIRSRIRTADRGVAGHSMGGGGTLIASANDSTLRAGIPMTPWNTYTSFSSVRVPQMIFGADGDTIAPYATHARPFYNSISLAEKAYALLNGAGHFTPNSTDQRIRRYGVAFAKRFVDGDTRYNPFLCGAEHTAYATSSRFQTYLSNCPY	24492.7
NA	NA	NA	NA	NA	LCC-ICCG	NA	NA	93.6		NA	ATGTCTAACCCGTACCAGCGCGGACCGAACCCGACCCGTTCTGCGTTAACCGCTGATGGTCCGTTTTCCGTGGCTACCTACACCGTTTCTCGTCTGTCCGTTTCCGGTTTTGGTGGTGGTGTTATCTACTATCCGACTGGTACCTCTCTGACCTTCGGCGGTATCGCGATGTCCCCGGGTTACACCGCTGATGCTTCCTCTCTGGCGTGGCTGGGTCGTCGCCTGGCGAGCCACGGTTTTGTTGTTCTGGTTATCAACACGAACTCTCGTTTCGACGGCCCGGACTCCCGTGCCTCGCAACTGTCTGCTGCGCTGAACTACCTGCGTACGTCGTCACCTTCAGCGGTCCGTGCACGCCTGGATGCCAATCGTCTGGCTGTGGCGGGTCACAGCATGGGC…	MSNPYQRGPNPTRSALTADGPFSVATYTVSRLSVSGFGGGVIYYPTGTSLTFGGIAMSPGYTADASSLAWLGRRLASHGFVVLVINTNSRFDGPDSRASQLSAALNYLRTSSPSAVRARLDANRLAVAGHSMGGGGTLRIAEQNPSLKAAVPLTPWHTDKTFNTSVPVLIVGAEADTVAPVSQHAIPFYQNLPSTTPKVYVELCNASHIAPNSNNAAISVYTISWMKLWVDNDTRYRQFLCNVNDPALCDFRTNNRHCQLEHHHHHH	27638.3
NA	NA	NA	NA	NA	RFP	NA	NA	NA		NA	ATGGCCTCATCAGAGGACGTCATCAAGGAGTTTATGAGATTCAAGGTCCGTATGGAAGGGAGCGTCAATGGACACGAATTCGAGATTGAAGGCGAGGGAGAGGGGCGTCCCTACGAGGGGACCCAAACTGCAAAATTAAAAGTCACCAAGGGTGGTCCTTTACCGTTTGCATGGGACATTCTGTCGCCGCAATTTCAATACGGTTCTAAGGCCTACGTGAAGCACCCTGCTGACATTCCCGACTACCTTAAATTATCGTTTCCGGAAGGATTTAAGTGGGAGCGCGTGATGAATTTTGAGGATGGCGGTGTAGTAACGGTTACGCAAGACTCATCATTACAAGACGGCGAATTTATTTACAAAGTCAAGCTGCGTGGAACAAATTTCCCATCCGATGGC…	MASSEDVIKEFMRFKVRMEGSVNGHEFEIEGEGEGRPYEGTQTAKLKVTKGGPLPFAWDILSPQFQYGSKAYVKHPADIPDYLKLSFPEGFKWERVMNFEDGGVVTVTQDSSLQDGEFIYKVKLRGTNFPSDGPVMQKKTMGWEASTERMYPEDGALKGEIKMRLKLKDGGHYDAEVKTTYMAKKPVQLPGAYKTDIKLDITSHNEDYTIVEQYERAEGRHSTGA	25423.9

## Sheet: Activity
dataset	plate	well	reaction_vol_mL	PET_loading_mg	solids_loading_wtpercent	enzyme_loading_ug	mg_enzyme_per_g_PET	nM_enzyme	substrate	temperature_c	pH	A260	A280	A300	dilution	mM_product	ug_per_mL_product_avgTPAMHET	mg_TPAeq	percent_depolymerization	mM_product_per_mg_enzyme	mmol_product_per_mg_enzyme	umol_product_per_mg_enzyme	mg_TPAeq_per_mg_enzyme	nmol_product_per_nM_enzyme	source_well	sample_id
P740 Round1	plate1	1A-A1	0.5	3.5	0.7	5	1.43	0	cryPow	40	5.5	0	0	0		0	0	0	0	0	0	0	0	0	blank	blank
P740 Round1	plate1	1A-A10	0.5	3.5	0.7	5	1.43	0	cryPow	40	8.5	0	0	0		0	0	0	0	0	0	0	0	0	blank	blank
P740 Round1	plate1	1A-A11	0.5	3.5	0.7	5	1.43	362	cryPow	40	8.5	5.68	1.56	0.23		1.02	191.86	0.08	2.8	203.98	0.102	102	16.94	1.41	LCC-ICCG	LCC-ICCG
P740 Round1	plate1	1A-A12	0.5	3.5	0.7	5	1.43	246	cryPow	40	8.5	1.65	0.44	0.08		0.3	55.96	0.02	0.82	59.49	0.03	30	4.94	0.61	A7	DP059
P740 Round1	plate1	1A-A2	0.5	3.5	0.7	5	1.43	362	cryPow	40	5.5	1.92	0.53	0.08		0.35	65.14	0.03	0.95	69.25	0.035	35	5.75	0.48	LCC-ICCG	LCC-ICCG
P740 Round1	plate1	1A-A3	0.5	3.5	0.7	5	1.43	246	cryPow	40	5.5	0.3	0	0		0.05	10.16	0	0.15	10.8	0.005	5	0.9	0.1	A7	DP059
P740 Round1	plate1	1A-A4	0.5	3.5	0.7	5	1.43	0	cryPow	40	6.5	0	0	0		0	0	0	0	0	0	0	0	0	blank	blank
P740 Round1	plate1	1A-A5	0.5	3.5	0.7	5	1.43	362	cryPow	40	6.5	3.88	1.06	0.15		0.69	129.91	0.06	1.9	138.12	0.069	69	11.47	0.95	LCC-ICCG	LCC-ICCG
P740 Round1	plate1	1A-A6	0.5	3.5	0.7	5	1.43	246	cryPow	40	6.5	1.03	0.28	0.06		0.19	34.92	0.02	0.51	37.13	0.019	19	3.08	0.39	A7	DP059
P740 Round1	plate1	1A-A7	0.5	3.5	0.7	5	1.43	0	cryPow	40	7.5	0	0	0		0	0	0	0	0	0	0	0	0	blank	blank
P740 Round1	plate1	1A-A8	0.5	3.5	0.7	5	1.43	362	cryPow	40	7.5	5.62	1.55	0.23		1.01	190.26	0.08	2.78	202.28	0.101	101	16.8	1.4	LCC-ICCG	LCC-ICCG
P740 Round1	plate1	1A-A9	0.5	3.5	0.7	5	1.43	246	cryPow	40	7.5	1.82	0.48	0.1		0.33	61.62	0.03	0.9	65.51	0.033	33	5.44	0.67	A7	DP059
P740 Round1	plate1	1A-B1	0.5	3.5	0.7	5	1.43	233	cryPow	40	5.5	0.35	0	0		0.06	11.79	0.01	0.17	12.53	0.006	6	1.04	0.13	B11	DP092
P740 Round1	plate1	1A-B10	0.5	3.5	0.7	5	1.43	233	cryPow	40	8.5	0.93	0.26	0.05		0.17	31.4	0.01	0.46	33.38	0.017	17	2.77	0.36	B11	DP092
P740 Round1	plate1	1A-B11	0.5	3.5	0.7	5	1.43	358	cryPow	40	8.5	0	0	0		0	0	0	0	0	0	0	0	0	C6	DP053
P740 Round1	plate1	1A-B12	0.5	3.5	0.7	5	1.43	233	cryPow	40	8.5	0	0	0		0	0	0	0	0	0	0	0	0	C7	DP061
P740 Round1	plate1	1A-B2	0.5	3.5	0.7	5	1.43	358	cryPow	40	5.5	0	0	0		0	0	0	0	0	0	0	0	0	C6	DP053
P740 Round1	plate1	1A-B3	0.5	3.5	0.7	5	1.43	233	cryPow	40	5.5	0.66	0	0.04		0.12	22.19	0.01	0.32	23.59	0.012	12	1.96	0.26	C7	DP061
P740 Round1	plate1	1A-B4	0.5	3.5	0.7	5	1.43	233	cryPow	40	6.5	0.6	0	0.03		0.11	20.29	0.01	0.3	21.57	0.011	11	1.79	0.24	B11	DP092
P740 Round1	plate1	1A-B5	0.5	3.5	0.7	5	1.43	358	cryPow	40	6.5	0	0	0		0	0	0	0	0	0	0	0	0	C6	DP053
P740 Round1	plate1	1A-B6	0.5	3.5	0.7	5	1.43	233	cryPow	40	6.5	1.03	0.28	0.05		0.19	34.92	0.02	0.51	37.13	0.019	19	3.08	0.41	C7	DP061
P740 Round1	plate1	1A-B7	0.5	3.5	0.7	5	1.43	233	cryPow	40	7.5	0.81	0.22	0.04		0.15	27.51	0.01	0.4	29.24	0.015	15	2.43	0.32	B11	DP092
P740 Round1	plate1	1A-B8	0.5	3.5	0.7	5	1.43	358	cryPow	40	7.5	0	0	0		0	0	0	0	0	0	0	0	0	C6	DP053
P740 Round1	plate1	1A-B9	0.5	3.5	0.7	5	1.43	233	cryPow	40	7.5	0.21	0	0		0.04	7.08	0	0.1	7.53	0.004	4	0.63	0.09	C7	DP061
P740 Round1	plate1	1A-C1	0.5	3.5	0.7	5	1.43	364	cryPow	40	5.5	0.21	0	0		0.04	7.21	0	0.11	7.67	0.004	4	0.64	0.05	C11	DP093
P740 Round1	plate1	1A-C10	0.5	3.5	0.7	5	1.43	364	cryPow	40	8.5	0	0	0		0	0	0	0	0	0	0	0	0	C11	DP093
P740 Round1	plate1	1A-C11	0.5	3.5	0.7	5	1.43	366	cryPow	40	8.5	0	0	0		0	0	0	0	0	0	0	0	0	D2	DP022
P740 Round1	plate1	1A-C12	0.5	3.5	0.7	5	1.43	353	cryPow	40	8.5	0	0	0		0	0	0	0	0	0	0	0	0	D12	DP003
P740 Round1	plate1	1A-C2	0.5	3.5	0.7	5	1.43	366	cryPow	40	5.5	0	0	0		0	0	0	0	0	0	0	0	0	D2	DP022
P740 Round1	plate1	1A-C3	0.5	3.5	0.7	5	1.43	353	cryPow	40	5.5	0	0	0		0	0	0	0	0	0	0	0	0	D12	DP003
P740 Round1	plate1	1A-C4	0.5	3.5	0.7	5	1.43	364	cryPow	40	6.5	0	0	0		0	0	0	0	0	0	0	0	0	C11	DP093
P740 Round1	plate1	1A-C5	0.5	3.5	0.7	5	1.43	366	cryPow	40	6.5	0	0	0		0	0	0	0	0	0	0	0	0	D2	DP022
P740 Round1	plate1	1A-C6	0.5	3.5	0.7	5	1.43	353	cryPow	40	6.5	0	0	0		0	0	0	0	0	0	0	0	0	D12	DP003
P740 Round1	plate1	1A-C7	0.5	3.5	0.7	5	1.43	364	cryPow	40	7.5	0	0	0		0	0	0	0	0	0	0	0	0	C11	DP093
P740 Round1	plate1	1A-C8	0.5	3.5	0.7	5	1.43	366	cryPow	40	7.5	0	0	0		0	0	0	0	0	0	0	0	0	D2	DP022
P740 Round1	plate1	1A-C9	0.5	3.5	0.7	5	1.43	353	cryPow	40	7.5	0	0	0		0	0	0	0	0	0	0	0	0	D12	DP003
P740 Round1	plate1	1A-D1	0.5	3.5	0.7	5	1.43	244	cryPow	40	5.5	0	0	0		0	0	0	0	0	0	0	0	0	E5	DP047
P740 Round1	plate1	1A-D10	0.5	3.5	0.7	5	1.43	244	cryPow	40	8.5	0	0	0		0	0	0	0	0	0	0	0	0	E5	DP047
P740 Round1	plate1	1A-D11	0.5	3.5	0.7	5	1.43	357	cryPow	40	8.5	0	0	0		0	0	0	0	0	0	0	0	0	E9	DP079
P740 Round1	plate1	1A-D12	0.5	3.5	0.7	5	1.43	366	cryPow	40	8.5	0	0	0		0	0	0	0	0	0	0	0	0	E10	DP087
P740 Round1	plate1	1A-D2	0.5	3.5	0.7	5	1.43	357	cryPow	40	5.5	0	0	0		0	0	0	0	0	0	0	0	0	E9	DP079
P740 Round1	plate1	1A-D3	0.5	3.5	0.7	5	1.43	366	cryPow	40	5.5	0	0	0		0	0	0	0	0	0	0	0	0	E10	DP087
P740 Round1	plate1	1A-D4	0.5	3.5	0.7	5	1.43	244	cryPow	40	6.5	0	0	0		0	0	0	0	0	0	0	0	0	E5	DP047
P740 Round1	plate1	1A-D5	0.5	3.5	0.7	5	1.43	357	cryPow	40	6.5	0	0	0		0	0	0	0	0	0	0	0	0	E9	DP079
P740 Round1	plate1	1A-D6	0.5	3.5	0.7	5	1.43	366	cryPow	40	6.5	0	0	0		0	0	0	0	0	0	0	0	0	E10	DP087
P740 Round1	plate1	1A-D7	0.5	3.5	0.7	5	1.43	244	cryPow	40	7.5	0	0	0		0	0	0	0	0	0	0	0	0	E5	DP047
P740 Round1	plate1	1A-D8	0.5	3.5	0.7	5	1.43	357	cryPow	40	7.5	0	0	0		0	0	0	0	0	0	0	0	0	E9	DP079
P740 Round1	plate1	1A-D9	0.5	3.5	0.7	5	1.43	366	cryPow	40	7.5	0	0	0		0	0	0	0	0	0	0	0	0	E10	DP087
P740 Round1	plate1	1A-E1	0.5	3.5	0.7	5	1.43	365	cryPow	40	5.5	0	0	0		0	0	0	0	0	0	0	0	0	F9	DP080
P740 Round1	plate1	1A-E10	0.5	3.5	0.7	5	1.43	365	cryPow	40	8.5	0.41	0	0.03		0.07	13.82	0.01	0.2	14.69	0.007	7	1.22	0.1	F9	DP080
P740 Round1	plate1	1A-E11	0.5	3.5	0.7	5	1.43	224	cryPow	40	8.5	0.62	0	0.04		0.11	21.14	0.01	0.31	22.47	0.011	11	1.87	0.25	G9	DP081
P740 Round1	plate1	1A-E12	0.5	3.5	0.7	5	1.43	345	cryPow	40	8.5	1.37	0.34	0.08		0.25	46.27	0.02	0.68	49.19	0.025	25	4.09	0.36	H10	DP090
P740 Round1	plate1	1A-E2	0.5	3.5	0.7	5	1.43	224	cryPow	40	5.5	0.39	0	0		0.07	13.11	0.01	0.19	13.94	0.007	7	1.16	0.16	G9	DP081
P740 Round1	plate1	1A-E3	0.5	3.5	0.7	5	1.43	345	cryPow	40	5.5	0	0	0		0	0	0	0	0	0	0	0	0	H10	DP090
P740 Round1	plate1	1A-E4	0.5	3.5	0.7	5	1.43	365	cryPow	40	6.5	0.2	0	0		0.04	6.61	0	0.1	7.02	0.004	4	0.58	0.05	F9	DP080
P740 Round1	plate1	1A-E5	0.5	3.5	0.7	5	1.43	224	cryPow	40	6.5	1.04	0.28	0.06		0.19	35.3	0.02	0.52	37.53	0.019	19	3.12	0.42	G9	DP081
P740 Round1	plate1	1A-E6	0.5	3.5	0.7	5	1.43	345	cryPow	40	6.5	0.42	0	0.02		0.07	14.06	0.01	0.21	14.95	0.007	7	1.24	0.1	H10	DP090
P740 Round1	plate1	1A-E7	0.5	3.5	0.7	5	1.43	365	cryPow	40	7.5	0.35	0	0.03		0.06	11.92	0.01	0.17	12.68	0.006	6	1.05	0.08	F9	DP080
P740 Round1	plate1	1A-E8	0.5	3.5	0.7	5	1.43	224	cryPow	40	7.5	0.85	0.23	0.05		0.15	28.93	0.01	0.42	30.76	0.015	15	2.55	0.33	G9	DP081
P740 Round1	plate1	1A-E9	0.5	3.5	0.7	5	1.43	345	cryPow	40	7.5	1.06	0.27	0.07		0.19	35.77	0.02	0.52	38.03	0.019	19	3.16	0.28	H10	DP090
P740 Round1	plate1	1A-F1	0.5	3.5	0.7	5	1.43	365	cryPow	40	5.5	0	0	0		0	0	0	0	0	0	0	0	0	H3	DP034
P740 Round1	plate1	1A-F10	0.5	3.5	0.7	5	1.43	365	cryPow	40	8.5	0	0	0		0	0	0	0	0	0	0	0	0	H3	DP034
P740 Round1	plate1	1A-F11	0.5	3.5	0.7	5	1.43	393	cryPow	40	8.5	0	0	0		0	0	0	0	0	0	0	0	0	B12	RFP
P740 Round1	plate1	1A-F2	0.5	3.5	0.7	5	1.43	393	cryPow	40	5.5	0	0	0		0	0	0	0	0	0	0	0	0	B12	RFP
P740 Round1	plate1	1A-F4	0.5	3.5	0.7	5	1.43	365	cryPow	40	6.5	0	0	0		0	0	0	0	0	0	0	0	0	H3	DP034
P740 Round1	plate1	1A-F5	0.5	3.5	0.7	5	1.43	393	cryPow	40	6.5	0	0	0		0	0	0	0	0	0	0	0	0	B12	RFP
P740 Round1	plate1	1A-F7	0.5	3.5	0.7	5	1.43	365	cryPow	40	7.5	0	0	0		0	0	0	0	0	0	0	0	0	H3	DP034
P740 Round1	plate1	1A-F8	0.5	3.5	0.7	5	1.43	393	cryPow	40	7.5	0	0	0		0	0	0	0	0	0	0	0	0	B12	RFP
P740 Round1	plate1	1B-A1	0.5	3.5	0.7	5	1.43	0	cryPow	40	5.5	0	0	0		0	0	0	0	0	0	0	0	0	blank	blank
P740 Round1	plate1	1B-A10	0.5	3.5	0.7	5	1.43	0	cryPow	40	8.5	0	0	0		0	0	0	0	0	0	0	0	0	blank	blank
P740 Round1	plate1	1B-A11	0.5	3.5	0.7	5	1.43	362	cryPow	40	8.5	6.36	1.75	0.26		1.14	215.04	0.09	3.14	228.63	0.114	114	18.99	1.57	LCC-ICCG	LCC-ICCG
P740 Round1	plate1	1B-A12	0.5	3.5	0.7	5	1.43	246	cryPow	40	8.5	1.95	0.51	0.1		0.35	66.09	0.03	0.96	70.26	0.035	35	5.84	0.71	A7	DP059
P740 Round1	plate1	1B-A2	0.5	3.5	0.7	5	1.43	362	cryPow	40	5.5	2.23	0.6	0.1		0.39	73.97	0.03	1.08	78.64	0.039	39	6.53	0.54	LCC-ICCG	LCC-ICCG
P740 Round1	plate1	1B-A3	0.5	3.5	0.7	5	1.43	246	cryPow	40	5.5	0.32	0	0		0.06	10.74	0	0.16	11.42	0.006	6	0.95	0.12	A7	DP059
P740 Round1	plate1	1B-A4	0.5	3.5	0.7	5	1.43	0	cryPow	40	6.5	0	0	0		0	0	0	0	0	0	0	0	0	blank	blank
P740 Round1	plate1	1B-A5	0.5	3.5	0.7	5	1.43	362	cryPow	40	6.5	4.66	1.26	0.19		0.82	155.18	0.07	2.26	164.98	0.082	82	13.7	1.13	LCC-ICCG	LCC-ICCG
P740 Round1	plate1	1B-A6	0.5	3.5	0.7	5	1.43	246	cryPow	40	6.5	1.35	0.37	0.07		0.24	45.8	0.02	0.67	48.69	0.024	24	4.04	0.49	A7	DP059
P740 Round1	plate1	1B-A7	0.5	3.5	0.7	5	1.43	0	cryPow	40	7.5	0	0	0		0	0	0	0	0	0	0	0	0	blank	blank
P740 Round1	plate1	1B-A8	0.5	3.5	0.7	5	1.43	362	cryPow	40	7.5	6.11	1.68	0.26		1.1	206.45	0.09	3.01	219.5	0.11	110	18.23	1.52	LCC-ICCG	LCC-ICCG
P740 Round1	plate1	1B-A9	0.5	3.5	0.7	5	1.43	246	cryPow	40	7.5	2.16	0.57	0.12		0.37	70.54	0.03	1.03	74.99	0.037	37	6.23	0.75	A7	DP059
P740 Round1	plate1	1B-B1	0.5	3.5	0.7	5	1.43	233	cryPow	40	5.5	0.44	0	0.02		0.08	14.77	0.01	0.22	15.7	0.008	8	1.3	0.17	B11	DP092
P740 Round1	plate1	1B-B10	0.5	3.5	0.7	5	1.43	233	cryPow	40	8.5	1.12	0.3	0.06		0.2	38.11	0.02	0.56	40.51	0.02	20	3.37	0.43	B11	DP092
P740 Round1	plate1	1B-B11	0.5	3.5	0.7	5	1.43	358	cryPow	40	8.5	0	0	0		0	0	0	0	0	0	0	0	0	C6	DP053
P740 Round1	plate1	1B-B12	0.5	3.5	0.7	5	1.43	233	cryPow	40	8.5	0.21	0	0		0.04	7.21	0	0.11	7.67	0.004	4	0.64	0.09	C7	DP061
P740 Round1	plate1	1B-B2	0.5	3.5	0.7	5	1.43	358	cryPow	40	5.5	0	0	0		0	0	0	0	0	0	0	0	0	C6	DP053
P740 Round1	plate1	1B-B3	0.5	3.5	0.7	5	1.43	233	cryPow	40	5.5	0.88	0.23	0.04		0.16	29.74	0.01	0.43	31.62	0.016	16	2.63	0.34	C7	DP061
P740 Round1	plate1	1B-B4	0.5	3.5	0.7	5	1.43	233	cryPow	40	6.5	0.87	0.23	0.04		0.16	29.4	0.01	0.43	31.26	0.016	16	2.6	0.34	B11	DP092
P740 Round1	plate1	1B-B5	0.5	3.5	0.7	5	1.43	358	cryPow	40	6.5	0	0	0		0	0	0	0	0	0	0	0	0	C6	DP053
P740 Round1	plate1	1B-B6	0.5	3.5	0.7	5	1.43	233	cryPow	40	6.5	1.19	0.32	0.06		0.21	40.24	0.02	0.59	42.78	0.021	21	3.55	0.45	C7	DP061
P740 Round1	plate1	1B-B7	0.5	3.5	0.7	5	1.43	233	cryPow	40	7.5	0.84	0.22	0.05		0.15	28.56	0.01	0.42	30.36	0.015	15	2.52	0.32	B11	DP092
P740 Round1	plate1	1B-B8	0.5	3.5	0.7	5	1.43	358	cryPow	40	7.5	0	0	0		0	0	0	0	0	0	0	0	0	C6	DP053
P740 Round1	plate1	1B-B9	0.5	3.5	0.7	5	1.43	233	cryPow	40	7.5	0.62	0	0.04		0.11	20.9	0.01	0.31	22.22	0.011	11	1.85	0.24	C7	DP061
P740 Round1	plate1	1B-C1	0.5	3.5	0.7	5	1.43	364	cryPow	40	5.5	0.21	0	0		0.04	7.08	0	0.1	7.53	0.004	4	0.63	0.05	C11	DP093
P740 Round1	plate1	1B-C10	0.5	3.5	0.7	5	1.43	364	cryPow	40	8.5	0	0	0		0	0	0	0	0	0	0	0	0	C11	DP093
P740 Round1	plate1	1B-C11	0.5	3.5	0.7	5	1.43	366	cryPow	40	8.5	0	0	0		0	0	0	0	0	0	0	0	0	D2	DP022
P740 Round1	plate1	1B-C12	0.5	3.5	0.7	5	1.43	353	cryPow	40	8.5	0	0	0		0	0	0	0	0	0	0	0	0	D12	DP003
P740 Round1	plate1	1B-C2	0.5	3.5	0.7	5	1.43	366	cryPow	40	5.5	0	0	0		0	0	0	0	0	0	0	0	0	D2	DP022
P740 Round1	plate1	1B-C3	0.5	3.5	0.7	5	1.43	353	cryPow	40	5.5	0	0	0		0	0	0	0	0	0	0	0	0	D12	DP003
P740 Round1	plate1	1B-C4	0.5	3.5	0.7	5	1.43	364	cryPow	40	6.5	0.18	0	0		0.03	6.27	0	0.09	6.66	0.003	3	0.55	0.04	C11	DP093
P740 Round1	plate1	1B-C5	0.5	3.5	0.7	5	1.43	366	cryPow	40	6.5	0	0	0		0	0	0	0	0	0	0	0	0	D2	DP022
P740 Round1	plate1	1B-C6	0.5	3.5	0.7	5	1.43	353	cryPow	40	6.5	0	0	0		0	0	0	0	0	0	0	0	0	D12	DP003
P740 Round1	plate1	1B-C7	0.5	3.5	0.7	5	1.43	364	cryPow	40	7.5	0	0	0		0	0	0	0	0	0	0	0	0	C11	DP093
P740 Round1	plate1	1B-C8	0.5	3.5	0.7	5	1.43	366	cryPow	40	7.5	0	0	0		0	0	0	0	0	0	0	0	0	D2	DP022
P740 Round1	plate1	1B-C9	0.5	3.5	0.7	5	1.43	353	cryPow	40	7.5	0	0	0		0	0	0	0	0	0	0	0	0	D12	DP003
P740 Round1	plate1	1B-D1	0.5	3.5	0.7	5	1.43	244	cryPow	40	5.5	0	0	0		0	0	0	0	0	0	0	0	0	E5	DP047
P740 Round1	plate1	1B-D10	0.5	3.5	0.7	5	1.43	244	cryPow	40	8.5	0	0	0		0	0	0	0	0	0	0	0	0	E5	DP047
P740 Round1	plate1	1B-D11	0.5	3.5	0.7	5	1.43	357	cryPow	40	8.5	0	0	0		0	0	0	0	0	0	0	0	0	E9	DP079
P740 Round1	plate1	1B-D12	0.5	3.5	0.7	5	1.43	366	cryPow	40	8.5	0	0	0		0	0	0	0	0	0	0	0	0	E10	DP087
P740 Round1	plate1	1B-D2	0.5	3.5	0.7	5	1.43	357	cryPow	40	5.5	0	0	0		0	0	0	0	0	0	0	0	0	E9	DP079
P740 Round1	plate1	1B-D3	0.5	3.5	0.7	5	1.43	366	cryPow	40	5.5	0	0	0		0	0	0	0	0	0	0	0	0	E10	DP087
P740 Round1	plate1	1B-D4	0.5	3.5	0.7	5	1.43	244	cryPow	40	6.5	0	0	0		0	0	0	0	0	0	0	0	0	E5	DP047
P740 Round1	plate1	1B-D5	0.5	3.5	0.7	5	1.43	357	cryPow	40	6.5	0	0	0		0	0	0	0	0	0	0	0	0	E9	DP079
P740 Round1	plate1	1B-D6	0.5	3.5	0.7	5	1.43	366	cryPow	40	6.5	0	0	0		0	0	0	0	0	0	0	0	0	E10	DP087
P740 Round1	plate1	1B-D7	0.5	3.5	0.7	5	1.43	244	cryPow	40	7.5	0	0	0		0	0	0	0	0	0	0	0	0	E5	DP047
P740 Round1	plate1	1B-D8	0.5	3.5	0.7	5	1.43	357	cryPow	40	7.5	0	0	0		0	0	0	0	0	0	0	0	0	E9	DP079
P740 Round1	plate1	1B-D9	0.5	3.5	0.7	5	1.43	366	cryPow	40	7.5	0	0	0		0	0	0	0	0	0	0	0	0	E10	DP087
P740 Round1	plate1	1B-E1	0.5	3.5	0.7	5	1.43	365	cryPow	40	5.5	0	0	0.03		0	0	0	0	0	0	0	0	0	F9	DP080
P740 Round1	plate1	1B-E10	0.5	3.5	0.7	5	1.43	365	cryPow	40	8.5	0.52	0	0.04		0.09	17.58	0.01	0.26	18.69	0.009	9	1.55	0.12	F9	DP080
P740 Round1	plate1	1B-E11	0.5	3.5	0.7	5	1.43	224	cryPow	40	8.5	0.78	0.2	0.04		0.14	26.32	0.01	0.38	27.98	0.014	14	2.32	0.31	G9	DP081
P740 Round1	plate1	1B-E12	0.5	3.5	0.7	5	1.43	345	cryPow	40	8.5	1.45	0.38	0.1		0.26	49.08	0.02	0.72	52.18	0.026	26	4.33	0.38	H10	DP090
P740 Round1	plate1	1B-E2	0.5	3.5	0.7	5	1.43	224	cryPow	40	5.5	0.45	0	0.03		0.08	15.11	0.01	0.22	16.06	0.008	8	1.33	0.18	G9	DP081
P740 Round1	plate1	1B-E3	0.5	3.5	0.7	5	1.43	345	cryPow	40	5.5	0	0	0		0	0	0	0	0	0	0	0	0	H10	DP090
P740 Round1	plate1	1B-E4	0.5	3.5	0.7	5	1.43	365	cryPow	40	6.5	0	0	0		0	0	0	0	0	0	0	0	0	F9	DP080
P740 Round1	plate1	1B-E5	0.5	3.5	0.7	5	1.43	224	cryPow	40	6.5	1.26	0.34	0.08		0.23	42.85	0.02	0.63	45.56	0.023	23	3.78	0.51	G9	DP081
P740 Round1	plate1	1B-E6	0.5	3.5	0.7	5	1.43	345	cryPow	40	6.5	0.4	0	0.04		0.07	13.58	0.01	0.2	14.44	0.007	7	1.2	0.1	H10	DP090
P740 Round1	plate1	1B-E7	0.5	3.5	0.7	5	1.43	365	cryPow	40	7.5	0.32	0	0.03		0.06	10.97	0	0.16	11.67	0.006	6	0.97	0.08	F9	DP080
P740 Round1	plate1	1B-E8	0.5	3.5	0.7	5	1.43	224	cryPow	40	7.5	0.78	0.21	0.05		0.14	26.32	0.01	0.38	27.98	0.014	14	2.32	0.31	G9	DP081
P740 Round1	plate1	1B-E9	0.5	3.5	0.7	5	1.43	345	cryPow	40	7.5	0.31	0	0.04		0.06	10.5	0	0.15	11.16	0.006	6	0.93	0.09	H10	DP090
P740 Round1	plate1	1B-F1	0.5	3.5	0.7	5	1.43	365	cryPow	40	5.5	0	0	0		0	0	0	0	0	0	0	0	0	H3	DP034
P740 Round1	plate1	1B-F10	0.5	3.5	0.7	5	1.43	365	cryPow	40	8.5	0	0	0		0	0	0	0	0	0	0	0	0	H3	DP034
P740 Round1	plate1	1B-F11	0.5	3.5	0.7	5	1.43	393	cryPow	40	8.5	0	0	0		0	0	0	0	0	0	0	0	0	B12	RFP
P740 Round1	plate1	1B-F2	0.5	3.5	0.7	5	1.43	393	cryPow	40	5.5	0	0	0		0	0	0	0	0	0	0	0	0	B12	RFP
P740 Round1	plate1	1B-F4	0.5	3.5	0.7	5	1.43	365	cryPow	40	6.5	0	0	0		0	0	0	0	0	0	0	0	0	H3	DP034
P740 Round1	plate1	1B-F5	0.5	3.5	0.7	5	1.43	393	cryPow	40	6.5	0	0	0		0	0	0	0	0	0	0	0	0	B12	RFP
P740 Round1	plate1	1B-F7	0.5	3.5	0.7	5	1.43	365	cryPow	40	7.5	0	0	0		0	0	0	0	0	0	0	0	0	H3	DP034
P740 Round1	plate1	1B-F8	0.5	3.5	0.7	5	1.43	393	cryPow	40	7.5	0	0	0		0	0	0	0	0	0	0	0	0	B12	RFP
P740 Round1	plate1	2A-A1	0.5	3.5	0.7	5	1.43	0	cryPow	60	5.5	0	0	0		0	0	0	0	0	0	0	0	0	blank	blank
P740 Round1	plate1	2A-A10	0.5	3.5	0.7	5	1.43	0	cryPow	60	8.5	0	0	0		0	0	0	0	0	0	0	0	0	blank	blank
P740 Round1	plate1	2A-A11	0.5	3.5	0.7	5	1.43	362	cryPow	60	8.5	inf	4.46	0.5		2.91	546.62	0.24	7.98	581.15	0.291	291	48.27	4.02	LCC-ICCG	LCC-ICCG
P740 Round1	plate1	2A-A12	0.5	3.5	0.7	5	1.43	246	cryPow	60	8.5	1.83	0.5	0.06		0.33	61.85	0.03	0.9	65.76	0.033	33	5.46	0.67	A7	DP059
P740 Round1	plate1	2A-A2	0.5	3.5	0.7	5	1.43	362	cryPow	60	5.5	6.53	1.8	0.3		1.17	220.93	0.1	3.22	234.89	0.117	117	19.51	1.62	LCC-ICCG	LCC-ICCG
P740 Round1	plate1	2A-A3	0.5	3.5	0.7	5	1.43	246	cryPow	60	5.5	1.91	0.52	0.1		0.34	64.8	0.03	0.95	68.89	0.034	34	5.72	0.69	A7	DP059
P740 Round1	plate1	2A-A4	0.5	3.5	0.7	5	1.43	0	cryPow	60	6.5	0	0	0		0	0	0	0	0	0	0	0	0	blank	blank
P740 Round1	plate1	2A-A5	0.5	3.5	0.7	5	1.43	362	cryPow	60	6.5	12.94	3.63	0.5		2.37	445.78	0.2	6.51	473.95	0.237	237	39.37	3.27	LCC-ICCG	LCC-ICCG
P740 Round1	plate1	2A-A6	0.5	3.5	0.7	5	1.43	246	cryPow	60	6.5	2.31	0.63	0.1		0.41	76.91	0.03	1.12	81.77	0.041	41	6.79	0.83	A7	DP059
P740 Round1	plate1	2A-A7	0.5	3.5	0.7	5	1.43	0	cryPow	60	7.5	0	0	0		0	0	0	0	0	0	0	0	0	blank	blank
P740 Round1	plate1	2A-A8	0.5	3.5	0.7	5	1.43	362	cryPow	60	7.5	13.09	3.67	0.44		2.39	449.71	0.2	6.56	478.12	0.239	239	39.72	3.3	LCC-ICCG	LCC-ICCG
P740 Round1	plate1	2A-A9	0.5	3.5	0.7	5	1.43	246	cryPow	60	7.5	0.92	0.25	0.04		0.17	31.16	0.01	0.45	33.13	0.017	17	2.75	0.35	A7	DP059
P740 Round1	plate1	2A-B1	0.5	3.5	0.7	5	1.43	233	cryPow	60	5.5	0	0	0		0	0	0	0	0	0	0	0	0	B11	DP092
P740 Round1	plate1	2A-B10	0.5	3.5	0.7	5	1.43	233	cryPow	60	8.5	0	0	0		0	0	0	0	0	0	0	0	0	B11	DP092
P740 Round1	plate1	2A-B11	0.5	3.5	0.7	5	1.43	358	cryPow	60	8.5	0	0	0		0	0	0	0	0	0	0	0	0	C6	DP053
P740 Round1	plate1	2A-B12	0.5	3.5	0.7	5	1.43	233	cryPow	60	8.5	0	0	0		0	0	0	0	0	0	0	0	0	C7	DP061
P740 Round1	plate1	2A-B2	0.5	3.5	0.7	5	1.43	358	cryPow	60	5.5	0	0	0		0	0	0	0	0	0	0	0	0	C6	DP053
P740 Round1	plate1	2A-B3	0.5	3.5	0.7	5	1.43	233	cryPow	60	5.5	0	0	0		0	0	0	0	0	0	0	0	0	C7	DP061
P740 Round1	plate1	2A-B4	0.5	3.5	0.7	5	1.43	233	cryPow	60	6.5	0	0	0		0	0	0	0	0	0	0	0	0	B11	DP092
P740 Round1	plate1	2A-B5	0.5	3.5	0.7	5	1.43	358	cryPow	60	6.5	0	0	0		0	0	0	0	0	0	0	0	0	C6	DP053
P740 Round1	plate1	2A-B6	0.5	3.5	0.7	5	1.43	233	cryPow	60	6.5	0	0	0		0	0	0	0	0	0	0	0	0	C7	DP061
P740 Round1	plate1	2A-B7	0.5	3.5	0.7	5	1.43	233	cryPow	60	7.5	0	0	0		0	0	0	0	0	0	0	0	0	B11	DP092
P740 Round1	plate1	2A-B8	0.5	3.5	0.7	5	1.43	358	cryPow	60	7.5	0	0	0		0	0	0	0	0	0	0	0	0	C6	DP053
P740 Round1	plate1	2A-B9	0.5	3.5	0.7	5	1.43	233	cryPow	60	7.5	0	0	0		0	0	0	0	0	0	0	0	0	C7	DP061
P740 Round1	plate1	2A-C1	0.5	3.5	0.7	5	1.43	364	cryPow	60	5.5	0	0	0		0	0	0	0	0	0	0	0	0	C11	DP093
P740 Round1	plate1	2A-C10	0.5	3.5	0.7	5	1.43	364	cryPow	60	8.5	0	0	0		0	0	0	0	0	0	0	0	0	C11	DP093
P740 Round1	plate1	2A-C11	0.5	3.5	0.7	5	1.43	366	cryPow	60	8.5	0	0	0		0	0	0	0	0	0	0	0	0	D2	DP022
P740 Round1	plate1	2A-C12	0.5	3.5	0.7	5	1.43	353	cryPow	60	8.5	0	0	0		0	0	0	0	0	0	0	0	0	D12	DP003
P740 Round1	plate1	2A-C2	0.5	3.5	0.7	5	1.43	366	cryPow	60	5.5	0	0	0		0	0	0	0	0	0	0	0	0	D2	DP022
P740 Round1	plate1	2A-C3	0.5	3.5	0.7	5	1.43	353	cryPow	60	5.5	0	0	0		0	0	0	0	0	0	0	0	0	D12	DP003
P740 Round1	plate1	2A-C4	0.5	3.5	0.7	5	1.43	364	cryPow	60	6.5	0	0	0		0	0	0	0	0	0	0	0	0	C11	DP093
P740 Round1	plate1	2A-C5	0.5	3.5	0.7	5	1.43	366	cryPow	60	6.5	0	0	0		0	0	0	0	0	0	0	0	0	D2	DP022
P740 Round1	plate1	2A-C6	0.5	3.5	0.7	5	1.43	353	cryPow	60	6.5	0	0	0		0	0	0	0	0	0	0	0	0	D12	DP003
P740 Round1	plate1	2A-C7	0.5	3.5	0.7	5	1.43	364	cryPow	60	7.5	0	0	0		0	0	0	0	0	0	0	0	0	C11	DP093
P740 Round1	plate1	2A-C8	0.5	3.5	0.7	5	1.43	366	cryPow	60	7.5	0	0	0		0	0	0	0	0	0	0	0	0	D2	DP022
P740 Round1	plate1	2A-C9	0.5	3.5	0.7	5	1.43	353	cryPow	60	7.5	0	0	0		0	0	0	0	0	0	0	0	0	D12	DP003
P740 Round1	plate1	2A-D1	0.5	3.5	0.7	5	1.43	244	cryPow	60	5.5	0	0	0		0	0	0	0	0	0	0	0	0	E5	DP047
P740 Round1	plate1	2A-D10	0.5	3.5	0.7	5	1.43	244	cryPow	60	8.5	0	0	0		0	0	0	0	0	0	0	0	0	E5	DP047
P740 Round1	plate1	2A-D11	0.5	3.5	0.7	5	1.43	357	cryPow	60	8.5	0	0	0		0	0	0	0	0	0	0	0	0	E9	DP079
P740 Round1	plate1	2A-D12	0.5	3.5	0.7	5	1.43	366	cryPow	60	8.5	0	0	0		0	0	0	0	0	0	0	0	0	E10	DP087
P740 Round1	plate1	2A-D2	0.5	3.5	0.7	5	1.43	357	cryPow	60	5.5	0	0	0		0	0	0	0	0	0	0	0	0	E9	DP079
P740 Round1	plate1	2A-D3	0.5	3.5	0.7	5	1.43	366	cryPow	60	5.5	0	0	0		0	0	0	0	0	0	0	0	0	E10	DP087
P740 Round1	plate1	2A-D4	0.5	3.5	0.7	5	1.43	244	cryPow	60	6.5	0	0	0		0	0	0	0	0	0	0	0	0	E5	DP047
P740 Round1	plate1	2A-D5	0.5	3.5	0.7	5	1.43	357	cryPow	60	6.5	0	0	0		0	0	0	0	0	0	0	0	0	E9	DP079
P740 Round1	plate1	2A-D6	0.5	3.5	0.7	5	1.43	366	cryPow	60	6.5	0	0	0		0	0	0	0	0	0	0	0	0	E10	DP087
P740 Round1	plate1	2A-D7	0.5	3.5	0.7	5	1.43	244	cryPow	60	7.5	0	0	0		0	0	0	0	0	0	0	0	0	E5	DP047
P740 Round1	plate1	2A-D8	0.5	3.5	0.7	5	1.43	357	cryPow	60	7.5	0	0	0		0	0	0	0	0	0	0	0	0	E9	DP079
P740 Round1	plate1	2A-D9	0.5	3.5	0.7	5	1.43	366	cryPow	60	7.5	0	0	0		0	0	0	0	0	0	0	0	0	E10	DP087
P740 Round1	plate1	2A-E1	0.5	3.5	0.7	5	1.43	365	cryPow	60	5.5	0	0	0		0	0	0	0	0	0	0	0	0	F9	DP080
P740 Round1	plate1	2A-E10	0.5	3.5	0.7	5	1.43	365	cryPow	60	8.5	0	0	0		0	0	0	0	0	0	0	0	0	F9	DP080
P740 Round1	plate1	2A-E11	0.5	3.5	0.7	5	1.43	224	cryPow	60	8.5	0	0	0		0	0	0	0	0	0	0	0	0	G9	DP081
P740 Round1	plate1	2A-E12	0.5	3.5	0.7	5	1.43	345	cryPow	60	8.5	0	0	0		0	0	0	0	0	0	0	0	0	H10	DP090
P740 Round1	plate1	2A-E2	0.5	3.5	0.7	5	1.43	224	cryPow	60	5.5	0	0	0		0	0	0	0	0	0	0	0	0	G9	DP081
P740 Round1	plate1	2A-E3	0.5	3.5	0.7	5	1.43	345	cryPow	60	5.5	0	0	0		0	0	0	0	0	0	0	0	0	H10	DP090
P740 Round1	plate1	2A-E4	0.5	3.5	0.7	5	1.43	365	cryPow	60	6.5	0	0	0		0	0	0	0	0	0	0	0	0	F9	DP080
[truncated: 3,665 more rows]

## Sheet: fid2d
round	size	type	measure	xlabel
[truncated: 9 more rows]

## Sheet: fig4a
	n_observed	activity_at_4.5_40_cryPow
[truncated: 92 more rows]

[truncated: 3 more sheets: fig5a, fig5b,figS10, figS9]
